# Supplementary material for: Comprehensive machine learning-generated classifier identifies pro-metastatic characteristics and predicts individual treatment in pancreatic cancer: A multicenter cohort study based on super-enhancer profiling
Source: Theranostics. 2023 May 27;13(10):3290–309. doi: 10.7150/thno.84978 (PMC10283048; doi:10.7150/thno.84978)
Supplement: Supplementary file 1 — Supplementary methods, figures and tables. [file thnov13p3290s1.zip]

Archive with 18 entries (18 files):
- s1/Supplementary Materials.pdf
- s1/Supplementary Table S1.xlsx
- s1/Supplementary Table S10.xlsx
- s1/Supplementary Table S11.xlsx
- s1/Supplementary Table S12.xlsx
- s1/Supplementary Table S13.xlsx
- s1/Supplementary Table S14.xlsx
- s1/Supplementary Table S15.xlsx
- s1/Supplementary Table S16.xlsx
- s1/Supplementary Table S17.xlsx
- s1/Supplementary Table S2.xlsx
- s1/Supplementary Table S3.xlsx
- s1/Supplementary Table S4.xlsx
- s1/Supplementary Table S5.xlsx
- s1/Supplementary Table S6.xlsx
- s1/Supplementary Table S7.xlsx
- s1/Supplementary Table S8.xlsx
- s1/Supplementary Table S9.xlsx
