# Supplementary material for: Comprehensive machine learning-generated classifier identifies pro-metastatic characteristics and predicts individual treatment in pancreatic cancer: A multicenter cohort study based on super-enhancer profiling
Source: Theranostics. 2023 May 27;13(10):3290–309. doi: 10.7150/thno.84978 (PMC10283048; doi:10.7150/thno.84978)
Supplement: Supplementary file 1 — Supplementary methods, figures and tables. [file thnov13p3290s1.zip › s1/Supplementary Table S1.xlsx]

## Sheet: Sheet1
Supplementary Table S1. The detailed clinical information of enrolled 4 samples for ChIP-seq analysis.
Patient ID	Pathological ID	Gender	Age	Diagnosis	Nero_invation	liver metastasis	Usage
z1018193	2021-115292	male	65	PDAC_moderate differentiation	yes	yes	PDOX
z1030411	2022-009326	female	62	PDAC_low differentiation	yes	no	sample_primary_1
z794229	2019-70720	male	62	PDAC_moderate low differentiation	yes	no	sample_primary_2
z1023286	2021-120972	male	57	PDAC_low differentiation	N/A	yes	sample_metastasis_1
z1017608	2021-113489	male	58	PDAC_low differentiation	yes	yes	sample_metastasis_2
