# Supplementary material for: Comprehensive machine learning-generated classifier identifies pro-metastatic characteristics and predicts individual treatment in pancreatic cancer: A multicenter cohort study based on super-enhancer profiling
Source: Theranostics. 2023 May 27;13(10):3290–309. doi: 10.7150/thno.84978 (PMC10283048; doi:10.7150/thno.84978)
Supplement: Supplementary file 1 — Supplementary methods, figures and tables. [file thnov13p3290s1.zip › s1/Supplementary Table S10.xlsx]

## Sheet: Sheet1
Supplementary Table S10. Super-enhancers of Capan-2 in PTs.
REGION_ID	CHROM	START	STOP	enhancerRank	Gene
1_Fragment_17362_lociStitched	2	32916113	32916788	1	LINC00486
2_Fragment_1893_lociStitched	1	125166492	125184637	2	---
1_Fragment_24244_lociStitched	4	49708020	49712090	3	---
1_Fragment_22494_lociStitched	3	93470218	93471290	4	---
9_Fragment_25921_lociStitched	5	49599324	49667446	5	---
5_Fragment_1901_lociStitched	1	143229838	143276228	6	---
11_Fragment_16588_lociStitched	19	45421576	45516499	7	MIR6088,FOSB,ERCC1,PPM1N,RTN2,VASP,---
1_Fragment_23173_lociStitched	3	156822966	156830095	8	LEKR1
5_Fragment_16009_lociStitched	19	18274069	18324888	9	JUND,KIAA1683,MIR3188,RPL39P38,LSM4
6_Fragment_17927_lociStitched	2	84904422	84974406	10	TMSB10,TRABD2A,AC022210.1,KCMF1,---
2_Fragment_2119_lociStitched	1	151188059	151201353	11	VPS72,PIP5K1A
4_Fragment_9330_lociStitched	13	75695713	75727663	12	LMO7,AL137782.1
7_Fragment_16659_lociStitched	19	47093507	47160089	13	SAE1,ZC3H4,---
4_Fragment_2289_lociStitched	1	156725352	156769882	14	RRNAD1,ISG20L2,MRPL24,PRCC,HDGF,---
3_Fragment_14170_lociStitched	17	47491367	47515012	15	MRPL45P2
3_Fragment_11968_lociStitched	15	100710958	100734493	16	AC087762.1
7_Fragment_16377_lociStitched	19	38830074	38901504	17	AC008982.2,AC008982.1,ECH1,HNRNPL,RINL,AC011455.1,SIRT2,NFKBIB,---
2_Fragment_24535_lociStitched	4	82888723	82903347	18	SEC31A,THAP9,THAP9-AS1
6_Fragment_29389_lociStitched	7	20184133	20242640	19	AC005083.1,MACC1,---
8_Fragment_14042_lociStitched	17	43266458	43316924	20	U2,LINC00854,---
6_Fragment_14119_lociStitched	17	45122328	45175113	21	PLCD3,ACBD4,HEXIM1,AC142472.1,HEXIM2,AC138150.1,AC138150.2
1_Fragment_29727_lociStitched	7	46648766	46656092	22	---
6_Fragment_7709_lociStitched	12	47207118	47274259	23	PCED1B-AS1,AC008083.3,AC008083.4,PCED1B,---,AC008083.1
3_Fragment_27466_lociStitched	5	179795024	179823412	24	MIR1229,MGAT4B,SQSTM1,LTC4S
7_Fragment_5383_lociStitched	11	795170	844920	25	PANO1,SLC25A22,SNORA52,PNPLA2,PIDD1,RPLP2,CRACR2B,AP006621.1,CD151,POLR2L,TSPAN4,---
4_Fragment_21_lociStitched	1	998657	1026158	26	ISG15,AL645608.4,HES4,AL645608.2,AGRN,---
5_Fragment_1094_lociStitched	1	44774051	44821079	27	AL592166.1,SNORD55,RPS8,SNORD46,SNORD38B,BEST4,RPS15AP11,PLK3,TCTEX1D4,BTBD19,RNU5E-6P,SNORD38A,PTCH2
4_Fragment_17809_lociStitched	2	70067636	70110064	28	AC016700.3,PCBP1,RN7SL470P,PCBP1-AS1,AC016700.1,---
3_Fragment_18784_lociStitched	2	177238998	177266877	29	MIR3128,AC079305.1,NFE2L2,---
3_Fragment_6007_lociStitched	11	62830095	62859249	30	STX5,AP001160.1,WDR74,RNU2-2P,AP001160.5,SNORD26,SNORD28,SLC3A2,SNORD27,SNORD25,SNORD22,SNORD30,SNHG1,---
1_Fragment_29917_lociStitched	7	73737424	73745540	31	ABHD11,---
2_Fragment_5521_lociStitched	11	9351404	9366763	32	---
5_Fragment_16933_lociStitched	19	55623470	55657198	33	ZNF580,ZNF784,ZNF581,CCDC106,U2AF2
3_Fragment_4537_lociStitched	10	72290731	72325792	34	---
6_Fragment_26871_lociStitched	5	134590568	134652342	35	RNU6-1311P,SEC24A,SAR1B
4_Fragment_3634_lociStitched	10	4661455	4689572	36	LINC00704,---,LINC00705
2_Fragment_10490_lociStitched	14	75275682	75296722	37	FOS,LINC01220,DPPA5P4,---
3_Fragment_7912_lociStitched	12	54251326	54284350	38	RN7SL390P,AC078778.1,AC078778.2,HNRNPA1,CBX5
8_Fragment_2224_lociStitched	1	155191578	155274937	39	MIR92B,MUC1,AC234582.1,THBS3,MTX1,AC234582.2,GBAP1,MTX1P1,GBA,FAM189B,SCAMP3,CLK2
1_Fragment_29163_lociStitched	7	2352921	2357984	40	SNX8,EIF3B
9_Fragment_7216_lociStitched	12	6866774	6947661	41	TPI1,RPL13P5,LRRC23,SPSB2,DSTNP2,U47924.3,ENO2,ATN1,U47924.2,PTPN6,RNU7-1,C12orf57,USP5,---
4_Fragment_23204_lociStitched	3	158767502	158809830	42	AC080013.3,AC080013.5,MFSD1,---,AC080013.1
4_Fragment_2276_lociStitched	1	156471763	156506518	43	Y_RNA,MEF2D
7_Fragment_16430_lociStitched	19	40392272	40446104	44	PRX,SERTAD1,AC010271.2,SERTAD3,AC010271.1
5_Fragment_3608_lociStitched	10	3739589	3787198	45	AL450322.2,AL450322.1,KLF6,---
2_Fragment_33071_lociStitched	9	89309146	89320401	46	CKS2,SECISBP2,MIR3153
3_Fragment_3843_lociStitched	10	17642082	17667267	47	STAM,STAM-AS1
7_Fragment_13902_lociStitched	17	38823866	38881254	48	CWC25,MIR4727,C17orf98,AC110749.1,RPL23,SNORA21,SNORA21B,LASP1
4_Fragment_1896_lociStitched	1	143184491	143207546	49	---
6_Fragment_11383_lociStitched	15	66458861	66507164	50	MIR4512,SNAPC5,AC116913.1,SNORD18C,SNORD18B,snoU18,SNORD16,ZWILCH,SNORD18A,RPL4,MAP2K1
3_Fragment_33641_lociStitched	9	129481266	129499102	51	AL353803.4,---,LINC00963
6_Fragment_392_lociStitched	1	16872848	16915132	52	RNU1-5P,BX284668.4,BX284668.5,RNU1-2,BX284668.6,---,BX284668.2,CROCC
1_Fragment_789_lociStitched	1	31951039	31958586	53	---
12_Fragment_27782_lociStitched	6	26155215	26254048	54	HIST1H2BD,HIST1H1E,LARP1P1,HIST1H2BE,AL353759.1,HIST1H3D,HIST1H1PS1,HIST1H4D,HIST1H2BF,AL031777.1,HIST1H4E,HIST1H2AD,AL031777.2,HIST1H2AE,HIST1H2BG,HIST1H3E,HIST1H2APS3,HIST1H4F,HIST1H1D,HIST1H2BH,HIST1H3F,HIST1H4G,---
6_Fragment_30004_lociStitched	7	76354077	76398390	55	AC005522.1,YWHAG,ZP3,SSC4D
1_Fragment_26940_lociStitched	5	138572420	138577042	56	HSPA9,---
1_Fragment_870_lociStitched	1	35635050	35643400	57	PSMB2
8_Fragment_10007_lociStitched	14	49946288	50014940	58	MIR6076,LINC01588,---
1_Fragment_27976_lociStitched	6	32966477	32972066	59	HLA-DMA,BRD2,AL645941.1,AL645941.3
9_Fragment_12561_lociStitched	16	30052369	30124328	60	FAM57B,ALDOA,PPP4C,AC093512.1,AC012645.1,TBX6,AC012645.2,AC012645.4,MAPK3,YPEL3,GDPD3,---
6_Fragment_2341_lociStitched	1	160994047	161047541	61	F11R,AL591806.2,TSTD1,USF1,AL591806.3,ARHGAP30,---
4_Fragment_699_lociStitched	1	28328162	28372140	62	MED18,PHACTR4
2_Fragment_3073_lociStitched	1	212593789	212610584	63	ATF3
3_Fragment_622_lociStitched	1	26336456	26360996	64	CRYBG2
1_Fragment_6557_lociStitched	11	93734483	93743516	65	C11orf54,SNORA40,AP001273.2,TAF1D
4_Fragment_6943_lociStitched	11	123060326	123095428	66	HSPA8,CLMP,---
3_Fragment_708_lociStitched	1	28504565	28530396	67	SNORA73A,SNHG3,RCC1,PRDX3P2,SNORA73B,---
3_Fragment_23977_lociStitched	4	24579967	24605569	68	DHX15
9_Fragment_12874_lociStitched	16	67157729	67247924	69	AC074143.1,HSF4,NOL3,FBXL8,TRADD,EXOC3L1,KIAA0895L,ELMO3,E2F4,MIR328,TMEM208,LRRC29,SLC9A5,FHOD1,AC040160.2,---
2_Fragment_7222_lociStitched	12	6960799	6972632	70	SCARNA12,EMG1,PHB2,MIR141,U47924.1,MIR200C,MIR200CHG,PTPN6
10_Fragment_9113_lociStitched	13	45140397	45244249	71	KCTD4,GTF2F2
2_Fragment_7064_lociStitched	11	129991568	130005949	72	PRDM10,LINC00167
4_Fragment_17813_lociStitched	2	70123055	70144079	73	LINC01816
6_Fragment_11754_lociStitched	15	84697506	84753956	74	SEC11A,AC012291.1,ZNF592,---
4_Fragment_12968_lociStitched	16	69722559	69764362	75	NQO1,AC092115.3,WWP2,NOB1,AC092115.1
2_Fragment_16780_lociStitched	19	49866559	49878877	76	TBC1D17,AKT1S1,PNKP
3_Fragment_29039_lociStitched	6	158847780	158871565	77	OSTCP1,C6orf99,---
3_Fragment_9900_lociStitched	14	34537377	34557635	78	AL445363.1,AL445363.3,EAPP,RNU1-27P,RNU1-28P,AL445363.2
4_Fragment_12567_lociStitched	16	30182013	30211091	79	AC012645.3,CORO1A,BOLA2B,SLX1A-SULT1A3,SLX1A,AC106782.7,AC106782.1,SULT1A3,---
1_Fragment_23010_lociStitched	3	141363412	141371132	80	AC117383.1,ZBTB38,PXYLP1
4_Fragment_6036_lociStitched	11	64225434	64248136	81	TRPT1,NUDT22,AP001453.1,VEGFB,DNAJC4,FKBP2,AP001453.2,PPP1R14B,---,AP001453.3
5_Fragment_17004_lociStitched	19	58538155	58576532	82	ZBTB45,CHMP2A,MIR6807,TRIM28,RN7SL525P,MZF1-AS1,UBE2M,CENPBD1P1,MZF1,---
6_Fragment_381_lociStitched	1	16663438	16708811	83	RNU1-3,EIF1AXP1,AL021920.2,AL021920.1,AL137798.2,ESPNP
11_Fragment_7797_lociStitched	12	50503402	50598693	84	DIP2B,---
4_Fragment_13588_lociStitched	17	17009566	17048082	85	AC104024.2,MPRIP,---
3_Fragment_15909_lociStitched	19	16066507	16093726	86	TPM4,AC008894.3,---,LINC01855
1_Fragment_4058_lociStitched	10	32343595	32350732	87	AL391839.2,AL391839.1,EPC1,---
2_Fragment_637_lociStitched	1	26846189	26868575	88	SFN,ZDHHC18
4_Fragment_18960_lociStitched	2	197430699	197462104	89	SF3B1,COQ10B,RNU6-1029P,---
6_Fragment_404_lociStitched	1	17188562	17235151	90	AL590644.3,AL590644.1,PADI1
1_Fragment_27367_lociStitched	5	173916619	173921673	91	---,CPEB4
6_Fragment_33584_lociStitched	9	128113895	128161265	92	SLC25A25-AS1,PTGES2-AS1,PTGES2,LCN2,C9orf16,---,CIZ1
4_Fragment_2156_lociStitched	1	152023195	152049972	93	S100A11,AL450992.1
5_Fragment_12900_lociStitched	16	67832969	67874424	94	THAP11,AC040162.2,CENPT,NUTF2,EDC4,---
5_Fragment_6845_lociStitched	11	118240035	118288233	95	MPZL3,AP002800.1,MPZL2
1_Fragment_2169_lociStitched	1	153563913	153569649	96	S100A2
7_Fragment_24422_lociStitched	4	74621363	74684113	97	---
2_Fragment_5367_lociStitched	11	504735	519012	98	RNH1,---
4_Fragment_20180_lociStitched	20	47331212	47373322	99	AL031666.3,AL031666.1,ZMYND8
1_Fragment_16772_lociStitched	19	49637529	49643482	100	RRAS,SCAF1
3_Fragment_21961_lociStitched	3	38135863	38171570	101	ACAA1,MYD88,OXSR1,---
3_Fragment_4567_lociStitched	10	73243387	73264753	102	DNAJC9,DNAJC9-AS1,MRPS16,CFAP70,FAM149B1
3_Fragment_7869_lociStitched	12	53368639	53383037	103	SP1
1_Fragment_8882_lociStitched	13	27249740	27256394	104	LINC02340,SNORD102,SNORA27,LINC00412,RPL21,---
3_Fragment_6877_lociStitched	11	119084079	119104377	105	HMBS,H2AFX,C2CD2L,---,DPAGT1
3_Fragment_15894_lociStitched	19	15358097	15382365	106	AKAP8,AC005785.1,AKAP8L
4_Fragment_7939_lociStitched	12	56102963	56130195	107	PA2G4,AC034102.4,AC034102.6,RPL41,AC034102.7,ESYT1,ZC3H10,AC034102.2,ERBB3
4_Fragment_13730_lociStitched	17	28710481	28747513	108	SNORD42B,PROCA1,RPL23A,RAB34,AC010761.6,AC010761.1,SNORD4B,NEK8,SNORD4A,TLCD1,SNORD42A,TRAF4,AC010761.2,AC010761.4
7_Fragment_30018_lociStitched	7	76567601	76628631	109	POMZP3,AC004980.1,---
5_Fragment_5735_lociStitched	11	33689142	33737688	110	AL049629.1,C11orf91,CD59,---
6_Fragment_7971_lociStitched	12	57077339	57129574	111	NEMP1,NAB2,LRP1,STAT6,---
1_Fragment_7844_lociStitched	12	52277525	52283132	112	AC021066.1,---,KRT86
3_Fragment_12114_lociStitched	16	3003821	3037431	113	CLDN9,AC004233.3,AC004233.1,CLDN6,THOC6,HCFC1R1,TNFRSF12A,BICDL2,AC108134.1,---,MMP25-AS1
2_Fragment_384_lociStitched	1	16726644	16744405	114	RNU1-4,CROCCP4,CROCC,AL021920.3
4_Fragment_5498_lociStitched	11	8669689	8701383	115	TRIM66,RPL27A,AC091053.2,SNORA3A,AC091053.1,SNORA3B,---,ST5
3_Fragment_11528_lociStitched	15	72461095	72488283	116	ARIH1,TMEM202-AS1,AC079322.1
3_Fragment_26936_lociStitched	5	138330493	138355210	117	CDC25C,FAM53C,KDM3B,AC104116.1,---
5_Fragment_16789_lociStitched	19	50171267	50216951	118	MYH14,---
2_Fragment_5908_lociStitched	11	57656518	57672121	119	ZDHHC5,CLP1
2_Fragment_12033_lociStitched	16	1295207	1312187	120	AC120498.9,AC120498.4,UBE2I
2_Fragment_20009_lociStitched	20	35729717	35744969	121	RBM39,---
1_Fragment_10119_lociStitched	14	55073248	55081243	122	---
4_Fragment_6075_lociStitched	11	65111769	65136191	123	AP003068.4,TM7SF2,AP003068.3,MRPL49,AP003068.1,ZNHIT2,FAU,SYVN1,MIR6751,VPS51
1_Fragment_20688_lociStitched	21	33539547	33546671	124	GART,SON
1_Fragment_20787_lociStitched	21	37364228	37372090	125	DYRK1A,AP001437.1,---
4_Fragment_7354_lociStitched	12	14363790	14396761	126	ATF7IP,RPL30P11
4_Fragment_16764_lociStitched	19	49473504	49497852	127	FLT3LG,AC010619.2,RPL13A,SNORD35A,SNORD33,SNORD34,SNORD32A,SNORD35B,RPS11,AC010619.1
2_Fragment_3853_lociStitched	10	18648947	18662791	128	NSUN6,ARL5B
4_Fragment_2345_lociStitched	1	161152512	161178486	129	UFC1,USP21,PPOX,AL590714.1,B4GALT3,---
2_Fragment_9756_lociStitched	14	22917230	22931347	130	RBM23,PRMT5-AS1,AL132780.1,PRMT5,---
6_Fragment_29489_lociStitched	7	27640732	27699036	131	HIBADH
2_Fragment_12979_lociStitched	16	70285264	70300583	132	DDX19B,AC012184.2,AARS
8_Fragment_20241_lociStitched	20	50103279	50173570	133	UBE2V1,TMEM189,AL161937.1,TMEM189-UBE2V1,AL161937.2,LINC01273,---
3_Fragment_14469_lociStitched	17	64495403	64514531	134	MIR3064,MIR5047,POLG2,CEP95,DDX5,---
4_Fragment_2094_lociStitched	1	150534232	150581654	135	MIR4257,ADAMTSL4,AL356356.1,RN7SL473P,MCL1,RN7SL600P,ADAMTSL4-AS1,---
2_Fragment_16916_lociStitched	19	55337124	55354838	136	KMT5C,AC020922.4,COX6B2,AC020922.1,FAM71E2
2_Fragment_16890_lociStitched	19	54187257	54203111	137	MBOAT7,TSEN34,AC245052.1,RPS9,---
10_Fragment_2875_lociStitched	1	202006547	202085798	138	AL691482.3,ELF3,ELF3-AS1,AL691482.1,AL691482.2,Y_RNA,RNPEP
3_Fragment_30305_lociStitched	7	100427784	100451560	139	MEPCE,ZCWPW1,AC092849.2,AC092849.1,PPP1R35
5_Fragment_22629_lociStitched	3	111894869	111937700	140	PHLDB2
1_Fragment_16739_lociStitched	19	48871765	48877695	141	PPP1R15A
5_Fragment_27395_lociStitched	5	176403298	176450629	142	CLTB,AC010297.1,FAF2,---
8_Fragment_899_lociStitched	1	36342261	36421640	143	STK40,LSM10,RNU4-27P,SNORA63C,OSCP1
6_Fragment_19581_lociStitched	20	3767871	3822827	144	SPEF1,C20orf27,CENPB,CDC25B,LINC01730,AL109804.1,AP5S1
1_Fragment_6008_lociStitched	11	62879200	62884679	145	SLC3A2
2_Fragment_11317_lociStitched	15	63500510	63518958	146	AC007950.2,USP3
4_Fragment_30686_lociStitched	7	129946626	129985052	147	UBE2H,AC073320.1,Y_RNA
3_Fragment_14377_lociStitched	17	59751455	59771020	148	VMP1
6_Fragment_9123_lociStitched	13	45329303	45369776	149	TPT1,AL138963.3,SNORA31,AL138963.1,TPT1-AS1,---
2_Fragment_14052_lociStitched	17	43359175	43370726	150	AC109326.1,---
1_Fragment_23112_lociStitched	3	150543032	150548873	151	EIF2A,SERP1
5_Fragment_13981_lociStitched	17	41645014	41690725	152	AC130686.1,EIF1,---
1_Fragment_21911_lociStitched	3	32416470	32424256	153	CMTM7
3_Fragment_7548_lociStitched	12	31743575	31764183	154	AC023157.2,AC023157.1
2_Fragment_19721_lociStitched	20	17552918	17574054	155	DSTN,AL132765.2,BFSP1
2_Fragment_14992_lociStitched	18	11848805	11861153	156	AP005137.2,CHMP1B,CHMP1B-AS1,GNAL
5_Fragment_23162_lociStitched	3	155834346	155875862	157	SLC33A1,GMPS,---
5_Fragment_22573_lociStitched	3	102155449	102196970	158	ZPLD1
3_Fragment_30085_lociStitched	7	84023765	84062687	159	SEMA3A
6_Fragment_2183_lociStitched	1	153944901	154002130	160	CRTC2,DENND4B,SLC39A1,MIR6737,AL358472.4,AL358472.3,CREB3L4,RPS27,JTB,AL358472.2,RAB13,AL358472.1,---,NUP210L
5_Fragment_11600_lociStitched	15	75624298	75670993	161	SNUPN,AC105020.3,AC105020.2,AC105020.6,IMP3,SNX33,AC105020.5,---
4_Fragment_15877_lociStitched	19	14495036	14530711	162	GIPC1,MIR639,DNAJB1,TECR,---
2_Fragment_14932_lociStitched	18	3592414	3607239	163	DLGAP1-AS2,DLGAP1-AS1,---,DLGAP1
2_Fragment_6642_lociStitched	11	102597055	102613954	164	AP000851.1,MMP20
1_Fragment_23375_lociStitched	3	177193634	177200836	165	TBL1XR1
1_Fragment_12300_lociStitched	16	14973099	14979169	166	PDXDC1,---
5_Fragment_21501_lociStitched	22	45603091	45646206	167	LINC01589,RNU6-1161P,---
4_Fragment_13465_lociStitched	17	7237462	7267315	168	PHF23,ELP5,CTDNEP1,GABARAP,AC120057.3,CLDN7,AC003688.1,Y_RNA,AC120057.4
3_Fragment_16669_lociStitched	19	47225649	47258669	169	MIR3190,MIR3191,BBC3,CCDC9,---
7_Fragment_13511_lociStitched	17	8152500	8224532	170	PER1,SNORD118,AC129492.3,VAMP2,MIR4521,AC129492.7,TMEM107,BORCS6,AC129492.4,AC129492.5,LINC00324,AURKB,CTC1
2_Fragment_4581_lociStitched	10	73728258	73746529	171	GLUD1P3,SEC24C,DUSP8P5,AC022400.4,BMS1P4,AC022400.3,AC022400.7
1_Fragment_29961_lociStitched	7	75091489	75096373	172	GTF2IRD2B,---
5_Fragment_2943_lociStitched	1	204486288	204525461	173	PIK3C2B,MDM4
2_Fragment_2191_lociStitched	1	154205338	154225277	174	UBAP2L,C1orf43,C1orf189,---
2_Fragment_31633_lociStitched	8	61755855	61768904	175	AC091173.1
1_Fragment_5592_lociStitched	11	12162123	12169686	176	MIR6124,MICAL2,---
2_Fragment_5033_lociStitched	10	104108180	104124728	177	SFR1
1_Fragment_21157_lociStitched	22	28797846	28803195	178	XBP1,Z93930.2
3_Fragment_20015_lociStitched	20	36047162	36076039	179	AL035420.1,NORAD,AL035420.3,---,HMGB3P2
2_Fragment_10160_lociStitched	14	58238667	58248426	180	PSMA3,C14orf37
1_Fragment_7851_lociStitched	12	52922492	52929392	181	KRT8
2_Fragment_8378_lociStitched	12	104275861	104292238	182	AC089983.1,TXNRD1
1_Fragment_11970_lociStitched	15	100848564	100857398	183	AC015712.1,AC015712.6,---
1_Fragment_17342_lociStitched	2	31381198	31386954	184	XDH
9_Fragment_22194_lociStitched	3	50290862	50366078	185	IFRD2,NAT6,HYAL3,HYAL1,HYAL2,TUSC2,RASSF1-AS1,ZMYND10,ZMYND10-AS1,RASSF1,TMEM115,NPRL2,Z84492.1,CYB561D2,---,CACNA2D2
1_Fragment_342_lociStitched	1	15832449	15838144	186	FLJ37453
3_Fragment_16026_lociStitched	19	18541677	18574429	187	FKBP8,AC005253.1,KXD1,AC005253.2,UBA52,CRLF1
5_Fragment_9799_lociStitched	14	24212204	24252852	188	AL136295.1,CHMP4A,MDP1,AL096870.2,NEDD8-MDP1,TINF2,NEDD8,GMPR2,---,TGM1
4_Fragment_16521_lociStitched	19	43667989	43704833	189	PLAUR,AC005622.1
2_Fragment_6858_lociStitched	11	118564784	118574760	190	IFT46,ARCN1,---
1_Fragment_31973_lociStitched	8	100946366	100954909	191	YWHAZ
2_Fragment_7023_lociStitched	11	128506755	128526849	192	MIR6090,AP003397.1,ETS1,---
1_Fragment_3516_lociStitched	1	244832069	244838337	193	COX20
7_Fragment_30714_lociStitched	7	130956753	131017444	194	---,LINC-PINT
2_Fragment_33033_lociStitched	9	83976343	83987894	195	RMI1,HNRNPK
1_Fragment_5526_lociStitched	11	9458943	9464492	196	ZNF143,AC132192.2
1_Fragment_7440_lociStitched	12	22622750	22630693	197	AC087241.3,ETNK1,---
5_Fragment_14037_lociStitched	17	43230994	43252799	198	RNU2-1,U2,LINC00854
3_Fragment_30291_lociStitched	7	100080440	100103661	199	ZNF3,COPS6,MIR93,AP4M1,MCM7,MIR25,MIR106B
2_Fragment_26275_lociStitched	5	74313299	74328137	200	LINC01335,LINC01333,RN7SL814P,AC106732.1,---,LINC01332
2_Fragment_33792_lociStitched	9	136885039	136906243	201	MIR4479,TRAF2
2_Fragment_23277_lociStitched	3	169763456	169776368	202	AC078802.1,TERC,ACTRT3,Telomerase-vert,MYNN
1_Fragment_3961_lociStitched	10	27151622	27158967	203	YME1L1,MASTL
6_Fragment_17600_lociStitched	2	54523623	54581197	204	RPL23AP32,AC092839.1,AC092839.2,SPTBN1
2_Fragment_12534_lociStitched	16	29458417	29472173	205	AC133555.3,SULT1A4,AC133555.5,SLX1B-SULT1A4,---,SLX1B
3_Fragment_2555_lociStitched	1	174975737	175001884	206	RNU6-307P,CACYBP,RABGAP1L
2_Fragment_7685_lociStitched	12	46366396	46387536	207	AC025031.2,SLC38A2,AC025031.1,AC008014.1,---
4_Fragment_7800_lociStitched	12	50752472	50790137	208	AC013244.1,ATF1
4_Fragment_24097_lociStitched	4	39495666	39530178	209	UGDH-AS1,UGDH
4_Fragment_2099_lociStitched	1	150595757	150631633	210	SNORA40,U4,ENSA
3_Fragment_29721_lociStitched	7	46543020	46567097	211	---
4_Fragment_2755_lociStitched	1	193186439	193221852	212	B3GALT2,CDC73,---
3_Fragment_14669_lociStitched	17	75830617	75856977	213	WBP2,UNC13D
3_Fragment_13497_lociStitched	17	7833623	7858770	214	KDM6B,TMEM88,CYB5D1,AC104581.5,NAA38,DNAH2
3_Fragment_16921_lociStitched	19	55460543	55486036	215	AC008735.6,AC008735.5,ISOC2,NAT14,AC008735.3,ZNF628
4_Fragment_16482_lociStitched	19	42189974	42221677	216	POU2F2,DEDD2,ZNF526
1_Fragment_30818_lociStitched	7	139355866	139364064	217	AC083880.1,LUC7L2,C7orf55-LUC7L2
5_Fragment_5992_lociStitched	11	62645021	62680978	218	GANAB,INTS5,C11orf98,METTL12,SNORA57,AP001458.2,LBHD1,UBXN1,UQCC3,---
3_Fragment_29125_lociStitched	7	801735	837221	219	SUN1
5_Fragment_7189_lociStitched	12	6272244	6313880	220	PLEKHG6
3_Fragment_10037_lociStitched	14	50656978	50680442	221	AL606834.2,SAV1
4_Fragment_32591_lociStitched	9	21851816	21883680	222	AL359922.2,---,MTAP,AL359922.1
1_Fragment_14371_lociStitched	17	59616976	59624357	223	CLTC,AC091271.1
4_Fragment_2057_lociStitched	1	149605774	149648481	224	AC242842.1,LINC00869,U1,---
3_Fragment_4602_lociStitched	10	74148986	74179510	225	AP3M1,ADK,---
4_Fragment_16487_lociStitched	19	42241022	42285148	226	GSK3A,AC006486.2,ERF,CIC,AC006486.1
1_Fragment_22289_lociStitched	3	57592647	57600417	227	ARF4,ARF4-AS1
4_Fragment_29236_lociStitched	7	6367151	6396905	228	RAC1
2_Fragment_9994_lociStitched	14	49583526	49602736	229	Y_RNA,RN7SL1,AL139099.4,RHOQP1,LRR1,RPS29
2_Fragment_14705_lociStitched	17	76724909	76740450	230	MFSD11,SRSF2,MIR636,JMJD6,AC005837.2,METTL23
2_Fragment_34165_lociStitched	X	47216919	47235847	231	CDK16,USP11
7_Fragment_27765_lociStitched	6	26020151	26068090	232	HIST1H3A,HIST1H4A,HIST1H2AB,HIST1H4B,HIST1H2APS5,HIST1H2BB,HIST1H1C,HIST1H3B,HIST1H3C
5_Fragment_23880_lociStitched	4	11611489	11651834	233	AC005699.1
3_Fragment_19538_lociStitched	20	1300700	1331374	234	SDCBP2-AS1,AL136531.3,SDCBP2,---,SNPH,AL136531.2
1_Fragment_7986_lociStitched	12	57516591	57524858	235	DDIT3,MIR616,MBD6,---,MARS
1_Fragment_13015_lociStitched	16	71805232	71810525	236	AP1G1
1_Fragment_6867_lociStitched	11	118788419	118793161	237	DDX6,AP004609.3
5_Fragment_27951_lociStitched	6	31792005	31837457	238	VARS,HSPA1L,HSPA1A,LSM2,HSPA1B,SNORD48,SNORD52,C6orf48,---
2_Fragment_884_lociStitched	1	36147493	36159344	239	MAP7D1,TRAPPC3
3_Fragment_5380_lociStitched	11	745426	778740	240	TALDO1,AP006621.3,GATD1,---
2_Fragment_7014_lociStitched	11	128203281	128220518	241	LINC02098,---
2_Fragment_30971_lociStitched	7	151504390	151521564	242	RHEB
3_Fragment_10118_lociStitched	14	55025615	55054206	243	WDHD1,SOCS4,MAPK1IP1L
2_Fragment_34_lociStitched	1	1157172	1167002	244	MIR200B
7_Fragment_18608_lociStitched	2	160195750	160271591	245	ITGB6,---
2_Fragment_14450_lociStitched	17	63771516	63788592	246	CCDC47,DDX42
4_Fragment_7833_lociStitched	12	52023855	52052655	247	NR4A1
3_Fragment_2171_lociStitched	1	153607680	153637443	248	S100A16,S100A1,S100A13,S100A14,CHTOP,AL162258.2,AL162258.1
2_Fragment_13133_lociStitched	16	81443543	81459061	249	CMIP
2_Fragment_16051_lociStitched	19	19363973	19373951	250	---
6_Fragment_30180_lociStitched	7	92607881	92676995	251	CDK6,---
2_Fragment_4892_lociStitched	10	97318016	97337568	252	FRAT1,FRAT2,AL355490.1
6_Fragment_20332_lociStitched	20	54096665	54150417	253	---
5_Fragment_29148_lociStitched	7	1503256	1538469	254	INTS1,AC093734.1,MAFK
8_Fragment_6049_lociStitched	11	64304087	64359915	255	ESRRA,PRDX5,TRMT112,AP003774.4,MIR7155,RPS6KA4,CCDC88B,CATSPERZ,KCNK4-TEX40
3_Fragment_23325_lociStitched	3	171932347	171954682	256	TMEM212,---
4_Fragment_6252_lociStitched	11	69890848	69917311	257	AP007216.1,---
3_Fragment_16895_lociStitched	19	54446642	54474345	258	LENG8,LENG8-AS1,AC245884.3,CDC42EP5,LENG9,---
6_Fragment_7994_lociStitched	12	57743683	57794920	259	MIR6759,CDK4,CYP27B1,9-Mar,AC025165.3,TSFM,METTL1,EEF1AKMT3,TSPAN31,---
2_Fragment_10627_lociStitched	14	91494794	91512176	260	PPP4R3A
4_Fragment_3068_lociStitched	1	212557445	212580652	261	ATF3,AC092803.2,---
3_Fragment_549_lociStitched	1	23776212	23801867	262	ELOA-AS1,PITHD1,LYPLA2,GALE,---,HMGCL
1_Fragment_30652_lociStitched	7	128736963	128742141	263	CALU
4_Fragment_130_lociStitched	1	6197732	6236972	264	RNF207,AL031847.1,LINC00337,ICMT,RPL22,---
2_Fragment_23873_lociStitched	4	11495633	11507682	265	---
3_Fragment_147_lociStitched	1	6599859	6626271	266	PHF13,KLHL21,THAP3
1_Fragment_33200_lociStitched	9	97981784	97988229	267	ANP32B,AL354726.1
3_Fragment_13946_lociStitched	17	40097568	40125674	268	NR1D1,MSL1,AC068669.1
3_Fragment_6770_lociStitched	11	112062656	112089648	269	PIH1D2,C11orf57,SDHD,TIMM8B,DLAT
12_Fragment_33806_lociStitched	9	137178028	137279190	270	ANAPC2,SSNA1,TPRN,TMEM203,NDOR1,CYSRT1,RNF224,RNF208,SLC34A3,FAM166A,TUBB4B,STPG3-AS1,STPG3,NELFB,TOR4A,---
1_Fragment_11446_lociStitched	15	68815672	68823238	271	SPESP1,ANP32A
2_Fragment_27160_lociStitched	5	149546099	149564119	272	ARHGEF37,CSNK1A1,RPL29P14,---
6_Fragment_9770_lociStitched	14	23274734	23323096	273	AL049829.3,BCL2L2,HOMEZ,BCL2L2-PABPN1,PPP1R3E,PABPN1
1_Fragment_10554_lociStitched	14	81217476	81222882	274	AL136040.2,GTF2A1
1_Fragment_19493_lociStitched	2	241313638	241320040	275	HDLBP,2-Sep
3_Fragment_26915_lociStitched	5	137734529	137762467	276	KLHL3,HNRNPA0,AC106791.2,---
3_Fragment_3591_lociStitched	10	1035416	1058490	277	WDR37,IDI1,---,IDI2-AS1
2_Fragment_27681_lociStitched	6	14731555	14745127	278	AL138720.1
3_Fragment_9741_lociStitched	14	22586189	22615777	279	DAD1,ABHD4,AC243965.2
5_Fragment_6257_lociStitched	11	69935196	69986383	280	AP003555.3
3_Fragment_20435_lociStitched	20	62914662	62939896	281	AL117379.1,GID8,DIDO1,---
3_Fragment_16402_lociStitched	19	39430162	39447002	282	SUPT5H,RPS16
1_Fragment_7322_lociStitched	12	12557610	12564514	283	DUSP16
4_Fragment_33340_lociStitched	9	112011239	112045606	284	AL138756.1,SUSD1,---
2_Fragment_7963_lociStitched	12	56670703	56690576	285	RN7SL809P,PTGES3,---
6_Fragment_12101_lociStitched	16	2816352	2869397	286	PRSS21,EIF1P4,ZG16B,PRSS30P,PRSS22,AC003965.2,AC003965.1,---
3_Fragment_7392_lociStitched	12	15954226	15982886	287	EGLN3P1,DERA
4_Fragment_2643_lociStitched	1	181086664	181121200	288	IER5
2_Fragment_58_lociStitched	1	1684667	1694356	289	SLC35E2B
2_Fragment_30580_lociStitched	7	121540515	121558076	290	---
1_Fragment_23093_lociStitched	3	149966408	149973208	291	ANKUB1,PFN2,---
1_Fragment_31486_lociStitched	8	42536468	42545327	292	SMIM19,AC090739.1,SLC20A2
1_Fragment_7020_lociStitched	11	128446230	128450977	293	---
4_Fragment_30258_lociStitched	7	99199195	99231212	294	KPNA7
1_Fragment_19344_lociStitched	2	231705392	231711847	295	PTMA,U4
4_Fragment_9750_lociStitched	14	22820992	22854451	296	MMP14,MRPL52,SLC7A7,Y_RNA
3_Fragment_23179_lociStitched	3	157079997	157099933	297	LINC02029,LINC00881,---,LINC00880
1_Fragment_5966_lociStitched	11	61791162	61794886	298	MIR611,FADS2,FEN1,TMEM258
2_Fragment_13350_lociStitched	17	1713901	1725607	299	MIR22,WDR81,MIR22HG,AC130343.1
5_Fragment_11798_lociStitched	15	88614695	88649256	300	ISG20,AEN
2_Fragment_24073_lociStitched	4	38853991	38869824	301	TLR1,TLR6,MIR574,FAM114A1
3_Fragment_22252_lociStitched	3	53235127	53273349	302	TKT
7_Fragment_171_lociStitched	1	8040595	8100273	303	AL034417.1,AL034417.2
2_Fragment_23303_lociStitched	3	170867312	170885664	304	RPL22L1
2_Fragment_34694_lociStitched	X	153969861	153981211	305	HCFC1,TMEM187,MIR3202-1,MIR3202-2,HCFC1-AS1
6_Fragment_14861_lociStitched	17	82266767	82299126	306	CSNK1D,AC132872.1,LINC01970,---
1_Fragment_5167_lociStitched	10	119076515	119082546	307	EIF3A
1_Fragment_27463_lociStitched	5	179696002	179701125	308	CANX
3_Fragment_11361_lociStitched	15	65285722	65305464	309	SNORA24B,AC105129.2,RNU5B-1,PARP16,RNU5A-1,---
3_Fragment_13881_lociStitched	17	38274543	38298479	310	MRPL45
1_Fragment_34105_lociStitched	X	41330944	41336734	311	DDX3X,---
2_Fragment_371_lociStitched	1	16498517	16516052	312	CROCCP3,RNU1-1,AL137802.2
2_Fragment_278_lociStitched	1	11901171	11910382	313	RNU5E-1,RNU5E-4P,---
5_Fragment_15484_lociStitched	19	1241385	1276757	314	ATP5D,CIRBP,MIDN,CIRBP-AS1,C19orf24
3_Fragment_27210_lociStitched	5	151740126	151776729	315	AC091982.2,AC091982.1,ATOX1,AC091982.4,G3BP1
3_Fragment_3557_lociStitched	1	248818851	248840136	316	ZNF672,MIR3124,SH3BP5L
3_Fragment_4449_lociStitched	10	68071200	68099366	317	HERC4
5_Fragment_12598_lociStitched	16	30739239	30788185	318	TMEM265,PHKG2,AC106886.2,CCDC189,RNF40,AC106886.4,ZNF629,SRCAP,AC106886.5
5_Fragment_3021_lociStitched	1	209860141	209903207	319	SYT14,---
5_Fragment_23696_lociStitched	3	197709963	197753764	320	FYTTD1,RUBCN
4_Fragment_14844_lociStitched	17	81910404	81938363	321	PCYT2,SIRT7,AC145207.8,MAFG,AC145207.4,MAFG-AS1,PYCR1
4_Fragment_19995_lociStitched	20	35302916	35328371	322	UQCC1
3_Fragment_13841_lociStitched	17	36524005	36548978	323	PIGW,MYO19,GGNBP2
2_Fragment_30222_lociStitched	7	95591793	95611404	324	PDK4,---,AC002451.1
4_Fragment_2353_lociStitched	1	161381992	161410577	325	AL592295.1,RNU6-481P,AL592295.4,AL592295.3
2_Fragment_14663_lociStitched	17	75632781	75648300	326	SMIM5,SMIM6,RECQL5
1_Fragment_20285_lociStitched	20	51628797	51634637	327	ATP9A
2_Fragment_26139_lociStitched	5	66142463	66155143	328	AC025442.1,SREK1
2_Fragment_12095_lociStitched	16	2672000	2687281	329	ERVK13-1,AC092117.2,KCTD5,---
5_Fragment_9764_lociStitched	14	23057034	23097691	330	CDH24,ACIN1,C14orf119
1_Fragment_7331_lociStitched	12	12868088	12875901	331	RPL13AP20
1_Fragment_30719_lociStitched	7	131105291	131112659	332	LINC-PINT,MKLN1,---
1_Fragment_29623_lociStitched	7	39947513	39956440	333	AC072061.1,CDK13,---
1_Fragment_28137_lociStitched	6	42780268	42786113	334	BICRAL
1_Fragment_3517_lociStitched	1	244860380	244867166	335	HNRNPU,BX323046.1,---
3_Fragment_9968_lociStitched	14	39264319	39291435	336	AL132639.2,CTAGE5
3_Fragment_2677_lociStitched	1	183453462	183474046	337	SMG7,SMG7-AS1,---
2_Fragment_26168_lociStitched	5	69367304	69387134	338	RAD17,TAF9,AK6
3_Fragment_12550_lociStitched	16	29898347	29927192	339	SEZ6L2,ASPHD1,AC120114.4,AC120114.1,KCTD13,---,AC120114.2
3_Fragment_16013_lociStitched	19	18363279	18388855	340	GDF15,MIR3189,PGPEP1
3_Fragment_8935_lociStitched	13	30607346	30627602	341	USPL1,HMGB1
5_Fragment_11812_lociStitched	15	89086858	89130612	342	ABHD2,AC013565.3,RNU7-195P,---
3_Fragment_26953_lociStitched	5	139273698	139298311	343	SNORA74A,SNORA74D,MATR3,SNHG4,SIL1,---
4_Fragment_25_lociStitched	1	1058541	1081303	344	AL645608.9,AL390719.1,RNF223
4_Fragment_14081_lociStitched	17	44184553	44221549	345	TMUB2,ASB16-AS1,ATXN7L3,AC004596.1,MIR6782,AC003102.1,UBTF,---
3_Fragment_23522_lociStitched	3	188151922	188171278	346	LPP,LPP-AS2
2_Fragment_11855_lociStitched	15	90387245	90403542	347	IQGAP1,AC018946.1
6_Fragment_32206_lociStitched	8	125258163	125311776	348	RN7SL329P,NSMCE2,---
3_Fragment_10859_lociStitched	14	105473334	105492133	349	C14orf80,CRIP1,AL928654.4,CRIP2
1_Fragment_2235_lociStitched	1	155558467	155566426	350	ASH1L-AS1,ASH1L,AL353807.4
3_Fragment_10309_lociStitched	14	67239543	67256995	351	MPP5
2_Fragment_18961_lociStitched	2	197495446	197518342	352	HSPE1,HSPE1-MOB4,HSPD1,MOB4
4_Fragment_529_lociStitched	1	23166885	23199784	353	LUZP1,HTR1D
4_Fragment_23736_lociStitched	4	1709867	1731790	354	SLBP,AC016773.1,TACC3,TMEM129,---
3_Fragment_276_lociStitched	1	11789721	11822403	355	MTHFR,CLCN6,NPPA-AS1,C1orf167
9_Fragment_16732_lociStitched	19	48714346	48795866	356	MAMSTR,RASIP1,FGF21,FUT1,IZUMO1,RNU6-317P,---,BCAT2
1_Fragment_24877_lociStitched	4	117322593	117330886	357	---,LINC02262
4_Fragment_30006_lociStitched	7	76420154	76460611	358	ZP3
7_Fragment_29476_lociStitched	7	27131442	27193585	359	HOXA5,HOXA7,HOXA6,AC004080.4,AC004080.6,HOXA3,AC004080.5,HOXA10,HOXA10-AS,HOXA9,AC004080.3,MIR196B,HOXA11-AS,HOXA11-AS1_6,HOXA11-AS1_5,HOXA11-AS1_2,HOXA11-AS1_1,HOXA11-AS1_3,HOXA11-AS1_4,AC004080.2,HOXA11,HOXA-AS3,---,HOXA13,HOXA-AS2
1_Fragment_4462_lociStitched	10	68954417	68962551	360	DDX21
2_Fragment_4877_lociStitched	10	96575388	96588986	361	TM9SF3,---
6_Fragment_15510_lociStitched	19	1847046	1906528	362	REXO1,KLF16,AC012615.4,AC012615.3,AC012615.1,AC012615.5,ABHD17A,SCAMP4,ADAT3
5_Fragment_12085_lociStitched	16	2502942	2539468	363	AMDHD2,AC093525.8,ATP6V0C,AC093525.1,CEMP1,PDPK1,MIR3178,---,AC093525.2,TBC1D24
1_Fragment_20162_lociStitched	20	45970656	45973573	364	ZNF335
2_Fragment_10636_lociStitched	14	92105139	92124247	365	ATXN3,CPSF2,NDUFB1,---
4_Fragment_5486_lociStitched	11	6601943	6620595	366	AC091564.3,AC091564.2,RRP8,ILK,AC091564.7,TAF10,TPP1,---
3_Fragment_5101_lociStitched	10	113071090	113095219	367	TCF7L2,---
1_Fragment_20318_lociStitched	20	53827171	53831454	368	AC006076.1
2_Fragment_2369_lociStitched	1	161749025	161767826	369	DUSP12,AL359541.1,ATF6
4_Fragment_19784_lociStitched	20	23135244	23157568	370	AL118508.3
2_Fragment_3753_lociStitched	10	12040156	12054298	371	UPF2
2_Fragment_20308_lociStitched	20	53609109	53626410	372	ZNF217,AC005808.1
1_Fragment_20246_lociStitched	20	50190035	50194402	373	CEBPB,CEBPB-AS1
4_Fragment_10005_lociStitched	14	49848295	49881234	374	NEMF,RN7SL3,AL627171.1,RN7SL2,AL627171.2,---
1_Fragment_33025_lociStitched	9	83704963	83709377	375	UBQLN1,AL354920.1
5_Fragment_6068_lociStitched	11	64996057	65042390	376	BATF2,MIR6879,SNX15,ARL2-SNX15,AP000436.1,ARL2,SAC3D1,---
2_Fragment_32917_lociStitched	9	70410175	70421672	377	KLF9
2_Fragment_17681_lociStitched	2	61761689	61772372	378	---
4_Fragment_10765_lociStitched	14	102277999	102321054	379	MOK,ZNF839
8_Fragment_22968_lociStitched	3	136892564	136957715	380	RAD51AP1P1,IL20RB,NCK1
5_Fragment_13366_lociStitched	17	2385767	2416505	381	MNT,AC006435.1,METTL16
8_Fragment_20061_lociStitched	20	38116489	38188210	382	TGM2,RPRD1B
2_Fragment_26087_lociStitched	5	61400800	61411878	383	ZSWIM6
2_Fragment_6826_lociStitched	11	117088941	117100008	384	AP000936.1,SIK3
1_Fragment_5264_lociStitched	10	125889631	125898149	385	RNU2-42P,FANK1,DHX32
3_Fragment_19788_lociStitched	20	23348729	23363344	386	NXT1,LINC01431,AL096677.1,GZF1
2_Fragment_23491_lociStitched	3	185926422	185939020	387	TRA2B
