# Supplementary material for: Comprehensive machine learning-generated classifier identifies pro-metastatic characteristics and predicts individual treatment in pancreatic cancer: A multicenter cohort study based on super-enhancer profiling
Source: Theranostics. 2023 May 27;13(10):3290–309. doi: 10.7150/thno.84978 (PMC10283048; doi:10.7150/thno.84978)
Supplement: Supplementary file 1 — Supplementary methods, figures and tables. [file thnov13p3290s1.zip › s1/Supplementary Table S11.xlsx]

## Sheet: Sheet1
Supplementary Table S11. Super-enhancers of PANC-1 in PTs.
REGION_ID	CHROM	START	STOP	enhancerRank	Gene
7_Fragment_1281_lociStitched	1	155191933	155274722	1	MIR92B,MUC1,AC234582.1,THBS3,MTX1,AC234582.2,GBAP1,MTX1P1,GBA,FAM189B,SCAMP3,CLK2
2_Fragment_6425_lociStitched	16	34571482	34584089	2	---
2_Fragment_185_lociStitched	1	15831406	15852294	3	SPEN,FLJ37453
10_Fragment_13629_lociStitched	5	49599301	49667515	4	---
2_Fragment_1110_lociStitched	1	143260113	143276157	5	---
1_Fragment_27_lociStitched	1	1427841	1435735	6	LINC01770,VWA1,TMEM88B
2_Fragment_4131_lociStitched	12	65810914	65829370	7	RPSAP52,HMGA2
4_Fragment_1981_lociStitched	10	16943427	16989323	8	CUBN
6_Fragment_8796_lociStitched	19	45439550	45486173	9	FOSB,ERCC1,RTN2
1_Fragment_5798_lociStitched	15	68814206	68822459	10	SPESP1,ANP32A
2_Fragment_3922_lociStitched	12	45230721	45245402	11	ANO6
4_Fragment_14547_lociStitched	6	26200827	26237145	12	AL031777.1,HIST1H4E,AL031777.2,HIST1H2AE,HIST1H2BG,HIST1H3E,HIST1H2APS3,HIST1H1D,HIST1H2BF
2_Fragment_7225_lociStitched	17	43263878	43275585	13	U2,LINC00854
1_Fragment_18272_lociStitched	X	123958738	123964488	14	STAG2,AL121601.1
4_Fragment_10823_lociStitched	20	53913275	53950248	15	AC005220.1,BCAS1,---
5_Fragment_14637_lociStitched	6	29924605	29978082	16	HLA-K,HCG4B,AL671277.1,HLA-A,HLA-U,HLA-W,HCG9,MICD
1_Fragment_13868_lociStitched	5	91376553	91385126	17	ARRDC3-AS1,ARRDC3,---
3_Fragment_8703_lociStitched	19	40420315	40446546	18	SERTAD1,AC010271.2,SERTAD3,AC010271.1
2_Fragment_12369_lociStitched	3	157155544	157177407	19	AC104411.1,CCNL1,KRT18P34,AC092944.1,RNA5SP146,---
2_Fragment_6128_lociStitched	16	3004752	3025069	20	CLDN9,AC004233.3,AC004233.1,CLDN6,THOC6,HCFC1R1,TNFRSF12A
5_Fragment_18414_lociStitched	Y	11297140	11331298	21	DUX4L17,DUX4L16,DUX4L18
3_Fragment_15590_lociStitched	7	18494378	18522399	22	HDAC9
3_Fragment_9766_lociStitched	2	127207935	127229121	23	CYP27C1,---
3_Fragment_2325_lociStitched	10	43417380	43459424	24	AL450326.1,ZNF487,RNU7-193P,SNORD3J,---
5_Fragment_2009_lociStitched	10	21313610	21368669	25	RNU6-15P,AL158209.1
4_Fragment_12948_lociStitched	4	85473787	85500084	26	ARHGAP24
1_Fragment_1786_lociStitched	1	234996202	235003724	27	---
1_Fragment_3926_lociStitched	12	45725653	45732737	28	AC008124.1,ARID2
2_Fragment_8652_lociStitched	19	35743539	35761439	29	AD000671.1,AD000671.2,U2AF1L4,PSENEN,LIN37,HSPB6,PROSER3,AD000671.3,AC002398.2
2_Fragment_13137_lociStitched	4	140132979	140155160	30	MAML3,AC131182.1
1_Fragment_1109_lociStitched	1	143235474	143242304	31	---
2_Fragment_3223_lociStitched	11	64265383	64288275	32	GPR137,BAD,PLCB3
2_Fragment_14544_lociStitched	6	26153507	26175200	33	HIST1H2BD,HIST1H1E,LARP1P1,HIST1H2BE,AL353759.1
2_Fragment_17979_lociStitched	X	40151982	40177654	34	BCOR,---
2_Fragment_14653_lociStitched	6	30612165	30628743	35	PPP1R10,MRPS18B,ATAT1
2_Fragment_1107_lociStitched	1	143198184	143208015	36	---
2_Fragment_1199_lociStitched	1	149882340	149901336	37	HIST2H2AB,HIST2H2BE,HIST2H2AC,BOLA1
2_Fragment_7229_lociStitched	17	43356400	43370968	38	AC109326.1,---
3_Fragment_14947_lociStitched	6	73693272	73717549	39	AL590428.1,CD109
3_Fragment_15887_lociStitched	7	72988864	73008792	40	PMS2P7,STAG3L3
3_Fragment_214_lociStitched	1	16887719	16906599	41	BX284668.4,BX284668.5,RNU1-2,BX284668.6,---,CROCC
1_Fragment_1804_lociStitched	1	236094040	236100800	42	---
2_Fragment_2766_lociStitched	10	122298971	122313523	43	BTBD16
2_Fragment_14651_lociStitched	6	30553514	30575651	44	PRR3,ABCF1,GNL1
4_Fragment_10808_lociStitched	20	50928211	50960340	45	ADNP-AS1,ADNP,MOCS3,DPM1,---
3_Fragment_7263_lociStitched	17	45145684	45175641	46	HEXIM1,AC142472.1,HEXIM2,AC138150.1,AC138150.2
5_Fragment_3111_lociStitched	11	47521364	47581598	47	RN7SL652P,PTPMT1,RNU5E-10P,NDUFS3,KF459542.1,CELF1,KBTBD4,---
4_Fragment_14400_lociStitched	6	2969603	3002665	48	SERPINB6,LINC01011,NQO2,AL133351.1,---
2_Fragment_25_lociStitched	1	1342285	1363251	49	DVL1,MXRA8
2_Fragment_14488_lociStitched	6	16756256	16771187	50	ATXN1,AL137003.2,AL137003.1,---
2_Fragment_14540_lociStitched	6	26051577	26066961	51	HIST1H1C
3_Fragment_7226_lociStitched	17	43299334	43324096	52	U2,LINC00854,---
1_Fragment_8974_lociStitched	19	53977685	53982541	53	MIR935,CACNG8
2_Fragment_7543_lociStitched	17	75032066	75050389	54	KCTD2,RN7SL573P,ATP5H
1_Fragment_16282_lociStitched	7	131106039	131113467	55	LINC-PINT,MKLN1,---
1_Fragment_1839_lociStitched	1	244967179	244973845	56	EFCAB2,AL356512.1
5_Fragment_208_lociStitched	1	16728436	16773567	57	RNU1-4,CROCCP4,CROCC,AL021920.3,MST1L,---
3_Fragment_195_lociStitched	1	16347140	16377500	58	SZRD1,FBXO42,AL358794.1
2_Fragment_15478_lociStitched	7	2859479	2874637	59	---
5_Fragment_14175_lociStitched	5	149133995	149177806	60	ABLIM3,AC012613.1
4_Fragment_2069_lociStitched	10	29780988	29813766	61	---
2_Fragment_14601_lociStitched	6	27821355	27840808	62	HIST1H4K,HIST1H4J,HIST1H2AK,HIST1H2BN
1_Fragment_7653_lociStitched	18	106381	112863	63	MIR8078,ROCK1P1
2_Fragment_17010_lociStitched	8	129968325	129989204	64	FAM49B,---
2_Fragment_1246_lociStitched	1	152032890	152051382	65	S100A11,AL450992.1
1_Fragment_7928_lociStitched	18	74594519	74600910	66	LINC00909,ZNF407,---
2_Fragment_13866_lociStitched	5	91277264	91297644	67	AC123595.1,---
2_Fragment_7037_lociStitched	17	28641186	28666658	68	AC005726.1,KIAA0100,SUPT6H,SDF2
1_Fragment_15611_lociStitched	7	22559250	22568287	69	AC002480.2,STEAP1B
1_Fragment_778_lociStitched	1	85624868	85633040	70	---
3_Fragment_10393_lociStitched	20	1397320	1428288	71	---
2_Fragment_328_lociStitched	1	26617992	26637396	72	---
3_Fragment_1252_lociStitched	1	153607435	153638566	73	S100A16,S100A1,S100A13,S100A14,CHTOP,AL162258.2,AL162258.1
2_Fragment_14942_lociStitched	6	73447119	73464690	74	MB21D1,RNU6-975P,MTO1
2_Fragment_2015_lociStitched	10	21522424	21534879	75	SKIDA1,MLLT10,---
3_Fragment_2686_lociStitched	10	103893542	103920226	76	STN1
2_Fragment_9403_lociStitched	2	64639641	64655833	77	AC007365.1,SERTAD2
1_Fragment_17725_lociStitched	9	129409967	129418723	78	---
2_Fragment_7017_lociStitched	17	26875270	26886086	79	---
1_Fragment_1220_lociStitched	1	150974547	150980568	80	CERS2,AL590133.1
3_Fragment_9450_lociStitched	2	70106252	70145599	81	LINC01816
1_Fragment_12331_lociStitched	3	150406328	150414809	82	TSC22D2
3_Fragment_9508_lociStitched	2	84904160	84928725	83	TMSB10,TRABD2A,AC022210.1,---
2_Fragment_10090_lociStitched	2	201114069	201128579	84	CFLAR
4_Fragment_17952_lociStitched	X	23881937	23909192	85	APOO,CXorf58,---
5_Fragment_15_lociStitched	1	996855	1039438	86	AL645608.8,ISG15,AL645608.4,HES4,AL645608.2,AGRN,---
5_Fragment_9491_lociStitched	2	74440036	74484302	87	RTKN,INO80B,WBP1,INO80B-WBP1,MOGS,MRPL53,TTC31,CCDC142,---
1_Fragment_13006_lociStitched	4	102823293	102830401	88	AC018797.2,UBE2D3
4_Fragment_18176_lociStitched	X	101390691	101419339	89	BTK,RPL36A-HNRNPH2,RPL36A,GLA,HNRNPH2,ARMCX4,---
1_Fragment_2536_lociStitched	10	88878634	88885937	90	STAMBPL1
1_Fragment_8828_lociStitched	19	47106914	47114860	91	SAE1,ZC3H4
2_Fragment_7347_lociStitched	17	50704518	50723579	92	ANKRD40,LUC7L3,AC005921.3
1_Fragment_15078_lociStitched	6	109378760	109385833	93	AL359711.2,CD164
3_Fragment_14975_lociStitched	6	82243382	82261870	94	IBTK
1_Fragment_3489_lociStitched	11	102107740	102116512	95	AP001527.2,YAP1,AP001527.1
2_Fragment_5074_lociStitched	14	49617570	49638009	96	AL139099.2,RPL36AL,MGAT2,AL139099.3,DNAAF2
3_Fragment_301_lociStitched	1	25230230	25248839	97	AL031432.5,SYF2,AL031432.4,AL031432.3,RSRP1,---
2_Fragment_6940_lociStitched	17	17955404	17975598	98	TOM1L2,DRC3
1_Fragment_16993_lociStitched	8	127734012	127741280	99	CASC11,MYC,---
3_Fragment_4616_lociStitched	13	27167693	27198569	100	USP12-AS2,USP12,LINC02340,USP12-AS1
2_Fragment_1900_lociStitched	10	4342801	4358297	101	---
3_Fragment_2832_lociStitched	11	389545	416554	102	PKP3,SIGIRR
1_Fragment_3844_lociStitched	12	30791419	30799308	103	---,LINC00941
1_Fragment_10621_lociStitched	20	32108772	32115698	104	TM9SF4,AL049539.1
1_Fragment_3477_lociStitched	11	96302243	96310258	105	MAML2
1_Fragment_566_lociStitched	1	45683681	45691130	106	TMEM69,GPBP1L1
2_Fragment_14846_lociStitched	6	53344221	53363495	107	ELOVL5,AL034374.2,AL034374.1
1_Fragment_7223_lociStitched	17	43231260	43237017	108	RNU2-1,LINC00854
1_Fragment_15923_lociStitched	7	75090660	75098423	109	GTF2IRD2B,---
2_Fragment_12493_lociStitched	3	185813229	185825454	110	IGF2BP2
1_Fragment_638_lociStitched	1	58779487	58787336	111	JUN,LINC01135,---
1_Fragment_9984_lociStitched	2	181891781	181897584	112	AC009962.1,SSFA2
1_Fragment_12251_lociStitched	3	136191277	136198965	113	MSL2
2_Fragment_12931_lociStitched	4	82885899	82903093	114	SEC31A,THAP9,THAP9-AS1
1_Fragment_1897_lociStitched	10	4238159	4246921	115	LINC00702,---
2_Fragment_14999_lociStitched	6	85627998	85646647	116	SYNCRIP
3_Fragment_5871_lociStitched	15	75623334	75651860	117	SNUPN,AC105020.3,AC105020.2,AC105020.6,IMP3,SNX33,AC105020.5
3_Fragment_8896_lociStitched	19	49661853	49681056	118	PRMT1,BCL2L12,IRF3
1_Fragment_14496_lociStitched	6	17700634	17707988	119	AL138724.1,NUP153
2_Fragment_15268_lociStitched	6	142925546	142949680	120	AL355304.1,HIVEP2,---
1_Fragment_575_lociStitched	1	46299723	46308087	121	UQCRH,LRRC41
1_Fragment_15638_lociStitched	7	27093756	27102212	122	HOTAIRM1,HOTAIRM1_2,HOXA1,HOTAIRM1_1,HOTAIRM1_3,HOTAIRM1_4,HOTAIRM1_5,---,HOXA2
2_Fragment_15256_lociStitched	6	142010480	142032441	123	---
1_Fragment_204_lociStitched	1	16665077	16669382	124	RNU1-3,AL137798.2
2_Fragment_4501_lociStitched	12	123582048	123605922	125	AC055713.1,DDX55,TMED2
4_Fragment_4016_lociStitched	12	53417654	53456514	126	AMHR2,PRR13,AC023509.1,PCBP2
1_Fragment_1290_lociStitched	1	155685828	155692074	127	DAP3,YY1AP1
1_Fragment_15055_lociStitched	6	106510179	106517408	128	CRYBG1,---
1_Fragment_2911_lociStitched	11	9608827	9616202	129	---
1_Fragment_1262_lociStitched	1	154216644	154224013	130	UBAP2L,C1orf43,---
3_Fragment_17435_lociStitched	9	89308365	89320305	131	CKS2,SECISBP2,MIR3153
1_Fragment_3426_lociStitched	11	85715480	85723868	132	SYTL2
1_Fragment_1794_lociStitched	1	235325091	235332697	133	ARID4B,GGPS1,---
5_Fragment_8029_lociStitched	19	2453024	2507934	134	LMNB2,LINC01775,GADD45B,RNU6-993P
1_Fragment_5645_lociStitched	15	50351536	50358782	135	GABPB1-AS1,GABPB1,---
3_Fragment_14382_lociStitched	6	1313744	1337485	136	AL499606.1,FOXQ1
1_Fragment_2399_lociStitched	10	63264501	63272720	137	JMJD1C
2_Fragment_4871_lociStitched	13	99965642	99985484	138	ZIC5,ZIC2,---
2_Fragment_198_lociStitched	1	16499361	16516947	139	CROCCP3,RNU1-1,AL137802.2,---
2_Fragment_15686_lociStitched	7	36113826	36132619	140	---
2_Fragment_15661_lociStitched	7	30592256	30614754	141	AC005154.1,GARS,---
4_Fragment_10374_lociStitched	20	288297	325368	142	C20orf96,ZCCHC3,SOX12,NRSN2-AS1,---
2_Fragment_6884_lociStitched	17	8172647	8190256	143	SNORD118,MIR4521,AC129492.7,TMEM107,BORCS6,AC129492.4
3_Fragment_14312_lociStitched	5	176521675	176544710	144	CDHR2,RNF44
2_Fragment_5900_lociStitched	15	78859396	78879321	145	AC103975.1,MORF4L1
1_Fragment_16328_lociStitched	7	139357442	139364480	146	AC083880.1,LUC7L2,C7orf55-LUC7L2
3_Fragment_18040_lociStitched	X	48896306	48919913	147	TIMM17B,PIM2,SLC35A2,---,PQBP1
2_Fragment_11722_lociStitched	3	23666095	23688896	148	---
1_Fragment_3419_lociStitched	11	83155257	83162348	149	PCF11
1_Fragment_10355_lociStitched	2	241311496	241319829	150	HDLBP,2-Sep
1_Fragment_2689_lociStitched	10	104117051	104123874	151	SFR1
3_Fragment_4432_lociStitched	12	120288779	120318486	152	RNU4-2,RNU4-1,SIRT4,RNU6-1088P
2_Fragment_4065_lociStitched	12	57075526	57091118	153	NEMP1,NAB2
1_Fragment_7376_lociStitched	17	58002127	58009872	154	AC015813.5,SRSF1,AC015813.2,---
1_Fragment_7667_lociStitched	18	3245334	3252708	155	AP005329.3,MYL12A,AP005329.2
2_Fragment_16103_lociStitched	7	100332540	100345655	156	PMS2P1,STAG3L5P,STAG3L5P-PVRIG2P-PILRB
2_Fragment_4049_lociStitched	12	56113096	56131173	157	AC034102.4,AC034102.6,RPL41,AC034102.7,ESYT1,ZC3H10,PA2G4
3_Fragment_9584_lociStitched	2	96302894	96339159	158	AC021188.1,NCAPH,ITPRIPL1,SNRNP200,---
1_Fragment_10229_lociStitched	2	229917699	229925162	159	TRIP12,FBXO36
1_Fragment_10083_lociStitched	2	200859915	200867198	160	CLK1,Y_RNA
1_Fragment_4222_lociStitched	12	89349141	89356228	161	DUSP6,AC024909.3,---
3_Fragment_14088_lociStitched	5	138330119	138355319	162	CDC25C,FAM53C,KDM3B,AC104116.1,---
3_Fragment_8835_lociStitched	19	47243328	47274826	163	CCDC9,INAFM1,---
3_Fragment_4282_lociStitched	12	98491199	98519828	164	LINC02453,TMPO-AS1,TMPO
1_Fragment_15089_lociStitched	6	110873040	110880970	165	AMD1,---
2_Fragment_3424_lociStitched	11	85646382	85667823	166	TMEM126A,CREBZF
4_Fragment_6078_lociStitched	16	704554	741123	167	Z97653.2,FAM173A,FBXL16,METRN,Z97653.1,HAGHL,CCDC78,---,NARFL
2_Fragment_1286_lociStitched	1	155547519	155566672	168	ASH1L-AS1,ASH1L,AL353807.4
2_Fragment_1267_lociStitched	1	154404274	154423222	169	PSMD8P1,IL6R,AL162591.1
2_Fragment_10283_lociStitched	2	234186839	234207222	170	---
5_Fragment_7456_lociStitched	17	64659368	64710310	171	SMURF2
1_Fragment_2906_lociStitched	11	8959704	8968180	172	TMEM9B,TMEM9B-AS1,---
1_Fragment_16851_lociStitched	8	100946765	100954719	173	YWHAZ
1_Fragment_15702_lociStitched	7	39946581	39954139	174	AC072061.1,CDK13,---
3_Fragment_8999_lociStitched	19	55579554	55600534	175	ZNF579,ZNF524,FIZ1
3_Fragment_5028_lociStitched	14	34537989	34558506	176	AL445363.1,AL445363.3,EAPP,RNU1-27P,RNU1-28P,AL445363.2
5_Fragment_3037_lociStitched	11	34330387	34382405	177	AL139174.1,ABTB2
1_Fragment_16715_lociStitched	8	67059026	67067066	178	CSPP1,COPS5
1_Fragment_5592_lociStitched	15	42269906	42277816	179	GANC,TMEM87A
4_Fragment_7121_lociStitched	17	36917938	36950594	180	AC243773.1,LHX1,AC243773.2,AATF,---
1_Fragment_1781_lociStitched	1	234653200	234661623	181	AL160408.4,---,AL160408.1
6_Fragment_16868_lociStitched	8	101437021	101475801	182	AP001208.2,AP001207.3,---
1_Fragment_7183_lociStitched	17	41687092	41694397	183	EIF1
2_Fragment_3274_lociStitched	11	66838843	66856856	184	RCE1,LRFN4,C11orf80,---,PC
1_Fragment_4102_lociStitched	12	62600996	62607072	185	AC048341.2,LINC01465,AC048341.3,MIRLET7I
1_Fragment_17493_lociStitched	9	96414935	96422453	186	ZNF367,---
1_Fragment_15624_lociStitched	7	23528161	23534849	187	TRA2A
2_Fragment_18262_lociStitched	X	120547930	120565209	188	CUL4B
2_Fragment_17380_lociStitched	9	72511985	72530732	189	TMC1,---
1_Fragment_14082_lociStitched	5	137751821	137756973	190	HNRNPA0,---
6_Fragment_8145_lociStitched	19	7903747	7944650	191	AC010336.1,MAP2K7,SNAPC2,TGFBR3L,AC010336.2,AC010336.4,CTXN1,AC010336.5,TIMM44,---
1_Fragment_13427_lociStitched	5	36873699	36879674	192	NIPBL,---
1_Fragment_1883_lociStitched	10	3466754	3473924	193	---
2_Fragment_2475_lociStitched	10	73727880	73747283	194	GLUD1P3,SEC24C,DUSP8P5,AC022400.4,BMS1P4,AC022400.3,AC022400.7
2_Fragment_13886_lociStitched	5	93563051	93584168	195	NR2F1,---,NR2F1-AS1
1_Fragment_4478_lociStitched	12	122521255	122529454	196	KNTC1,RSRC2
1_Fragment_15150_lociStitched	6	124532553	124539490	197	NKAIN2
3_Fragment_9207_lociStitched	2	28566377	28595240	198	PLB1
2_Fragment_1202_lociStitched	1	149923987	149942228	199	SF3B4,MTMR11,OTUD7B
1_Fragment_7331_lociStitched	17	50025306	50032645	200	---
2_Fragment_17000_lociStitched	8	128167461	128180556	201	---
2_Fragment_12918_lociStitched	4	80123331	80136945	202	ANTXR2
2_Fragment_7735_lociStitched	18	21597577	21615663	203	ESCO1,SNRPD1
1_Fragment_8659_lociStitched	19	36134432	36142487	204	CAPNS1
2_Fragment_16421_lociStitched	7	155949400	155964496	205	AC021218.1,---
1_Fragment_13951_lociStitched	5	107667729	107673976	206	EFNA5
2_Fragment_9191_lociStitched	2	27353818	27373958	207	AC074117.1,GTF3C2,SNX17,EIF2B4
5_Fragment_12817_lociStitched	4	49116333	49156768	208	---
3_Fragment_3588_lociStitched	11	119054457	119088131	209	HYOU1,AP003392.6,VPS11,AP003392.5,HMBS,---
1_Fragment_10168_lociStitched	2	218565892	218573158	210	USP37,CNOT9
5_Fragment_3578_lociStitched	11	118399089	118439343	211	ATP5L,AP001267.1,AP001267.4,AP001267.2,KMT2A,---,UBE4A
1_Fragment_18196_lociStitched	X	103682654	103689157	212	MORF4L2,MORF4L2-AS1
1_Fragment_12496_lociStitched	3	185932735	185940306	213	TRA2B
2_Fragment_14671_lociStitched	6	31775238	31799562	214	Y_RNA,VWA7,VARS,LSM2
2_Fragment_1893_lociStitched	10	4119065	4133923	215	---
1_Fragment_3777_lociStitched	12	13096512	13104143	216	GSG1,---,FAM234B
1_Fragment_7392_lociStitched	17	59617245	59624656	217	CLTC,AC091271.1
1_Fragment_18271_lociStitched	X	123857168	123864096	218	XIAP,Y_RNA
2_Fragment_4039_lociStitched	12	55715051	55731266	219	ITGA7,BLOC1S1,AC009779.3,RDH5,CD63,AC009779.2,Metazoa_SRP
2_Fragment_1151_lociStitched	1	146033774	146054237	220	HFE2,LINC01719,RNVU1-6,---
2_Fragment_9844_lociStitched	2	156331730	156343950	221	NR4A2
2_Fragment_2692_lociStitched	10	104252426	104270659	222	GSTO2,MIR4482,GSTO1
2_Fragment_14188_lociStitched	5	149929353	149943204	223	Y_RNA,AC008427.1,PDE6A
4_Fragment_8810_lociStitched	19	45765778	45794164	224	SIX5,DM1-AS,AC011530.1,DMPK,DMWD,AC074212.1
5_Fragment_11918_lociStitched	3	50320201	50359636	225	HYAL2,TUSC2,RASSF1-AS1,ZMYND10,ZMYND10-AS1,RASSF1,TMEM115,NPRL2,Z84492.1,CYB561D2,---
1_Fragment_15209_lociStitched	6	136286628	136292574	226	BCLAF1
1_Fragment_3585_lociStitched	11	118787891	118793972	227	DDX6,AP004609.3
2_Fragment_13875_lociStitched	5	92551978	92564199	228	AC124854.1
1_Fragment_14047_lociStitched	5	133048941	133055064	229	HSPA4,AC113410.3
3_Fragment_8969_lociStitched	19	53535582	53557642	230	ZNF331,---
1_Fragment_2744_lociStitched	10	119075677	119084025	231	EIF3A
1_Fragment_8627_lociStitched	19	34170009	34176350	232	LSM14A
1_Fragment_16163_lociStitched	7	104982251	104988186	233	---,LINC01004
1_Fragment_5807_lociStitched	15	70092116	70099675	234	TLE3,---
1_Fragment_231_lociStitched	1	19593142	19601067	235	NBL1,AL031727.2,MINOS1-NBL1,MINOS1,---
1_Fragment_12248_lociStitched	3	134482049	134489295	236	CEP63,ANAPC13,---
1_Fragment_10082_lociStitched	2	200808475	200817066	237	BZW1,AC007163.1
2_Fragment_17644_lociStitched	9	124859399	124873779	238	ARPC5L,RPL35
3_Fragment_550_lociStitched	1	44721650	44745665	239	RNU5F-1,KIF2C,RNU5D-1,C1orf228,---
3_Fragment_9046_lociStitched	19	58346436	58366373	240	A1BG-AS1,AC012313.10,A1BG,AC012313.2,RNA5SP473,AC012313.6,ZNF497,AC012313.3,---
4_Fragment_1210_lociStitched	1	150255433	150297657	241	CA14,C1orf54,APH1A,CIART,MRPS21,AC242988.1,---
1_Fragment_7668_lociStitched	18	3281378	3287191	242	AP001025.3
2_Fragment_3261_lociStitched	11	66256600	66273342	243	RAB1B,AP001107.4,AP001107.8,AP001107.7,KLC2,AP001107.1
1_Fragment_9384_lociStitched	2	61534105	61540730	244	XPO1
2_Fragment_10478_lociStitched	20	19812085	19829944	245	RPL12P12,AL121761.1,---,AL132821.1
1_Fragment_8298_lociStitched	19	14380184	14388365	246	ADGRE5,---
1_Fragment_416_lociStitched	1	32812018	32820475	247	S100PBP,YARS
2_Fragment_11123_lociStitched	21	37255663	37270323	248	AP001412.1,DSCR3
1_Fragment_14226_lociStitched	5	154854489	154861214	249	CNOT8,FAXDC2
1_Fragment_11070_lociStitched	21	33539984	33545278	250	GART,SON
2_Fragment_17198_lociStitched	9	33022230	33046828	251	DNAJA1,APTX,---,SMU1
1_Fragment_17210_lociStitched	9	34044695	34052504	252	UBAP2,RN7SKP114
1_Fragment_2418_lociStitched	10	68069185	68077192	253	HERC4
1_Fragment_725_lociStitched	1	77974817	77982314	254	GIPC2,FUBP1,DNAJB4
3_Fragment_7321_lociStitched	17	48941386	48975667	255	RNU1-42P,SNF8,snoU13,GIP
3_Fragment_15343_lociStitched	6	155168503	155203075	256	TIAM2
2_Fragment_7114_lociStitched	17	36532663	36549191	257	PIGW,MYO19,GGNBP2
1_Fragment_17412_lociStitched	9	83977359	83982923	258	RMI1,HNRNPK
2_Fragment_706_lociStitched	1	70203235	70226432	259	AL353771.1,LRRC40,SRSF11
4_Fragment_1125_lociStitched	1	144545207	144568769	260	U1
2_Fragment_3552_lociStitched	11	112071925	112090162	261	PIH1D2,C11orf57,SDHD,TIMM8B
2_Fragment_5660_lociStitched	15	52010424	52026101	262	AC090970.3,AC090970.2,MAPK6
1_Fragment_14254_lociStitched	5	163457590	163463452	263	NUDCD2,HMMR
3_Fragment_117_lociStitched	1	9410003	9442575	264	BX323043.1,RNA5SP40,AL928921.2,---
1_Fragment_8871_lociStitched	19	48872310	48877287	265	PPP1R15A
3_Fragment_6306_lociStitched	16	24666178	24705799	266	LINC01567,TNRC6A
1_Fragment_17228_lociStitched	9	35486786	35494904	267	RUSC2,---
1_Fragment_12986_lociStitched	4	98652311	98660378	268	AC114811.2,TSPAN5
2_Fragment_16649_lociStitched	8	53940525	53958497	269	RGS20
1_Fragment_9494_lociStitched	2	74501157	74509326	270	LBX2-AS1,LBX2,AC005041.3,PCGF1
1_Fragment_9176_lociStitched	2	26031044	26039196	271	RAB10
2_Fragment_14551_lociStitched	6	26271699	26287683	272	HIST1H2BI,HIST1H2APS4,HIST1H3G,HIST1H4H
3_Fragment_1155_lociStitched	1	146368741	146389003	273	U1,---
1_Fragment_13737_lociStitched	5	69364752	69371833	274	RAD17,TAF9,AK6
1_Fragment_16049_lociStitched	7	92829213	92837439	275	CDK6,AC002454.1
3_Fragment_11594_lociStitched	22	50526068	50546561	276	SCO2,U62317.5,ODF3B,U62317.2,TYMP,KLHDC7B,---,U62317.1
1_Fragment_10396_lociStitched	20	2100833	2105492	277	STK35
1_Fragment_10783_lociStitched	20	49911683	49919237	278	SPATA2
2_Fragment_11241_lociStitched	22	17625423	17641191	279	BCL2L13,ATP6V1E1,---
1_Fragment_12132_lociStitched	3	113741979	113750075	280	AC108693.2,ATP6V1A,NAA50
2_Fragment_9456_lociStitched	2	70290349	70302100	281	FAM136A,AC022201.2,SNRPG
2_Fragment_11946_lociStitched	3	52273874	52290073	282	WDR82,GLYCTK,GLYCTK-AS1
1_Fragment_11378_lociStitched	22	30419487	30426824	283	AC004832.4,RNU6-564P,AC004832.5,RNF215,MTFP1,SEC14L2,AC004832.3
1_Fragment_2429_lociStitched	10	68897876	68904578	284	DDX50,---
1_Fragment_2406_lociStitched	10	63626332	63633692	285	---
1_Fragment_2430_lociStitched	10	68952842	68959602	286	DDX21
3_Fragment_15740_lociStitched	7	44981532	45004262	287	SNHG15,SNORA9,CCM2,---
1_Fragment_8376_lociStitched	19	18413320	18419487	288	SSBP4
3_Fragment_8648_lociStitched	19	35612495	35652367	289	HAUS5,AC002115.1,RBM42,COX6B1,ETV2,---
2_Fragment_4015_lociStitched	12	53352766	53374607	290	---
4_Fragment_10305_lociStitched	2	237198486	237236419	291	---
1_Fragment_16079_lociStitched	7	98416328	98421384	292	---
2_Fragment_679_lociStitched	1	64895481	64920080	293	AL606517.2,---,JAK1
3_Fragment_13421_lociStitched	5	34912540	34932695	294	RAD1,BRIX1,DNAJC21,---
1_Fragment_3431_lociStitched	11	86063571	86071951	295	PICALM
4_Fragment_9635_lociStitched	2	100730408	100770475	296	---
2_Fragment_5958_lociStitched	15	88620474	88640540	297	ISG20,AEN
1_Fragment_3471_lociStitched	11	95787785	95793533	298	CEP57,FAM76B
2_Fragment_16238_lociStitched	7	121527677	121547577	299	---
2_Fragment_11456_lociStitched	22	38490007	38509975	300	DDX17
1_Fragment_2491_lociStitched	10	75208065	75216501	301	VDAC2
2_Fragment_10743_lociStitched	20	45771373	45785328	302	RNU6ATAC38P,WFDC3
1_Fragment_7525_lociStitched	17	72711697	72720345	303	SLC39A11
1_Fragment_17989_lociStitched	X	41329707	41337157	304	DDX3X,---
1_Fragment_6875_lociStitched	17	7683636	7688213	305	WRAP53,TP53
1_Fragment_9353_lociStitched	2	54899151	54907023	306	EML6
3_Fragment_2670_lociStitched	10	102627359	102648651	307	AL391121.1,TRIM8,---,SUFU
2_Fragment_14464_lociStitched	6	12007582	12014834	308	AL157373.2,HIVEP1
5_Fragment_7433_lociStitched	17	62776495	62829325	309	10-Mar,AC068512.1,---
3_Fragment_780_lociStitched	1	85679139	85711713	310	ZNHIT6
1_Fragment_173_lociStitched	1	12613793	12620710	311	AC254633.1,DHRS3,---
3_Fragment_1492_lociStitched	1	193103290	193124360	312	GLRX2,CDC73,AL136370.1,---
1_Fragment_329_lociStitched	1	26782030	26789659	313	PIGV,ARID1A
2_Fragment_12914_lociStitched	4	80057810	80074857	314	ANTXR2
2_Fragment_15871_lociStitched	7	66670988	66686282	315	RABGEF1,AC006001.2,---
1_Fragment_14058_lociStitched	5	134366159	134374693	316	AC104109.4,UBE2B,CDKL3
1_Fragment_5552_lociStitched	15	40336412	40344953	317	C15orf52
1_Fragment_8904_lociStitched	19	49873193	49880076	318	TBC1D17,AKT1S1,PNKP
1_Fragment_10101_lociStitched	2	202262846	202271021	319	NOP58
1_Fragment_3194_lociStitched	11	61788967	61797313	320	MIR611,FADS2,FEN1,TMEM258,MYRF
3_Fragment_17076_lociStitched	8	143592978	143619213	321	EEF1D,TIGD5,TSTA3,PYCR3
2_Fragment_13401_lociStitched	5	32158070	32177256	322	AC025181.2,GOLPH3,---
3_Fragment_5082_lociStitched	14	49850778	49880571	323	NEMF,RN7SL3,AL627171.1,RN7SL2,AL627171.2,---
1_Fragment_14096_lociStitched	5	139291967	139296813	324	SIL1,MATR3
4_Fragment_16681_lociStitched	8	61765598	61810112	325	AC091173.1,AC025524.2,---
1_Fragment_6003_lociStitched	15	92882639	92888699	326	AC013394.1,LINC01578,---
1_Fragment_3815_lociStitched	12	26270774	26279397	327	AC022509.4,---,AC022509.1,SSPN,AC022509.2
2_Fragment_9797_lociStitched	2	132435186	132448756	328	GPR39
1_Fragment_13445_lociStitched	5	39071396	39078046	329	RICTOR
1_Fragment_4876_lociStitched	13	100390267	100397543	330	PCCA,---
2_Fragment_6375_lociStitched	16	30629814	30655535	331	PRR14,---
2_Fragment_7185_lociStitched	17	41790365	41815563	332	P3H4,FKBP10
1_Fragment_11358_lociStitched	22	29264428	29272639	333	EWSR1,RHBDD3
2_Fragment_13446_lociStitched	5	39091630	39105345	334	---,FYB1
2_Fragment_102_lociStitched	1	8699786	8716709	335	RERE,---
1_Fragment_16327_lociStitched	7	139338559	139344680	336	LUC7L2,FMC1,C7orf55-LUC7L2
1_Fragment_1468_lociStitched	1	183470117	183475222	337	SMG7,SMG7-AS1,---
3_Fragment_7719_lociStitched	18	12630319	12659934	338	PSMG2,SPIRE1
3_Fragment_8700_lociStitched	19	38362014	38392442	339	AC005625.1,PSMD8,AC005789.1,SPRED3,GGN,CATSPERG
2_Fragment_8874_lociStitched	19	48954706	48968145	340	BAX,FTL,AC026803.2,GYS1
1_Fragment_1212_lociStitched	1	150361415	150367651	341	RPRD2
2_Fragment_16092_lociStitched	7	99497071	99507447	342	ZKSCAN5,ZNF394,---,ZNF789
1_Fragment_10732_lociStitched	20	44725139	44733574	343	WISP2,KCNK15-AS1
1_Fragment_655_lociStitched	1	62433162	62441368	344	USP1
2_Fragment_142_lociStitched	1	10777207	10796344	345	CASZ1
5_Fragment_6164_lociStitched	16	4271044	4311974	346	TFAP4,---
1_Fragment_14034_lociStitched	5	131631308	131638553	347	RAPGEF6,AC008695.1
2_Fragment_12557_lociStitched	3	194669601	194692203	348	LSG1,FAM43A
1_Fragment_4127_lociStitched	12	65626926	65633205	349	---,AC025419.1
2_Fragment_3604_lociStitched	11	121452218	121469597	350	SORL1,AP000977.1
1_Fragment_14184_lociStitched	5	149559689	149565635	351	ARHGEF37
3_Fragment_16214_lociStitched	7	116258710	116288433	352	CAV2,AC073130.1,AC073130.2,AC002066.1,TES
1_Fragment_15093_lociStitched	6	110978096	110985956	353	RPF2
1_Fragment_3195_lociStitched	11	61811627	61819726	354	MIR1908,FADS2,FADS1
1_Fragment_3561_lociStitched	11	114397345	114403271	355	C11orf71,RBM7,AP002373.1
3_Fragment_17753_lociStitched	9	131655772	131681477	356	RAPGEF1,---
2_Fragment_10251_lociStitched	2	231452322	231467372	357	SNORA75,SNORD82,SNORD20,NCL,AC017104.3
2_Fragment_12402_lociStitched	3	169763938	169776000	358	AC078802.1,TERC,ACTRT3,Telomerase-vert,MYNN
1_Fragment_17203_lociStitched	9	33287087	33293537	359	NFX1
1_Fragment_8895_lociStitched	19	49640390	49644904	360	RRAS,SCAF1
1_Fragment_4259_lociStitched	12	95212318	95219590	361	VEZT,FGD6
1_Fragment_13331_lociStitched	5	10246598	10254471	362	AC012640.1,CCT5,FAM173B
1_Fragment_2820_lociStitched	10	133256124	133262005	363	AL592071.1,ADAM8
2_Fragment_12283_lociStitched	3	141400117	141414396	364	ZBTB38,---
1_Fragment_12589_lociStitched	3	196498791	196505916	365	RNF168
1_Fragment_12427_lociStitched	3	172706455	172714919	366	NCEH1,---
1_Fragment_15237_lociStitched	6	139369656	139377990	367	CITED2,---
1_Fragment_5864_lociStitched	15	75448650	75454205	368	AC105137.3,SIN3A
1_Fragment_1697_lociStitched	1	225649754	225657903	369	ENAH
1_Fragment_9366_lociStitched	2	55614930	55619142	370	AC015982.1,PPP4R3B
1_Fragment_752_lociStitched	1	84297079	84303887	371	SAMD13
3_Fragment_5105_lociStitched	14	51531924	51549623	372	FRMD6-AS2,FRMD6
1_Fragment_10068_lociStitched	2	197450486	197457547	373	COQ10B
1_Fragment_14091_lociStitched	5	138460804	138465563	374	EGR1
2_Fragment_14602_lociStitched	6	27893372	27903885	375	HIST1H2BO,HIST1H2AM,RNU7-26P,HIST1H3J
2_Fragment_15385_lociStitched	6	159724669	159730559	376	WTAP,SOD2,---
3_Fragment_824_lociStitched	1	93677552	93705035	377	BCAR3
1_Fragment_15001_lociStitched	6	87150705	87159393	378	AL139274.2,ZNF292
1_Fragment_12347_lociStitched	3	152266078	152273281	379	MBNL1-AS1,MBNL1,---
1_Fragment_10010_lociStitched	2	188290303	188297124	380	MIR561,GULP1,LINC01090
2_Fragment_15293_lociStitched	6	146904649	146917528	381	STXBP5-AS1,---
1_Fragment_7174_lociStitched	17	40645864	40650996	382	AC073508.3,SMARCE1,---,AC073508.2
3_Fragment_1568_lociStitched	1	204494216	204519402	383	PIK3C2B,MDM4
2_Fragment_14467_lociStitched	6	12310607	12327016	384	SUMO2P12
1_Fragment_9387_lociStitched	2	61759705	61766607	385	---
2_Fragment_10157_lociStitched	2	216107362	216118064	386	XRCC5
1_Fragment_14740_lociStitched	6	37816376	37823856	387	ZFAND3,AL121574.1
1_Fragment_572_lociStitched	1	46129941	46135272	388	PIK3R3,AL358075.2,AL358075.4
2_Fragment_4353_lociStitched	12	110036588	110051356	389	C12orf76,---,ANKRD13A
1_Fragment_3960_lociStitched	12	49261576	49269546	390	AC010173.1,TUBA1C,AC125611.3
1_Fragment_56_lociStitched	1	3070493	3076067	391	PRDM16,---
1_Fragment_5197_lociStitched	14	64501382	64508735	392	ZBTB1,ZBTB25
4_Fragment_10179_lociStitched	2	219205878	219250374	393	ANKZF1,ATG9A,ABCB6,STK16,GLB1L,ZFAND2B,TUBA4A
2_Fragment_3337_lociStitched	11	72812494	72822178	394	ATG16L2,STARD10
1_Fragment_282_lociStitched	1	23975311	23983523	395	SRSF10
3_Fragment_15930_lociStitched	7	75357501	75376389	396	PMS2P2,STAG3L1,---
1_Fragment_3945_lociStitched	12	48713102	48719808	397	CCNT1
2_Fragment_13772_lociStitched	5	73496735	73514528	398	BTF3,FUNDC2P1,AC099522.2
1_Fragment_1221_lociStitched	1	151003728	151010071	399	MINDY1,PRUNE1,---
1_Fragment_599_lociStitched	1	52051994	52059558	400	TXNDC12,BTF3L4,TXNDC12-AS1
1_Fragment_16802_lociStitched	8	94238781	94246204	401	---
1_Fragment_9842_lociStitched	2	152714595	152720737	402	ARL6IP6,PRPF40A,---
1_Fragment_18370_lociStitched	X	153720377	153728670	403	ABCD1,BCAP31,---
1_Fragment_2812_lociStitched	10	132442440	132448912	404	C10orf91
1_Fragment_3283_lociStitched	11	67238255	67245053	405	KDM2A
1_Fragment_3522_lociStitched	11	108218698	108226041	406	NPAT,ATM
1_Fragment_915_lociStitched	1	112615652	112622226	407	CAPZA1,ST7L
1_Fragment_15737_lociStitched	7	44882318	44889878	408	AC004854.2,PURB
2_Fragment_6137_lociStitched	16	3149363	3164062	409	AC108134.2,CASP16P
1_Fragment_13832_lociStitched	5	81299463	81306414	410	ZCCHC9,CKMT2-AS1,---
3_Fragment_12562_lociStitched	3	195098432	195129548	411	XXYLT1
1_Fragment_901_lociStitched	1	110336333	110343405	412	AL355488.1,RBM15,---
2_Fragment_11440_lociStitched	22	37672695	37688674	413	LGALS1,NOL12,Z83844.1
4_Fragment_7033_lociStitched	17	28318233	28359577	414	KRT18P55,TMEM97,IFT20,TNFAIP1,POLDIP2,TMEM199,AC002094.1
2_Fragment_7267_lociStitched	17	45368571	45386174	415	AC003070.2
2_Fragment_9838_lociStitched	2	152400296	152424166	416	FMNL2
1_Fragment_14833_lociStitched	6	52416758	52424712	417	EFHC1
1_Fragment_10814_lociStitched	20	51560233	51566810	418	NFATC2
1_Fragment_597_lociStitched	1	51875188	51881505	419	NRDC
2_Fragment_14064_lociStitched	5	134631475	134651672	420	RNU6-1311P,SEC24A,SAR1B
2_Fragment_12359_lociStitched	3	155851678	155873270	421	SLC33A1,GMPS,---
1_Fragment_627_lociStitched	1	55210992	55217695	422	USP24,MIR4422HG
1_Fragment_7355_lociStitched	17	51256712	51263922	423	MBTD1,UTP18
2_Fragment_2987_lociStitched	11	19709946	19718206	424	AC009549.1,NAV2
1_Fragment_15966_lociStitched	7	77537102	77541558	425	PTPN12
1_Fragment_15554_lociStitched	7	12684058	12689410	426	AC011891.2,ARL4A,---
1_Fragment_2752_lociStitched	10	119593804	119598722	427	TIAL1
5_Fragment_6365_lociStitched	16	30397436	30447121	428	ZNF771,SNORA80C,DCTPP1,SEPHS2,ZNF48
2_Fragment_8155_lociStitched	19	8354035	8368200	429	ANGPTL4
1_Fragment_15992_lociStitched	7	80919228	80925239	430	SEMA3C
2_Fragment_14525_lociStitched	6	21737660	21756098	431	---,CASC15
1_Fragment_14715_lociStitched	6	36439105	36446139	432	PXT1,KCTD20
2_Fragment_14041_lociStitched	5	132487017	132501610	433	IRF1,AC116366.3,C5orf56
3_Fragment_16403_lociStitched	7	151724628	151757830	434	PRKAG2,---
2_Fragment_3104_lociStitched	11	47406525	47428515	435	AC090559.1,SLC39A13,PSMC3,---
1_Fragment_10668_lociStitched	20	35660550	35667434	436	CPNE1,RBM12,AL109827.1
1_Fragment_17795_lociStitched	9	136050023	136058034	437	NACC2
1_Fragment_15161_lociStitched	6	127340163	127347979	438	ECHDC1
1_Fragment_6377_lociStitched	16	30697835	30702356	439	AC093249.6,RNU6-1043P,SRCAP,---
2_Fragment_17254_lociStitched	9	37573841	37594479	440	FBXO10,AL513165.2,TOMM5,AL138752.2
1_Fragment_9163_lociStitched	2	24970223	24975410	441	DNAJC27,DNAJC27-AS1,---
1_Fragment_10752_lociStitched	20	45968871	45974130	442	ZNF335
3_Fragment_2392_lociStitched	10	62243329	62270422	443	RTKN2
4_Fragment_14126_lociStitched	5	140697756	140726874	444	ZMAT2,VTRNA1-1,VTRNA1-2,VTRNA1-3,---,HARS2
1_Fragment_3927_lociStitched	12	45987433	45992628	445	SCAF11
1_Fragment_13292_lociStitched	4	190176300	190180282	446	DUX4
2_Fragment_6264_lociStitched	16	20897108	20914226	447	DCUN1D3,LYRM1,ERI2
2_Fragment_3022_lociStitched	11	33255729	33267494	448	HIPK3,---
4_Fragment_10890_lociStitched	20	63847399	63876937	449	AL118506.1,ABHD16B,TPD52L2
1_Fragment_224_lociStitched	1	19006662	19014210	450	---
2_Fragment_3952_lociStitched	12	49055430	49070741	451	KMT2D,RHEBL1
2_Fragment_6314_lociStitched	16	25047434	25068259	452	LINC02175,---,AC133552.2
1_Fragment_5044_lociStitched	14	35398620	35407071	453	NFKBIA,---
1_Fragment_12257_lociStitched	3	136748732	136754467	454	STAG1,AC117382.2
4_Fragment_11892_lociStitched	3	49091205	49134401	455	QRICH1,MIR6890,QARS,LAMB2,USP19
1_Fragment_11505_lociStitched	22	41443012	41448791	456	TOB2
1_Fragment_3928_lociStitched	12	46264489	46271255	457	SLC38A1
1_Fragment_14433_lociStitched	6	7727083	7733514	458	BMP6
2_Fragment_3845_lociStitched	12	31316825	31326755	459	FLJ13224,FAM60A
2_Fragment_2886_lociStitched	11	6316850	6333921	460	CAVIN3,AC068733.3,---
1_Fragment_2090_lociStitched	10	31925945	31932023	461	ARHGAP12
2_Fragment_3632_lociStitched	11	126263839	126285124	462	FOXRED1,SRPRA,AP001318.1,TIRAP
2_Fragment_4918_lociStitched	13	112709626	112725602	463	ATP11A
3_Fragment_6400_lociStitched	16	31442273	31472767	464	AC026471.4,ZNF843,AC026471.1,TGFB1I1,ARMC5,AC026471.6
2_Fragment_5802_lociStitched	15	69449101	69466030	465	U3,DRAIC,RPLP1,AC027237.2,---
2_Fragment_14772_lociStitched	6	42764701	42785227	466	BICRAL
4_Fragment_12349_lociStitched	3	152298127	152333500	467	MBNL1,---
1_Fragment_6070_lociStitched	16	397260	404168	468	DECR2,NME4
2_Fragment_11631_lociStitched	3	9789526	9810734	469	ARPC4-TTLL3,TADA3,ARPC4,TTLL3
2_Fragment_1808_lociStitched	1	236501371	236519278	470	LGALS8,---,EDARADD
1_Fragment_14011_lociStitched	5	125406852	125415334	471	---
1_Fragment_16836_lociStitched	8	98940863	98947079	472	OSR2,AC016877.3,STK3
3_Fragment_14123_lociStitched	5	140638132	140667017	473	TMCO6,MIR3655,NDUFA2,IK,WDR55
1_Fragment_3115_lociStitched	11	47763697	47770835	474	FNBP4
1_Fragment_395_lociStitched	1	31642072	31648421	475	AC114488.2,PEF1,AC114488.3
2_Fragment_15091_lociStitched	6	110944912	110961904	476	GTF3C6
1_Fragment_3420_lociStitched	11	83189940	83196810	477	AP000873.2,ANKRD42,---
1_Fragment_4207_lociStitched	12	79684854	79693428	478	AC073569.2,PAWR
2_Fragment_17359_lociStitched	9	67711599	67727662	479	FAM27D1,FAM27E3,FAM27B,---
2_Fragment_18151_lociStitched	X	77894026	77912819	480	COX7B,MAGT1,PGK1,AL356235.1,ATP7A,---
2_Fragment_1858_lociStitched	1	248823204	248841933	481	ZNF672,MIR3124,SH3BP5L
1_Fragment_14255_lociStitched	5	163502800	163509888	482	MAT2B
2_Fragment_14642_lociStitched	6	30059550	30070038	483	ZNRD1-AS1_3,ZNRD1ASP,PPP1R11,ZNRD1,RNF39
2_Fragment_16797_lociStitched	8	93737362	93755934	484	RBM12B,AC010834.2,RBM12B-AS1,TMEM67
2_Fragment_787_lociStitched	1	86910677	86916997	485	SELENOF,HS2ST1,---
1_Fragment_4187_lociStitched	12	76079364	76086247	486	NAP1L1
2_Fragment_4020_lociStitched	12	53489985	53502901	487	AC023509.4,MAP3K12,TARBP2
2_Fragment_10382_lociStitched	20	524743	544655	488	CSNK2A1,---
1_Fragment_1460_lociStitched	1	183020140	183026377	489	LAMC1
2_Fragment_4908_lociStitched	13	110704867	110717150	490	CARS2,ING1
1_Fragment_4270_lociStitched	12	96194382	96199816	491	ELK3
1_Fragment_13834_lociStitched	5	81417816	81425633	492	SSBP2
1_Fragment_3329_lociStitched	11	72077911	72084465	493	LRTOMT,NUMA1,---
1_Fragment_15651_lociStitched	7	29986449	29991519	494	SCRN1,AC007285.1
2_Fragment_5726_lociStitched	15	63041714	63054998	495	TPM1,AC079328.2,---
1_Fragment_13245_lociStitched	4	183502918	183510267	496	AC107214.1,ING2,---
1_Fragment_14042_lociStitched	5	132555109	132559194	497	RAD50,IL5,AC116366.3,---
4_Fragment_6380_lociStitched	16	30759606	30787897	498	CCDC189,RNF40,AC106886.4,ZNF629,PHKG2
3_Fragment_14214_lociStitched	5	151756846	151775126	499	AC091982.1,ATOX1,AC091982.4,G3BP1,AC091982.2
1_Fragment_13720_lociStitched	5	66142272	66146786	500	AC025442.1,SREK1
3_Fragment_2838_lociStitched	11	559179	583159	501	LMNTD2,MIR210HG,RASSF7,MIR210,PHRF1,---,AP006284.1
1_Fragment_3006_lociStitched	11	28105421	28112397	502	KIF18A,METTL15
3_Fragment_9790_lociStitched	2	131090270	131108835	503	FAM168B,PLEKHB2
2_Fragment_2707_lociStitched	10	110916557	110921858	504	SHOC2,BBIP1,---
1_Fragment_15391_lociStitched	6	160787786	160795587	505	---
2_Fragment_18241_lociStitched	X	118714301	118731583	506	IL13RA1,---
2_Fragment_16882_lociStitched	8	102858728	102866206	507	AZIN1-AS1,AZIN1,---
1_Fragment_13121_lociStitched	4	139012361	139018947	508	NOCT,AC109927.1
1_Fragment_13470_lociStitched	5	43118455	43124495	509	ZNF131
1_Fragment_9799_lociStitched	2	134916212	134921928	510	CCNT2,CCNT2-AS1,---
2_Fragment_6169_lociStitched	16	4413812	4429385	511	CORO7-PAM16,DNAJA3,AC012676.3,CORO7
1_Fragment_14630_lociStitched	6	28893702	28900923	512	HCG14
1_Fragment_5832_lociStitched	15	72472026	72476966	513	ARIH1,TMEM202-AS1
1_Fragment_11856_lociStitched	3	47279771	47285075	514	KLHL18,KIF9
1_Fragment_8688_lociStitched	19	37652724	37658070	515	ZFP30
2_Fragment_4006_lociStitched	12	52992110	53010297	516	EIF4B
1_Fragment_689_lociStitched	1	66921869	66928165	517	MIER1,WDR78
1_Fragment_6221_lociStitched	16	13954648	13962565	518	AC010401.3
1_Fragment_12434_lociStitched	3	177341601	177349762	519	AC117465.1
2_Fragment_13916_lociStitched	5	96921732	96938050	520	AC009126.1,LNPEP,---
1_Fragment_32_lociStitched	1	1720246	1728273	521	AL031282.1,CDK11A,SLC35E2,---,AL031282.2
1_Fragment_15683_lociStitched	7	35799029	35803728	522	SEPT7-AS1,7-Sep,---
1_Fragment_16118_lociStitched	7	101014023	101021494	523	MUC17,AC105446.1,MUC12
2_Fragment_3857_lociStitched	12	32105563	32119819	524	BICD1,AC048344.4,AC048344.1,---
1_Fragment_8956_lociStitched	19	52989132	52994791	525	ZNF702P,---
1_Fragment_17048_lociStitched	8	141124873	141133222	526	AC040970.1,DENND3,---
1_Fragment_16690_lociStitched	8	63165692	63170359	527	YTHDF3,YTHDF3-AS1
2_Fragment_2610_lociStitched	10	97278453	97292727	528	ARHGAP19,ARHGAP19-SLIT1,AL359385.1
2_Fragment_5369_lociStitched	14	95522593	95537196	529	SCARNA13,GLRX5,SNHG10,---
1_Fragment_10072_lociStitched	2	199428192	199436414	530	SATB2
2_Fragment_12097_lociStitched	3	101561098	101577774	531	TRMT10C,AC073861.1,PCNP
1_Fragment_7354_lociStitched	17	51150297	51157024	532	NME1-NME2,NME1
1_Fragment_14514_lociStitched	6	20401723	20406728	533	E2F3
1_Fragment_17215_lociStitched	9	34325779	34332629	534	NUDT2
3_Fragment_6371_lociStitched	16	30555612	30586671	535	ZNF764,AC002310.2,AC093249.2,ZNF785,ZNF688,---
2_Fragment_9757_lociStitched	2	121634412	121653170	536	CLASP1,NIFK-AS1,---
1_Fragment_15741_lociStitched	7	45106804	45113357	537	TBRG4
2_Fragment_1307_lociStitched	1	156589842	156603453	538	NAXE,GPATCH4
1_Fragment_5617_lociStitched	15	44424606	44430667	539	AC025043.1,CTDSPL2
1_Fragment_4384_lociStitched	12	113182671	113189344	540	DDX54,RITA1,AC089999.2
2_Fragment_3595_lociStitched	11	119318096	119338229	541	ACA64,MCAM,AP003396.1,RNF26
1_Fragment_13701_lociStitched	5	61159802	61164798	542	SMIM15,SMIM15-AS1
1_Fragment_14055_lociStitched	5	134221720	134228120	543	AC104109.2,AC104109.3,PPP2CA,MIR3661,AC104109.4
3_Fragment_8730_lociStitched	19	42215844	42246334	544	DEDD2,ZNF526,GSK3A,AC006486.2,AC006486.1
2_Fragment_15503_lociStitched	7	5551896	5570922	545	AC006483.2,AC006483.1,ACTB,---
1_Fragment_4689_lociStitched	13	41057511	41063675	546	WBP4,ELF1
2_Fragment_15320_lociStitched	6	151373229	151394869	547	Y_RNA,ZBTB2
2_Fragment_3428_lociStitched	11	85808030	85831579	548	SYTL2
1_Fragment_2613_lociStitched	10	97398656	97404753	549	AL355490.2,RRP12
1_Fragment_16286_lociStitched	7	131324946	131330880	550	MKLN1-AS,MKLN1,---
2_Fragment_8833_lociStitched	19	47207095	47228266	551	MIR3190,MIR3191,SAE1,BBC3,---
1_Fragment_15960_lociStitched	7	77004408	77011952	552	UPK3BP1,PMS2P11,DTX2P1-UPK3BP1-PMS2P11,DTX2P1
1_Fragment_12644_lociStitched	4	2410278	2417356	553	ZFYVE28
3_Fragment_16185_lociStitched	7	107560843	107596215	554	COG5,DUS4L,AC004839.1,BCAP29
1_Fragment_449_lociStitched	1	36221330	36228172	555	THRAP3,---
1_Fragment_9865_lociStitched	2	159613370	159617755	556	AC009506.1,BAZ2B
2_Fragment_1346_lociStitched	1	161749246	161768876	557	DUSP12,AL359541.1,ATF6
3_Fragment_882_lociStitched	1	109074633	109101590	558	TAF13,TMEM167B,AL356488.2,SCARNA2,AL356488.3,---
1_Fragment_911_lociStitched	1	112390296	112398939	559	CTTNBP2NL
1_Fragment_2480_lociStitched	10	73996289	74004075	560	VCL
1_Fragment_4126_lociStitched	12	65599775	65607236	561	LINC02454,---,AC025419.1
1_Fragment_11523_lociStitched	22	42611942	42619473	562	POLDIP3,RNU12,Z93241.1,CYB5R3
3_Fragment_17882_lociStitched	X	10608984	10636493	563	MID1
2_Fragment_4041_lociStitched	12	55814500	55832002	564	ORMDL2,SARNP,TMEM198B,AC023055.1,DNAJC14,---
3_Fragment_12785_lociStitched	4	40176381	40202301	565	RHOH,---
2_Fragment_1423_lociStitched	1	174989797	175002428	566	RNU6-307P,CACYBP,RABGAP1L
2_Fragment_10085_lociStitched	2	200886376	200902735	567	NIF3L1,RNU6-762P,PPIL3,---
2_Fragment_6856_lociStitched	17	6638177	6653658	568	AC004706.4,KIAA0753,TXNDC17,C17orf100,MED31,AC004706.1
1_Fragment_6817_lociStitched	17	2592221	2596708	569	PAFAH1B1
4_Fragment_12593_lociStitched	3	196629359	196667378	570	LINC01063,PIGX,NRROS
1_Fragment_1491_lociStitched	1	193056172	193061625	571	SCARNA18B,UCHL5,TROVE2
1_Fragment_15917_lociStitched	7	74846178	74851379	572	GTF2IRD2,---
1_Fragment_2716_lociStitched	10	113852169	113857011	573	DCLRE1A,NHLRC2
1_Fragment_15075_lociStitched	6	109092888	109099178	574	CEP57L1,SESN1
2_Fragment_10037_lociStitched	2	191011436	191022846	575	AC067945.2,STAT1,AC067945.3
1_Fragment_2632_lociStitched	10	99620568	99624767	576	AL353719.1,SLC25A28
1_Fragment_5618_lociStitched	15	44534072	44541715	577	EIF3J,EIF3J-AS1,---
2_Fragment_14456_lociStitched	6	10745293	10762874	578	AL024498.2,TMEM14B,RNA5SP203,AL024498.1,---,MAK
1_Fragment_10325_lociStitched	2	238284283	238290847	579	PER2,AC012485.3
2_Fragment_9047_lociStitched	19	58397358	58410596	580	ZNF584,LINC02560,AC012313.1,RNF225
1_Fragment_12302_lociStitched	3	142997088	143004255	581	AC026304.1,U2SURP,PAQR9-AS1
3_Fragment_9851_lociStitched	2	157830655	157859992	582	ACVR1,---
4_Fragment_749_lociStitched	1	84142769	84175086	583	PRKACB
3_Fragment_10443_lociStitched	20	10418930	10447569	584	SLX4IP,MKKS,---
4_Fragment_11462_lociStitched	22	38681011	38719812	585	AL021707.2,TOMM22,JOSD1,GTPBP1,---
2_Fragment_17036_lociStitched	8	140454958	140466700	586	TRAPPC9,---
1_Fragment_12328_lociStitched	3	149967089	149972749	587	ANKUB1,PFN2,---
1_Fragment_688_lociStitched	1	66560693	66567374	588	SGIP1
1_Fragment_9005_lociStitched	19	56312233	56317066	589	Y_RNA,AC006116.8,AC006116.5,ZSCAN5A,---,VN2R17P
1_Fragment_2064_lociStitched	10	29655945	29663487	590	SVIL
5_Fragment_2593_lociStitched	10	95213370	95263150	591	AL157834.2,ACSM6,PDLIM1,---
1_Fragment_9426_lociStitched	2	68155054	68160820	592	WDR92,PNO1,AC017083.4
1_Fragment_13442_lociStitched	5	38842551	38849377	593	OSMR-AS1,OSMR,---
2_Fragment_5721_lociStitched	15	62886358	62899627	594	AC103740.2
1_Fragment_15909_lociStitched	7	74250136	74257689	595	RFC2
3_Fragment_14196_lociStitched	5	150445287	150475026	596	RPS14,---
1_Fragment_5778_lociStitched	15	66927714	66935559	597	LINC02206,AC093334.1
3_Fragment_8255_lociStitched	19	12667519	12698079	598	WDR83OS,AC010422.5,DHPS,AC018761.4,FBXW9,AC010422.2,GNG14,WDR83,---
2_Fragment_9359_lociStitched	2	55222363	55236678	599	AC012358.2,CLHC1,RPS27A,MTIF2
1_Fragment_7221_lociStitched	17	43168146	43173970	600	AC060780.2,NBR1,BRCA1,AC060780.3,AC060780.1,---
1_Fragment_8660_lociStitched	19	36211645	36218898	601	ZNF146,ZNF565
1_Fragment_2089_lociStitched	10	31862357	31869201	602	ARHGAP12
4_Fragment_4185_lociStitched	12	75887055	75922613	603	AC078923.1
1_Fragment_12929_lociStitched	4	82370700	82376664	604	HNRNPD,AC124016.1
1_Fragment_9718_lociStitched	2	112582501	112588801	605	CHCHD5,AC012442.2
1_Fragment_12027_lociStitched	3	75429014	75436952	606	LINC02018,FAM86DP,---
1_Fragment_9209_lociStitched	2	28748692	28755892	607	AC092164.1,PPP1CB,---
1_Fragment_8658_lociStitched	19	36052334	36059909	608	THAP8,WDR62,---
2_Fragment_2065_lociStitched	10	29717904	29738875	609	SVIL
1_Fragment_2977_lociStitched	11	18524165	18528344	610	TSG101
2_Fragment_17319_lociStitched	9	61853170	61869122	611	FAM27E4,AL391987.1,CR769775.1,AL391987.2,AL391987.4,FAM27C,---
1_Fragment_17242_lociStitched	9	36396047	36403047	612	RNF38
1_Fragment_6278_lociStitched	16	21951648	21956149	613	UQCRC2,AC092119.2
2_Fragment_9951_lociStitched	2	175164921	175182815	614	AC096649.1,MIR933,ATF2,Y_RNA,ATP5G3
3_Fragment_15666_lociStitched	7	32657044	32672071	615	DPY19L1P1
1_Fragment_8902_lociStitched	19	49815576	49821009	616	FUZ,MED25
2_Fragment_10267_lociStitched	2	232976861	232991308	617	NGEF
1_Fragment_14763_lociStitched	6	42311672	42319689	618	TRERF1
1_Fragment_2791_lociStitched	10	125820432	125826901	619	UROS,BCCIP,---
2_Fragment_9174_lociStitched	2	25995726	26015909	620	---
1_Fragment_180_lociStitched	1	15523115	15528714	621	CASP9,DNAJC16
1_Fragment_6254_lociStitched	16	19064978	19070740	622	COQ7,AC099518.2,AC099518.4,---
1_Fragment_15499_lociStitched	7	5392966	5401140	623	TNRC18
1_Fragment_7024_lociStitched	17	27349571	27355195	624	SYPL1P2,---,AC026254.4
3_Fragment_17939_lociStitched	X	21925439	21948228	625	SMS,U73023.1
2_Fragment_14523_lociStitched	6	21586499	21599356	626	SOX4,AL512380.2
2_Fragment_9337_lociStitched	2	47902545	47908111	627	FBXO11,AC079807.2
1_Fragment_15441_lociStitched	6	169699092	169706009	628	WDR27,C6orf120,---,PHF10
1_Fragment_5815_lociStitched	15	70740213	70747782	629	UACA
2_Fragment_8071_lociStitched	19	3965640	3985698	630	DAPK3,SNORD37,EEF2
3_Fragment_14965_lociStitched	6	79524538	79547018	631	LCA5,---,AL078601.2
1_Fragment_96_lociStitched	1	8234388	8242985	632	---
1_Fragment_3820_lociStitched	12	26935443	26940504	633	FGFR1OP2,INTS13
3_Fragment_8195_lociStitched	19	10400116	10432404	634	PDE4A,MIR1181,CDC37
2_Fragment_3048_lociStitched	11	34912609	34925783	635	PDHX,APIP
4_Fragment_3236_lociStitched	11	65007137	65041403	636	MIR6879,SNX15,ARL2-SNX15,AP000436.1,ARL2,SAC3D1,---
1_Fragment_15088_lociStitched	6	110813142	110820062	637	CDK19
1_Fragment_9179_lociStitched	2	26241656	26247471	638	HADHA,HADHB,---
2_Fragment_14870_lociStitched	6	56523785	56545960	639	DST
1_Fragment_15387_lociStitched	6	159786385	159793254	640	TCP1,MRPL18
1_Fragment_14997_lociStitched	6	85590650	85596828	641	SNX14,AL589666.1
1_Fragment_6346_lociStitched	16	29287248	29295725	642	AC025279.1,AC009093.10
1_Fragment_18078_lociStitched	X	53679811	53687037	643	HUWE1
1_Fragment_14062_lociStitched	5	134522715	134529841	644	JADE2,AC005355.2
1_Fragment_5265_lociStitched	14	73782372	73790409	645	ELMSAN1,AC005520.2,---
2_Fragment_10389_lociStitched	20	1323746	1344552	646	SDCBP2-AS1,SDCBP2,---,AL136531.2,AL136531.3
1_Fragment_305_lociStitched	1	25336315	25340796	647	RSRP1,TMEM50A,AL928711.1
1_Fragment_5575_lociStitched	15	41112945	41118139	648	INO80,---
1_Fragment_3291_lociStitched	11	67505367	67511400	649	CDK2AP2,PITPNM1
1_Fragment_17038_lociStitched	8	140508974	140515656	650	CHRAC1
2_Fragment_9652_lociStitched	2	105329812	105340694	651	TGFBRAP1,AC012360.3,C2orf49,AC012360.1
3_Fragment_16384_lociStitched	7	150356601	150371883	652	REPIN1,ZNF775,AC073111.3,AC005586.1
2_Fragment_15099_lociStitched	6	111572029	111594892	653	TRAF3IP2,---,TRAF3IP2-AS1
1_Fragment_3267_lociStitched	11	66476856	66484546	654	DPP3,AP002748.3,PELI3
3_Fragment_5641_lociStitched	15	49152842	49172312	655	NDUFAF4P1,GALK2,COPS2,MIR4716
1_Fragment_15870_lociStitched	7	66650126	66657304	656	AC006001.2,---,RABGEF1
2_Fragment_18380_lociStitched	X	154406595	154430045	657	DNASE1L1,TAZ,CH17-340M24.3,ATP6AP1,---,RPL10
2_Fragment_12548_lociStitched	3	194314928	194326907	658	LINC00887,---
1_Fragment_9376_lociStitched	2	60879952	60884041	659	LINC01185,REL
2_Fragment_1382_lociStitched	1	167927870	167939417	660	DCAF6,MPC2
1_Fragment_2835_lociStitched	11	445673	453098	661	PTDSS2
1_Fragment_16396_lociStitched	7	151516495	151522793	662	RHEB
2_Fragment_17212_lociStitched	9	34176348	34187546	663	UBAP1
3_Fragment_13968_lociStitched	5	112957741	112980724	664	DCP2
1_Fragment_2827_lociStitched	10	133686460	133690470	665	---
1_Fragment_11708_lociStitched	3	17738474	17745472	666	TBC1D5,---
1_Fragment_2053_lociStitched	10	27152313	27157668	667	YME1L1,MASTL
2_Fragment_877_lociStitched	1	108815923	108833201	668	AKNAD1
1_Fragment_4847_lociStitched	13	95098225	95105284	669	---,ABCC4
1_Fragment_5107_lociStitched	14	51649326	51656641	670	FRMD6-AS1,FRMD6
1_Fragment_16188_lociStitched	7	107741052	107746490	671	AC002467.1,CBLL1,---
1_Fragment_3092_lociStitched	11	46614084	46620272	672	ATG13,HARBI1
1_Fragment_13679_lociStitched	5	57690499	57697241	673	---
1_Fragment_14668_lociStitched	6	31620608	31625392	674	PRRC2A,SNORA38
3_Fragment_15484_lociStitched	7	3588699	3606818	675	SDK1
1_Fragment_2761_lociStitched	10	121924760	121932073	676	ATE1-AS1,ATE1
2_Fragment_6574_lociStitched	16	67831616	67850124	677	THAP11,CENPT,NUTF2,TSNAXIP1
2_Fragment_7701_lociStitched	18	9812661	9830583	678	RAB31,RN7SL862P
4_Fragment_10949_lociStitched	21	7915913	7939154	679	---
1_Fragment_1637_lociStitched	1	214600255	214607857	680	CENPF,ABHD17AP3
1_Fragment_7720_lociStitched	18	12700697	12704730	681	CEP76,PSMG2
1_Fragment_14454_lociStitched	6	10691956	10699206	682	C6orf52,PAK1IP1
2_Fragment_9135_lociStitched	2	19899738	19913454	683	TTC32,AC013400.1,WDR35
5_Fragment_17580_lociStitched	9	112010760	112051451	684	AL138756.1,SUSD1,---
3_Fragment_7208_lociStitched	17	42658611	42681742	685	TUBG2,PLEKHH3,AC100793.2,CCR10
2_Fragment_14370_lociStitched	5	181159044	181172422	686	OR2V2
2_Fragment_3568_lociStitched	11	116770803	116788935	687	AP006216.1,BUD13,ZPR1,APOA5
2_Fragment_16703_lociStitched	8	66427807	66441198	688	RRS1,RRS1-AS1,ADHFE1,---
1_Fragment_18252_lociStitched	X	119786461	119794409	689	RPL39,SNORA69,---
5_Fragment_2728_lociStitched	10	114751542	114789323	690	AL137025.1,ABLIM1,---
1_Fragment_16779_lociStitched	8	89754919	89761048	691	RIPK2,AF117829.1,---
3_Fragment_16088_lociStitched	7	99192765	99226703	692	KPNA7
2_Fragment_7063_lociStitched	17	30104717	30119893	693	AC104984.2,MIR3184,MIR423,AC104984.5,NSRP1,EFCAB5
1_Fragment_4495_lociStitched	12	123380564	123388855	694	KMT5A
1_Fragment_1784_lociStitched	1	234768443	234776115	695	---
5_Fragment_6555_lociStitched	16	67150403	67194283	696	B3GNT9,AC074143.1,HSF4,NOL3,FBXL8,TRADD,EXOC3L1,KIAA0895L,E2F4
1_Fragment_3228_lociStitched	11	64774770	64783144	697	AP001462.1,SF1
1_Fragment_18300_lociStitched	X	132215265	132219714	698	RAP2C-AS1,RAP2C,---
6_Fragment_15988_lociStitched	7	80844327	80886190	699	SEMA3C
2_Fragment_8372_lociStitched	19	18281766	18295648	700	JUND,MIR3188,RPL39P38
2_Fragment_8061_lociStitched	19	3498711	3509225	701	DOHH,FZR1,---
2_Fragment_15916_lociStitched	7	74788230	74804018	702	NCF1,GTF2IRD2,---
1_Fragment_4333_lociStitched	12	107090544	107095806	703	CRY1,AC078929.1
2_Fragment_4056_lociStitched	12	56297195	56317729	704	AC073896.2,AC073896.3,CS,AC073896.1,CNPY2,PAN2,---
2_Fragment_17226_lociStitched	9	35075482	35097352	705	FANCG,PIGO,AL353795.2
1_Fragment_2343_lociStitched	10	46521010	46528312	706	ANXA8L1
1_Fragment_12387_lociStitched	3	160562547	160567960	707	KPNA4,KRT8P12
1_Fragment_4371_lociStitched	12	111594839	111602860	708	ATXN2-AS,ATXN2,---
1_Fragment_4752_lociStitched	13	50077220	50082107	709	DLEU2_6,DLEU1_1,DLEU1,DLEU2,---
1_Fragment_1223_lociStitched	1	151067369	151072815	710	CDC42SE1,GABPB2,MLLT11
1_Fragment_8711_lociStitched	19	40747244	40755295	711	C19orf54,SNRPA
2_Fragment_14564_lociStitched	6	26536146	26552574	712	HMGN4
1_Fragment_12773_lociStitched	4	39633676	39641304	713	AC108471.2,SMIM14,---
1_Fragment_16242_lociStitched	7	123745492	123750823	714	AC006333.2,WASL
1_Fragment_1704_lociStitched	1	226060283	226065022	715	AL512343.2,H3F3A,---
3_Fragment_14202_lociStitched	5	150629673	150657691	716	SYNPO
2_Fragment_8317_lociStitched	19	16068858	16082139	717	AC008894.3,---,TPM4
2_Fragment_7151_lociStitched	17	39449160	39466218	718	MED1,CDK12
1_Fragment_563_lociStitched	1	45517270	45524942	719	PRDX1
1_Fragment_1743_lociStitched	1	230100423	230108697	720	GALNT2
2_Fragment_4672_lociStitched	13	34154219	34163405	721	---
1_Fragment_14504_lociStitched	6	18258258	18266443	722	DEK,---
1_Fragment_12388_lociStitched	3	160673818	160679964	723	ARL14
1_Fragment_15993_lociStitched	7	80938933	80945127	724	---
1_Fragment_4156_lociStitched	12	70240577	70245461	725	CNOT2,LINC01481,---
2_Fragment_15565_lociStitched	7	16801062	16813980	726	AGR2
1_Fragment_4171_lociStitched	12	75505187	75513407	727	KRR1
1_Fragment_9127_lociStitched	2	17750043	17755541	728	GEN1,SMC6
1_Fragment_5905_lociStitched	15	79919989	79926282	729	ST20-MTHFS,ST20-AS1,AC015871.3,ST20
1_Fragment_2974_lociStitched	11	18319925	18325967	730	GTF2H1,HPS5
2_Fragment_2678_lociStitched	10	103227692	103243308	731	---
2_Fragment_9153_lociStitched	2	23923995	23942639	732	UBXN2A,ATAD2B
2_Fragment_4025_lociStitched	12	53656296	53679125	733	ATP5G2,---
1_Fragment_9754_lociStitched	2	121527547	121534119	734	RNU4ATAC,AC012447.1,---,CLASP1
1_Fragment_15873_lociStitched	7	66843284	66849437	735	GTF2IRD1P1,AC027644.1,---
2_Fragment_4422_lociStitched	12	118358847	118378282	736	TAOK3,AC026367.1,SUDS3
1_Fragment_4274_lociStitched	12	96396650	96403598	737	CDK17
1_Fragment_13411_lociStitched	5	33438575	33444626	738	TARS,AC034231.1
2_Fragment_13703_lociStitched	5	61300992	61314234	739	LINC02057,---
1_Fragment_14045_lociStitched	5	132960733	132966178	740	AC010240.3,AFF4
1_Fragment_16262_lociStitched	7	129051783	129057495	741	TNPO3,TPI1P2
1_Fragment_3613_lociStitched	11	122878118	122884829	742	C11orf63
2_Fragment_8220_lociStitched	19	11374350	11383158	743	AC024575.1,SWSAP1,EPOR
2_Fragment_10244_lociStitched	2	231056316	231069457	744	PSMD1
2_Fragment_9996_lociStitched	2	186484086	186497709	745	DPRXP1,ZC3H15
2_Fragment_2467_lociStitched	10	73093933	73112468	746	AL731563.3,P4HA1,NUDT13
1_Fragment_16157_lociStitched	7	102987943	102995513	747	NFE4,FBXL13
1_Fragment_807_lociStitched	1	91018477	91024695	748	ZNF644,RPL5P6
1_Fragment_15035_lociStitched	6	99422828	99428541	749	PNISR,AL513550.1,---
3_Fragment_11936_lociStitched	3	51973030	51996730	750	ABHD14A-ACY1,AC115284.1,ACY1,PCBP4,ABHD14B,RPL29,ABHD14A,---
1_Fragment_10700_lociStitched	20	41025313	41033488	751	TOP1,---
1_Fragment_13464_lociStitched	5	40830282	40837483	752	SNORD72,RPL37
5_Fragment_2023_lociStitched	10	22306763	22327199	753	COMMD3,BMI1,COMMD3-BMI1
1_Fragment_10615_lociStitched	20	31513593	31518890	754	HM13,---
2_Fragment_10852_lociStitched	20	59029217	59042945	755	PRELID3B,ATP5E
2_Fragment_2785_lociStitched	10	124788228	124804600	756	AC068896.1,EEF1AKMT2,ABRAXAS2,---
1_Fragment_1559_lociStitched	1	203794734	203799941	757	ZBED6,ZC3H11A
1_Fragment_243_lociStitched	1	20732166	20738749	758	SH2D5,AL663074.1
1_Fragment_2648_lociStitched	10	101059802	101063067	759	KAZALD1,AL133215.2
1_Fragment_168_lociStitched	1	12474941	12482733	760	---,VPS13D
1_Fragment_400_lociStitched	1	32011836	32017493	761	KHDRBS1
1_Fragment_6649_lociStitched	16	75301986	75309527	762	CFDP1
2_Fragment_17371_lociStitched	9	70411065	70422113	763	KLF9
1_Fragment_5737_lociStitched	15	64091471	64098749	764	SNX1,FAM96A
1_Fragment_12119_lociStitched	3	108586454	108592495	765	DZIP3,KIAA1524
1_Fragment_17211_lociStitched	9	34123022	34130654	766	DCAF12
2_Fragment_15946_lociStitched	7	76288803	76305810	767	HSPB1
1_Fragment_10417_lociStitched	20	3886851	3894675	768	AL353194.1,PANK2,---
1_Fragment_14012_lociStitched	5	125481396	125488161	769	---
1_Fragment_6286_lociStitched	16	22434850	22439888	770	RRN3P3,SMG1P1,CDR2
1_Fragment_2426_lociStitched	10	68718791	68725773	771	CCAR1
1_Fragment_5039_lociStitched	14	35119383	35124170	772	KIAA0391,PPP2R3C,AL121594.3
1_Fragment_11981_lociStitched	3	57594186	57600837	773	ARF4,ARF4-AS1
1_Fragment_1226_lociStitched	1	151280555	151285949	774	AL391069.2,ZNF687,---
2_Fragment_1716_lociStitched	1	226811814	226828487	775	---
2_Fragment_2516_lociStitched	10	86504932	86523834	776	WAPL,AL731569.1
1_Fragment_6605_lociStitched	16	69563026	69569754	777	MIR1538,NFAT5,---
2_Fragment_3459_lociStitched	11	94126122	94138322	778	PANX1
2_Fragment_8158_lociStitched	19	8443331	8461233	779	HNRNPM,AC136469.2
2_Fragment_6335_lociStitched	16	28841548	28866160	780	SH2B1,TUFM,MIR4721,AC133550.2
1_Fragment_482_lociStitched	1	40037597	40044474	781	CAP1
2_Fragment_4085_lociStitched	12	57836387	57848146	782	AC083805.2,CTDSP2
1_Fragment_13763_lociStitched	5	72815339	72819844	783	AC035140.1,TNPO1
1_Fragment_3517_lociStitched	11	107558871	107566588	784	ALKBH8
2_Fragment_18105_lociStitched	X	68496373	68510084	785	YIPF6
1_Fragment_15359_lociStitched	6	157143852	157152499	786	ARID1B,---
2_Fragment_10343_lociStitched	2	240557012	240568350	787	RNPEPL1,DUSP28,ANKMY1
1_Fragment_8818_lociStitched	19	46713192	46720558	788	PRKD2,STRN4
2_Fragment_11429_lociStitched	22	37186222	37199480	789	C1QTNF6
1_Fragment_9270_lociStitched	2	38746099	38753330	790	SRSF7,GEMIN6
2_Fragment_3398_lociStitched	11	77807594	77823823	791	AP000580.1,AAMDC,RSF1
1_Fragment_7043_lociStitched	17	29175001	29180199	792	MYO18A
1_Fragment_57_lociStitched	1	3310232	3317892	793	AL590438.1,---,PRDM16
1_Fragment_834_lociStitched	1	94065756	94072454	794	---,ABCA4
2_Fragment_6369_lociStitched	16	30526549	30537033	795	ZNF768,AC002310.6,AC002310.5,ZNF747,AC002310.1,---,AC002310.3
2_Fragment_15080_lociStitched	6	109438499	109457529	796	PPIL6,SMPD2,MICAL1
1_Fragment_13850_lociStitched	5	88671181	88679058	797	MEF2C-AS2,LINC00461,---
3_Fragment_15918_lociStitched	7	74874295	74892280	798	STAG3L2,---
3_Fragment_15853_lociStitched	7	65749325	65773998	799	AC073107.2,SNORA22,SNORA15B-2,CCT6P1,AC073107.1,GTF2IP5
2_Fragment_16183_lociStitched	7	107166700	107171983	800	HBP1
2_Fragment_4306_lociStitched	12	103954751	103968034	801	TDG,C12orf73
1_Fragment_258_lociStitched	1	21779287	21784867	802	USP48
4_Fragment_364_lociStitched	1	28246439	28261959	803	AL353622.2,SESN2,ATPIF1
2_Fragment_12363_lociStitched	3	156673271	156694033	804	TIPARP-AS1,TIPARP,---
1_Fragment_15944_lociStitched	7	76104298	76111160	805	GTF2IP7,AC005077.2
1_Fragment_7314_lociStitched	17	48642643	48648833	806	LINC02086,AC103702.2
1_Fragment_4023_lociStitched	12	53557950	53565290	807	ATF7,---,AC023509.3
1_Fragment_2659_lociStitched	10	102131939	102139685	808	PPRC1
1_Fragment_4042_lociStitched	12	55923893	55930969	809	DGKA,AC025162.2,PYM1
5_Fragment_11336_lociStitched	22	24952213	24994779	810	KIAA1671,---
3_Fragment_7497_lociStitched	17	67467396	67493267	811	hsa-mir-548d-2,MIR548D2,PITPNC1
1_Fragment_7956_lociStitched	18	79676239	79682716	812	AC068473.1,CTDP1,AC068473.5
2_Fragment_4975_lociStitched	14	22916819	22929422	813	RBM23,PRMT5-AS1,AL132780.1,PRMT5
2_Fragment_15558_lociStitched	7	13980229	13993655	814	ETV1
5_Fragment_8985_lociStitched	19	55165929	55190519	815	DNAAF3,SYT5,snoU13,PTPRH,AC010327.3
4_Fragment_6753_lociStitched	16	89550821	89583766	816	RPL13,SNORD68,CPNE7,---,SPG7
1_Fragment_6796_lociStitched	17	1395158	1402778	817	YWHAE,---
2_Fragment_34_lociStitched	1	1742629	1760061	818	SLC35E2,---,NADK
2_Fragment_5633_lociStitched	15	45584323	45595496	819	AC090527.2,Y_RNA,AC090527.3,BLOC1S6,---,HMGN2P46
2_Fragment_10401_lociStitched	20	2651336	2665896	820	NOP56,MIR1292,IDH3B,SNORD56,SNORD57,AL049712.1,SNORA51,SNORD86,SNORD110,---
1_Fragment_9801_lociStitched	2	135527672	135534131	821	ZRANB3,R3HDM1
1_Fragment_3226_lociStitched	11	64354966	64362402	822	RPS6KA4,CCDC88B
1_Fragment_2879_lociStitched	11	4090186	4097290	823	RRM1,STIM1
3_Fragment_14607_lociStitched	6	28123495	28143777	824	ZSCAN16,ZKSCAN8,AL358933.1,ZSCAN16-AS1,---
4_Fragment_17825_lociStitched	9	137203948	137240908	825	TPRN,TMEM203,NDOR1,CYSRT1,RNF224,RNF208,SLC34A3,TUBB4B,---
4_Fragment_17480_lociStitched	9	94911294	94938308	826	AL353768.1,C9orf3
1_Fragment_6959_lociStitched	17	19109538	19114087	827	AC007952.4,SNORD3D
1_Fragment_17195_lociStitched	9	32548769	32554013	828	TOPORS,SMIM27,---,NDUFB6
4_Fragment_5560_lociStitched	15	40562686	40599232	829	CCDC32,RPUSD2,Metazoa_SRP,KNL1
1_Fragment_3271_lociStitched	11	66674485	66679463	830	RBM4B
2_Fragment_8004_lociStitched	19	1588471	1607666	831	MBD3,AC005943.1,UQCR11
1_Fragment_18372_lociStitched	X	153790568	153797931	832	IDH3G,SSR4
2_Fragment_3771_lociStitched	12	12749578	12761677	833	APOLD1
1_Fragment_1965_lociStitched	10	14003725	14011940	834	FRMD4A,AC044781.1,---
1_Fragment_17239_lociStitched	9	36255180	36261676	835	---,GNE,CLTA
1_Fragment_7562_lociStitched	17	75977356	75982702	836	TEN1,ACOX1,TEN1-CDK3,---
1_Fragment_7568_lociStitched	17	76261501	76269721	837	UBALD2
2_Fragment_4381_lociStitched	12	112406439	112420977	838	RPL6,PTPN11
1_Fragment_15116_lociStitched	6	116276678	116282043	839	TSPYL1,---,DSE,AL590542.1
1_Fragment_14054_lociStitched	5	134173829	134179126	840	SKP1,AC104109.3
3_Fragment_10378_lociStitched	20	344672	375087	841	NRSN2-AS1,NRSN2,TRIB3,---
2_Fragment_13042_lociStitched	4	113970406	113981512	842	ARSJ,---
1_Fragment_757_lociStitched	1	84570578	84577771	843	CTBS,---
2_Fragment_7624_lociStitched	17	81291062	81309994	844	SLC38A10,LINC00482
1_Fragment_10121_lociStitched	2	206156726	206163427	845	EEF1B2,snoZ196,SNORA41,uc_338,SNORD51,NDUFS1
2_Fragment_3713_lociStitched	12	6278886	6297909	846	---
2_Fragment_11034_lociStitched	21	29017379	29026763	847	USP16,RWDD2B,AF129075.2
2_Fragment_5812_lociStitched	15	70460380	70478014	848	---
3_Fragment_10663_lociStitched	20	35438025	35458427	849	MIR1289-1,GDF5,CEP250
1_Fragment_14791_lociStitched	6	43769249	43777639	850	VEGFA,AL136131.3,---
1_Fragment_3176_lociStitched	11	59666655	59672621	851	AP000640.2,PATL1
2_Fragment_14584_lociStitched	6	27470922	27480195	852	ZNF184,---
2_Fragment_13661_lociStitched	5	55977910	55998601	853	AC008892.1,IL6ST,FLJ31104,---
1_Fragment_2338_lociStitched	10	45969951	45976629	854	PARGP1,TIMM23
2_Fragment_17045_lociStitched	8	141001383	141021522	855	PTK2
1_Fragment_2478_lociStitched	10	73886009	73893356	856	---
2_Fragment_1875_lociStitched	10	1047406	1058343	857	WDR37,IDI1,---
2_Fragment_10480_lociStitched	20	19984116	19996005	858	---,RIN2
2_Fragment_4613_lociStitched	13	27005256	27026117	859	RPS20P32
2_Fragment_4603_lociStitched	13	24502886	24513919	860	PARP4,TPTE2P6
1_Fragment_14022_lociStitched	5	126775304	126780443	861	LMNB1,AC137794.1
1_Fragment_16846_lociStitched	8	100717766	100723819	862	PABPC1
1_Fragment_1395_lociStitched	1	169890346	169895565	863	SCYL3
1_Fragment_1448_lociStitched	1	179880428	179884967	864	TOR1AIP1,AL353708.3
1_Fragment_968_lociStitched	1	121182247	121189648	865	FAM72B,SRGAP2C
2_Fragment_3724_lociStitched	12	6750379	6766619	866	PTMS,MLF2
2_Fragment_8189_lociStitched	19	10269366	10292576	867	ICAM1,ICAM4,AC011511.2,ICAM5,AC011511.5
1_Fragment_392_lociStitched	1	31062533	31068613	868	PUM1
2_Fragment_8927_lociStitched	19	51686889	51705926	869	SPACA6,MIR125A,MIR99B,SPACA6P-AS,MIRLET7E,---
2_Fragment_6111_lociStitched	16	2214974	2226916	870	PGP,E4F1
3_Fragment_537_lociStitched	1	43969947	43993129	871	DPH2,ATP6V0B,B4GALT2,CCDC24,SLC6A9,---
2_Fragment_11424_lociStitched	22	36527000	36545342	872	EIF3D,AL022313.1
1_Fragment_9064_lociStitched	2	3375396	3382071	873	EIPR1,TRAPPC12
2_Fragment_1178_lociStitched	1	148387292	148405084	874	RNU1-13P,MIR6077,AC245100.4,RNVU1-3,LINC01138
2_Fragment_6097_lociStitched	16	1307112	1313769	875	AC120498.9,UBE2I
1_Fragment_348_lociStitched	1	27487801	27493200	876	WASF2
1_Fragment_12354_lociStitched	3	153136998	153143043	877	---
2_Fragment_9302_lociStitched	2	43984417	43999791	878	LRPPRC
1_Fragment_1520_lociStitched	1	200413308	200419065	879	AC104461.1,---
4_Fragment_7449_lociStitched	17	63825804	63849505	880	PSMC5,FTSJ3,SMARCD2,TCAM1P
3_Fragment_14277_lociStitched	5	172712953	172742907	881	---
1_Fragment_9415_lociStitched	2	65225987	65231181	882	ACTR2,AC007318.2,---
1_Fragment_6842_lociStitched	17	4964500	4971140	883	MIR6865,MIR6864,SPAG7,AC004771.4,CAMTA2
2_Fragment_2645_lociStitched	10	100985264	100999871	884	AL133215.1,MRPL43,TWNK,LZTS2,---,SEMA4G
1_Fragment_9414_lociStitched	2	65126815	65133579	885	RAB1A,---
2_Fragment_8094_lociStitched	19	4809767	4832660	886	TICAM1
1_Fragment_10063_lociStitched	2	197156381	197163801	887	ANKRD44,---
2_Fragment_15924_lociStitched	7	75141100	75157158	888	---,GTF2IRD2B,NCF1C
1_Fragment_2093_lociStitched	10	32344732	32347488	889	AL391839.2,AL391839.1,EPC1,---
1_Fragment_12335_lociStitched	3	150598014	150605084	890	SELENOT,SERP1
1_Fragment_2401_lociStitched	10	63463706	63468431	891	JMJD1C-AS1,JMJD1C
1_Fragment_7936_lociStitched	18	75205170	75211531	892	ZADH2,TSHZ1
1_Fragment_794_lociStitched	1	88681076	88686420	893	PKN2,PKN2-AS1,---
1_Fragment_3476_lociStitched	11	96240855	96248066	894	MAML2,---
2_Fragment_4998_lociStitched	14	24230160	24245043	895	NEDD8-MDP1,TINF2,NEDD8,GMPR2,---
1_Fragment_10397_lociStitched	20	2467539	2473214	896	SNRPB,AL049650.1
1_Fragment_156_lociStitched	1	11907296	11911132	897	RNU5E-1,RNU5E-4P,---
3_Fragment_7217_lociStitched	17	42997094	43022741	898	RPL27,IFI35,VAT1
2_Fragment_9560_lociStitched	2	90380358	90399534	899	---
1_Fragment_15102_lociStitched	6	112200606	112207856	900	LAMA4
1_Fragment_15978_lociStitched	7	79450147	79455943	901	MAGI2,MAGI2-AS3,---
1_Fragment_8655_lociStitched	19	35896597	35902533	902	HCST,NFKBID,AD000864.1
1_Fragment_10001_lociStitched	2	186587479	186593301	903	ITGAV
1_Fragment_3755_lociStitched	12	10391667	10398656	904	KLRK1,KLRC4-KLRK1,AC022075.1
2_Fragment_6916_lociStitched	17	16273154	16289730	905	MIR1288,PIGL
1_Fragment_1579_lociStitched	1	205746233	205752138	906	NUCKS1
1_Fragment_6800_lociStitched	17	1485856	1491539	907	MYO1C,---
1_Fragment_333_lociStitched	1	26919783	26926871	908	NUDC
3_Fragment_3205_lociStitched	11	62753241	62774443	909	POLR2G,ZBTB3,TAF6L,AP001160.2,TMEM223
1_Fragment_9866_lociStitched	2	159710628	159717661	910	7-Mar,AC009961.1
1_Fragment_15669_lociStitched	7	32726689	32733236	911	MIR550A2,ZNRF2P1,hsa-mir-550a-2,---,DPY19L1P1
1_Fragment_1310_lociStitched	1	156724294	156731086	912	RRNAD1,ISG20L2
1_Fragment_382_lociStitched	1	29177086	29184358	913	SRSF4
1_Fragment_6302_lociStitched	16	24538603	24543218	914	RBBP6,---
2_Fragment_13126_lociStitched	4	139294080	139303929	915	NAA15,NDUFC1
3_Fragment_4490_lociStitched	12	123231368	123253216	916	C12orf65,MPHOSPH9,AC068768.1,---,CDK2AP1
2_Fragment_8733_lociStitched	19	42266887	42283846	917	CIC
1_Fragment_693_lociStitched	1	67426952	67432328	918	SERBP1
1_Fragment_3940_lociStitched	12	48103183	48108561	919	SENP1,PFKM,---
3_Fragment_13695_lociStitched	5	59743609	59770165	920	PDE4D
1_Fragment_8666_lociStitched	19	36571114	36575631	921	ZNF529-AS1,ZNF529,---
1_Fragment_7604_lociStitched	17	80035929	80038346	922	TBC1D16,CCDC40
1_Fragment_155_lociStitched	1	11803065	11808537	923	MTHFR,CLCN6,NPPA-AS1
1_Fragment_14752_lociStitched	6	41070506	41076353	924	NFYA,OARD1
4_Fragment_4983_lociStitched	14	23299937	23324062	925	HOMEZ,BCL2L2-PABPN1,PPP1R3E,PABPN1,BCL2L2
1_Fragment_14189_lociStitched	5	149956443	149963587	926	SLC26A2
1_Fragment_14270_lociStitched	5	172001591	172009710	927	FBXW11
1_Fragment_16753_lociStitched	8	80484642	80490040	928	ZBTB10,AC009812.1,Y_RNA,AC104212.3
3_Fragment_9256_lociStitched	2	37560099	37590967	929	AC006369.1,---
1_Fragment_16923_lociStitched	8	115664250	115670059	930	TRPS1
1_Fragment_18131_lociStitched	X	72618698	72623987	931	PHKA1
2_Fragment_4898_lociStitched	13	109145567	109158819	932	MYO16
1_Fragment_2013_lociStitched	10	21492466	21497792	933	CASC10,MIR1915,---
1_Fragment_6051_lociStitched	15	101291547	101297449	934	SNRPA1,AC023024.1,PCSK6
1_Fragment_12611_lociStitched	3	197788442	197794837	935	AC055764.2,LRCH3
3_Fragment_10311_lociStitched	2	237465539	237491093	936	MLPH
1_Fragment_6767_lociStitched	16	89991771	89998170	937	AFG3L1P
1_Fragment_8203_lociStitched	19	10651501	10656911	938	ILF3,ILF3-AS1
1_Fragment_12406_lociStitched	3	170353950	170360978	939	SKIL,AC073288.1
1_Fragment_18142_lociStitched	X	74612146	74616765	940	RLIM
1_Fragment_3625_lociStitched	11	125588747	125596166	941	FEZ1,STT3A,---,STT3A-AS1
2_Fragment_11057_lociStitched	21	32596737	32614646	942	AP000275.2,C21orf59
1_Fragment_3330_lociStitched	11	72109961	72116573	943	ANAPC15,FOLR3,LRTOMT
2_Fragment_12491_lociStitched	3	185683563	185703482	944	IGF2BP2
2_Fragment_4995_lociStitched	14	24186602	24198017	945	AL136295.6,IPO4,AL136295.4,TM9SF1,AL136295.1,---
2_Fragment_7310_lociStitched	17	48097270	48111309	946	SNX11,CBX1
2_Fragment_7707_lociStitched	18	11850074	11860598	947	AP005137.2,CHMP1B,CHMP1B-AS1,GNAL
1_Fragment_3571_lociStitched	11	117142954	117149471	948	AP005018.1,PAFAH1B2
1_Fragment_144_lociStitched	1	11011309	11015456	949	AL109811.4,TARDBP,---
2_Fragment_6065_lociStitched	16	227044	236817	950	FAM234A,LUC7L,Z69890.1,---
1_Fragment_6703_lociStitched	16	85608567	85616596	951	GSE1
5_Fragment_8123_lociStitched	19	6579800	6612129	952	RPL7P50,CD70
1_Fragment_4157_lociStitched	12	71660492	71666631	953	THAP2,ZFC3H1
1_Fragment_12498_lociStitched	3	186103126	186111404	954	ETV5,DGKG
2_Fragment_15862_lociStitched	7	66098913	66118402	955	CRCP,AC068533.4
1_Fragment_7348_lociStitched	17	50866517	50869774	956	TOB1,TOB1-AS1,---
1_Fragment_3191_lociStitched	11	61427602	61432456	957	AP003108.4,SDHAF2,AP003108.2,CPSF7
1_Fragment_12987_lociStitched	4	98926182	98931312	958	EIF4E,AC019131.1
2_Fragment_1827_lociStitched	1	243252974	243270050	959	FCF1P7,SDCCAG8,CEP170
1_Fragment_15573_lociStitched	7	17230812	17238256	960	---
1_Fragment_14268_lociStitched	5	171950897	171959141	961	FBXW11
1_Fragment_14117_lociStitched	5	140399188	140405413	962	ANKHD1-EIF4EBP3,AC008438.1,ANKHD1,---
2_Fragment_10742_lociStitched	20	45404688	45422617	963	TP53TG5,DBNDD2,PIGT,SYS1-DBNDD2
1_Fragment_9142_lociStitched	2	20347077	20353228	964	PUM2
1_Fragment_9983_lociStitched	2	181808397	181814588	965	---
1_Fragment_7255_lociStitched	17	44896969	44902374	966	FAM187A,CCDC103,EFTUD2
1_Fragment_4357_lociStitched	12	110400228	110406145	967	ANAPC7,AC144548.2
1_Fragment_6630_lociStitched	16	71893051	71899036	968	ZNF821,IST1
1_Fragment_13925_lociStitched	5	98926348	98931212	969	CHD1,LINC02062,---
2_Fragment_9772_lociStitched	2	127507651	127528841	970	IWS1,AC010976.1
2_Fragment_18283_lociStitched	X	130105726	130121686	971	ELF4
1_Fragment_226_lociStitched	1	19207600	19213265	972	UBR4,AL035413.1
4_Fragment_11840_lociStitched	3	45153332	45178701	973	RPS24P8
1_Fragment_9834_lociStitched	2	152171535	152177676	974	STAM2,---
2_Fragment_4439_lociStitched	12	120526019	120538191	975	COQ5,RNF10
2_Fragment_5137_lociStitched	14	55446069	55455985	976	TBPL2
1_Fragment_9886_lociStitched	2	161306194	161311953	977	PSMD14,AC009299.3,---
1_Fragment_10751_lociStitched	20	45932929	45938399	978	PCIF1
2_Fragment_10722_lociStitched	20	44518167	44533361	979	SERINC3,PKIG
3_Fragment_11518_lociStitched	22	42069601	42090828	980	NAGA,SMDT1,SNORD13P1,NDUFA6-AS1,AL021878.2,FAM109B,NDUFA6
4_Fragment_6962_lociStitched	17	19180868	19197535	981	SNORD3C,SNORD3A
1_Fragment_15326_lociStitched	6	152999364	153004556	982	MTRF1L,RGS17
3_Fragment_1181_lociStitched	1	148512290	148529459	983	LINC01138,U1
1_Fragment_1311_lociStitched	1	156763654	156770552	984	HDGF,PRCC,---
2_Fragment_2656_lociStitched	10	101813770	101832133	985	MGEA5,KCNIP2-AS1,KCNIP2,---
1_Fragment_15493_lociStitched	7	4772555	4778511	986	AP5Z1,---
1_Fragment_4813_lociStitched	13	79933253	79939586	987	---
2_Fragment_14033_lociStitched	5	131376022	131388585	988	CDC42SE2
1_Fragment_9449_lociStitched	2	69942867	69950835	989	MXD1
1_Fragment_3050_lociStitched	11	35029536	35034800	990	---
1_Fragment_2359_lociStitched	10	50621667	50626417	991	SGMS1,SGMS1-AS1,---
2_Fragment_6938_lociStitched	17	17913510	17925339	992	TOM1L2
2_Fragment_13638_lociStitched	5	50665231	50680602	993	PARP8
2_Fragment_2372_lociStitched	10	58264355	58271198	994	IPMK,CISD1
3_Fragment_17773_lociStitched	9	133333510	133357428	995	MED22,AL772161.1,RPL7A,Y_RNA,SURF6,SURF1,SNORD36A,SNORD36B,SURF2,SNORD36C,SNORD24
3_Fragment_3117_lociStitched	11	47846090	47871236	996	NUP160
1_Fragment_15306_lociStitched	6	149745090	149752839	997	PCMT1,NUP43,---
1_Fragment_5767_lociStitched	15	65868812	65873258	998	RAB11A
2_Fragment_9905_lociStitched	2	169572851	169588108	999	FASTKD1,PPIG,AC093899.1
2_Fragment_4377_lociStitched	12	112095154	112111791	1000	NAA25
1_Fragment_1179_lociStitched	1	148456418	148460197	1001	AC245100.8,LINC01138,---
1_Fragment_3093_lociStitched	11	46697360	46704911	1002	ARHGAP1,ZNF408
1_Fragment_12095_lociStitched	3	101509982	101515417	1003	SENP7
1_Fragment_1671_lociStitched	1	222709675	222714807	1004	BROX,AIDA
1_Fragment_4910_lociStitched	13	110911352	110917011	1005	AL442128.2,ANKRD10
2_Fragment_12941_lociStitched	4	83535210	83550633	1006	GPAT3
7_Fragment_14859_lociStitched	6	55824364	55884511	1007	BMP5
2_Fragment_16705_lociStitched	8	66459936	66475639	1008	ADHFE1,---,C8orf46
1_Fragment_2807_lociStitched	10	130133752	130140715	1009	GLRX3
1_Fragment_17969_lociStitched	X	29658523	29666088	1010	IL1RAPL1
1_Fragment_14883_lociStitched	6	57170277	57177316	1011	AL136311.1,BAG2,---,ZNF451
1_Fragment_18213_lociStitched	X	108031452	108039126	1012	---
2_Fragment_2485_lociStitched	10	74173711	74191678	1013	ADK,---
2_Fragment_686_lociStitched	1	66533266	66546549	1014	SGIP1
2_Fragment_8789_lociStitched	19	45076439	45095198	1015	ZNF296,GEMIN7,MARK4,PPP1R37,AC011489.1,---
1_Fragment_18330_lociStitched	X	136876715	136882733	1016	RBMX,SNORD61
1_Fragment_7843_lociStitched	18	49485178	49492661	1017	AC100778.4,AC100778.2,SNORD58B,SNORD58C,RPL17,RPL17-C18orf32,MIR1539,C18orf32,SNORD58A
1_Fragment_5663_lociStitched	15	52091034	52097734	1018	AC023906.1,AC023906.5
1_Fragment_10782_lociStitched	20	49810180	49815816	1019	SLC9A8
1_Fragment_3418_lociStitched	11	83069285	83075467	1020	RAB30,RAB30-AS1,---,AP001767.3
2_Fragment_4601_lociStitched	13	24146513	24162299	1021	MIR2276,SPATA13,AL359736.1
1_Fragment_12377_lociStitched	3	158666216	158673612	1022	LXN,GFM1
1_Fragment_1271_lociStitched	1	154604783	154612454	1023	ADAR,---
1_Fragment_11506_lociStitched	22	41466003	41471593	1024	PHF5A,ACO2
1_Fragment_14109_lociStitched	5	140173207	140179337	1025	CYSTM1,---,AC011379.2
2_Fragment_16957_lociStitched	8	121740551	121750133	1026	---
1_Fragment_3347_lociStitched	11	73873373	73878566	1027	COA4,PAAF1
1_Fragment_227_lociStitched	1	19249494	19254987	1028	EMC1,MRTO4
1_Fragment_10922_lociStitched	21	6367227	6372061	1029	---
1_Fragment_2103_lociStitched	10	33234440	33242294	1030	NRP1
1_Fragment_9042_lociStitched	19	58302788	58308551	1031	AC020915.1,AC020915.2,AC020915.6,ZNF8
1_Fragment_2601_lociStitched	10	96128604	96132354	1032	ZNF518A
1_Fragment_16784_lociStitched	8	89980289	89984875	1033	NBN
1_Fragment_5406_lociStitched	14	101069750	101076523	1034	---,MEG9,AL132709.1
1_Fragment_6743_lociStitched	16	88921328	88929681	1035	CBFA2T3,---
1_Fragment_14249_lociStitched	5	160416247	160424520	1036	PTTG1,SLU7
1_Fragment_4147_lociStitched	12	68805007	68811314	1037	MDM2,AC025423.3,---
1_Fragment_14035_lociStitched	5	131794277	131798745	1038	FNIP1,AC005593.1,AC008695.1
1_Fragment_1206_lociStitched	1	150231614	150236251	1039	ANP32E
2_Fragment_9162_lociStitched	2	24790801	24807140	1040	PTRHD1,CENPO
1_Fragment_2435_lociStitched	10	69178569	69183036	1041	SUPV3L1
1_Fragment_16271_lociStitched	7	129947592	129953254	1042	UBE2H,AC073320.1
2_Fragment_9447_lociStitched	2	69912214	69919147	1043	MXD1
1_Fragment_1790_lociStitched	1	235123851	235131516	1044	SNORA14B,TOMM20,RBM34,ARID4B
1_Fragment_1319_lociStitched	1	160259656	160265311	1045	DCAF8,AL139011.1,---,AL139011.2
2_Fragment_18120_lociStitched	X	71531246	71545482	1046	OGT,TAF1
1_Fragment_14757_lociStitched	6	41918963	41924909	1047	BYSL,MED20
1_Fragment_437_lociStitched	1	35636689	35642936	1048	PSMB2
1_Fragment_4137_lociStitched	12	67267982	67272506	1049	CAND1
1_Fragment_1677_lociStitched	1	223843747	223849434	1050	TP53BP2
1_Fragment_4135_lociStitched	12	66166915	66171483	1051	AC078927.1,TMBIM4
1_Fragment_10685_lociStitched	20	37176386	37181776	1052	RPN2,MROH8
3_Fragment_13134_lociStitched	4	140035279	140059179	1053	MAML3
1_Fragment_16193_lociStitched	7	108567706	108572167	1054	THAP5,DNAJB9,PNPLA8
1_Fragment_12153_lociStitched	3	120092379	120097694	1055	GSK3B,AC092910.3,---
2_Fragment_149_lociStitched	1	11258903	11276240	1056	MTOR,UBIAD1
1_Fragment_16028_lociStitched	7	87873011	87881244	1057	SLC25A40,DBF4
1_Fragment_3282_lociStitched	11	67116412	67123329	1058	KDM2A
3_Fragment_2522_lociStitched	10	87081516	87097649	1059	GLUD1,FAM35A
1_Fragment_7145_lociStitched	17	38822658	38827474	1060	CWC25,MIR4727
1_Fragment_16371_lociStitched	7	149124294	149128913	1061	ZNF398,RN7SL521P,ZNF425
1_Fragment_3363_lociStitched	11	74944937	74952469	1062	XRRA1,SPCS2
2_Fragment_2408_lociStitched	10	63697727	63714305	1063	AC022387.1
1_Fragment_2105_lociStitched	10	33329057	33337397	1064	NRP1
3_Fragment_17816_lociStitched	9	136839629	136866525	1065	C9orf172,PHPT1,MAMDC4,EDF1,RABL6
2_Fragment_1582_lociStitched	1	206201065	206206782	1066	FAM72A,SRGAP2
1_Fragment_7088_lociStitched	17	32444103	32447972	1067	AC005899.8,PSMD11,---
1_Fragment_3785_lociStitched	12	14768995	14776720	1068	HIST4H4,H2AFJ
1_Fragment_9220_lociStitched	2	32354563	32360877	1069	BIRC6,---
2_Fragment_455_lociStitched	1	36448844	36467228	1070	OSCP1,MRPS15,CSF3R
1_Fragment_13901_lociStitched	5	95957503	95964253	1071	AC104123.1,ELL2
1_Fragment_14267_lociStitched	5	171385618	171392702	1072	NPM1,MIR3912
2_Fragment_5420_lociStitched	14	102303421	102322501	1073	MOK,ZNF839
1_Fragment_15583_lociStitched	7	17937609	17942100	1074	SNX13,AC080080.1
1_Fragment_15878_lociStitched	7	67299630	67305269	1075	STAG3L4,PMS2P4,---
3_Fragment_17697_lociStitched	9	128295266	128324210	1076	AL359091.3,TRUB2,COQ4,---,SWI5
1_Fragment_13122_lociStitched	4	139081003	139086098	1077	ELF2
1_Fragment_380_lociStitched	1	28734770	28740807	1078	YTHDF2
1_Fragment_7111_lociStitched	17	35807621	35811698	1079	AC015849.2,TAF15
2_Fragment_7214_lociStitched	17	42821893	42835642	1080	MIR6781,PSME3,BECN1
1_Fragment_1211_lociStitched	1	150318384	150325972	1081	PRPF3
2_Fragment_6213_lociStitched	16	11781032	11797232	1082	AC010654.1,ZC3H7A
1_Fragment_12936_lociStitched	4	83252527	83260950	1083	---
2_Fragment_422_lociStitched	1	33033605	33051249	1084	AK2,---
1_Fragment_14105_lociStitched	5	139559244	139566093	1085	UBE2D2
2_Fragment_7259_lociStitched	17	45049598	45063829	1086	NMT1,DCAKD,---
2_Fragment_14391_lociStitched	6	2839352	2859845	1087	SERPINB1,MIR4645,---,SERPINB9P1
1_Fragment_12220_lociStitched	3	129437283	129443576	1088	IFT122,MBD4
1_Fragment_15067_lociStitched	6	107952524	107959564	1089	AL024507.2,SEC63
2_Fragment_5072_lociStitched	14	49584400	49599747	1090	Y_RNA,RN7SL1,RHOQP1,LRR1,RPS29
1_Fragment_13324_lociStitched	5	6629388	6635488	1091	SRD5A1,NSUN2
2_Fragment_3086_lociStitched	11	46236389	46245105	1092	AC116021.1
1_Fragment_15012_lociStitched	6	89079000	89083716	1093	AL353135.1,PNRC1
1_Fragment_4209_lociStitched	12	79932262	79937613	1094	PPP1R12A-AS1,PPP1R12A
1_Fragment_18033_lociStitched	X	48572654	48578042	1095	RBM3,AC115618.1
1_Fragment_15560_lociStitched	7	16643729	16649755	1096	BZW2,ANKMY2
1_Fragment_10073_lociStitched	2	199907982	199913138	1097	AC097717.1,C2orf69,---
1_Fragment_17352_lociStitched	9	66265068	66271607	1098	---
2_Fragment_14940_lociStitched	6	73388637	73396987	1099	AC019205.1,DDX43,OOEP
1_Fragment_4960_lociStitched	14	21381298	21386476	1100	AL135744.1,SUPT16H,CHD8,---
1_Fragment_9807_lociStitched	2	135982226	135987389	1101	DARS,DARS-AS1
1_Fragment_13923_lociStitched	5	98768293	98776240	1102	RGMB,RGMB-AS1,---
1_Fragment_3908_lociStitched	12	38903048	38907393	1103	AC067735.1,CPNE8
3_Fragment_10729_lociStitched	20	44640784	44652994	1104	ADA
1_Fragment_10708_lociStitched	20	43456857	43461326	1105	SRSF6,---
1_Fragment_10266_lociStitched	2	232898599	232905384	1106	NGEF
1_Fragment_10689_lociStitched	20	38031614	38036932	1107	TTI1,RPRD1B
2_Fragment_17737_lociStitched	9	130040746	130056926	1108	AL136141.1,FNBP1,GPR107
1_Fragment_2935_lociStitched	11	11840810	11844748	1109	USP47
1_Fragment_15168_lociStitched	6	128517933	128521812	1110	PTPRK
1_Fragment_8281_lociStitched	19	13857850	13863874	1111	NANOS3
2_Fragment_459_lociStitched	1	37532299	37554948	1112	FTH1P1,SNIP1
1_Fragment_5740_lociStitched	15	64245415	64251099	1113	CSNK1G1,AC087632.1
1_Fragment_9308_lociStitched	2	44359699	44363611	1114	CAMKMT,PREPL
1_Fragment_10619_lociStitched	20	31946819	31952248	1115	PDRG1
1_Fragment_10672_lociStitched	20	35951601	35955963	1116	CNBD2,SCAND1
1_Fragment_6665_lociStitched	16	81003828	81010091	1117	CENPN,---,CMC2
1_Fragment_12093_lociStitched	3	100397783	100403886	1118	TOMM70,LNP1
2_Fragment_3211_lociStitched	11	63665681	63683740	1119	RTN3,ATL3
1_Fragment_12408_lociStitched	3	170867674	170872486	1120	RPL22L1
1_Fragment_7278_lociStitched	17	46189206	46193528	1121	KANSL1-AS1,KANSL1,---
2_Fragment_14304_lociStitched	5	175376842	175387718	1122	---
1_Fragment_3570_lociStitched	11	117094918	117100771	1123	AP000936.1,SIK3
1_Fragment_10505_lociStitched	20	25305270	25312807	1124	ABHD12,---
1_Fragment_9389_lociStitched	2	61884237	61890625	1125	COMMD1,CCT4,AC107081.2
1_Fragment_4284_lociStitched	12	98591571	98597142	1126	SLC25A3,AC013283.1
2_Fragment_18065_lociStitched	X	52918570	52937735	1127	---,FAM156A
2_Fragment_1999_lociStitched	10	18650120	18661953	1128	NSUN6,ARL5B
1_Fragment_5337_lociStitched	14	91507626	91512246	1129	PPP4R3A
1_Fragment_12277_lociStitched	3	139386764	139392228	1130	U6,AC097103.2,COPB2,---
4_Fragment_8280_lociStitched	19	13763752	13799269	1131	AC008686.1,C19orf53,MRI1,AC020916.2,ZSWIM4,CCDC130
5_Fragment_6712_lociStitched	16	86808890	86834827	1132	---
1_Fragment_4118_lociStitched	12	64450093	64454674	1133	TBK1,AC135279.3,---,XPOT
1_Fragment_17408_lociStitched	9	83704906	83709917	1134	UBQLN1,AL354920.1
2_Fragment_6174_lociStitched	16	4616420	4627702	1135	MGRN1
1_Fragment_5795_lociStitched	15	68275724	68282549	1136	FEM1B,AC107871.2,---
2_Fragment_18389_lociStitched	X	154749497	154766337	1137	DKC1,GAB3
1_Fragment_11498_lociStitched	22	41089712	41094942	1138	MIR1281,EP300
2_Fragment_13984_lociStitched	5	121959574	121971270	1139	SRFBP1
1_Fragment_1940_lociStitched	10	12039960	12045625	1140	UPF2
1_Fragment_6141_lociStitched	16	3282045	3287112	1141	ZNF263
1_Fragment_7046_lociStitched	17	29292885	29295931	1142	NUFIP2
2_Fragment_252_lociStitched	1	21250012	21266164	1143	AL031005.1,ECE1,---
1_Fragment_1417_lociStitched	1	173862560	173870151	1144	ZBTB37,GAS5,---,GAS5-AS1
1_Fragment_5577_lociStitched	15	41280682	41287566	1145	OIP5-AS1,---,CHP1
1_Fragment_2362_lociStitched	10	52439374	52446483	1146	---
1_Fragment_9698_lociStitched	2	110672693	110680779	1147	BUB1,---
1_Fragment_5236_lociStitched	14	69394378	69401400	1148	ERH,SLC39A9
2_Fragment_1260_lociStitched	1	153975392	153994081	1149	RPS27,JTB,AL358472.2,RAB13,---,NUP210L
1_Fragment_6915_lociStitched	17	16213170	16218310	1150	NCOR1,PIGL
1_Fragment_1391_lociStitched	1	169362369	169370550	1151	BLZF1,NME7
2_Fragment_14796_lociStitched	6	44033346	44045500	1152	---,AL109615.3
2_Fragment_1128_lociStitched	1	145091519	145097990	1153	SRGAP2B,FAM72D
1_Fragment_3645_lociStitched	11	129186599	129193518	1154	ARHGAP32
2_Fragment_5002_lociStitched	14	24427764	24442884	1155	KHNYN,CBLN3,AL132800.1,SDR39U1
1_Fragment_3955_lociStitched	12	49126752	49131482	1156	TUBA1B,AC011603.2,---
1_Fragment_13944_lociStitched	5	107386869	107392311	1157	EFNA5
1_Fragment_7919_lociStitched	18	70354073	70360275	1158	---
1_Fragment_4926_lociStitched	13	113490891	113496429	1159	TMCO3,DCUN1D2
1_Fragment_15203_lociStitched	6	135496605	135500504	1160	AHI1,LINC00271,---
1_Fragment_15028_lociStitched	6	93783214	93788830	1161	---
1_Fragment_2703_lociStitched	10	110565385	110569813	1162	SMC3
3_Fragment_13949_lociStitched	5	107541399	107573897	1163	EFNA5
3_Fragment_11913_lociStitched	3	50236284	50262831	1164	U73169.1,U73166.1,GNAI2
1_Fragment_14773_lociStitched	6	42925423	42932979	1165	CNPY3,PTCRA,---
2_Fragment_16695_lociStitched	8	65631692	65647799	1166	MTFR1,ARMC1
2_Fragment_12525_lociStitched	3	190002084	190015192	1167	P3H2
1_Fragment_3581_lociStitched	11	118570888	118575665	1168	IFT46,ARCN1
3_Fragment_7801_lociStitched	18	35477276	35499195	1169	AC007998.5,AC007998.2,INO80C
1_Fragment_4034_lociStitched	12	54256170	54263399	1170	RN7SL390P,AC078778.1,CBX5
2_Fragment_14120_lociStitched	5	140546787	140567256	1171	EIF4EBP3,MIR6831,SLC35A4,APBB3,SRA1,ANKHD1-EIF4EBP3,AC116353.4
1_Fragment_7756_lociStitched	18	23583435	23587275	1172	NPC1
1_Fragment_3519_lociStitched	11	108008276	108011731	1173	CUL5
1_Fragment_13054_lociStitched	4	119622420	119630236	1174	PDE5A
