# Supplementary material for: Comprehensive machine learning-generated classifier identifies pro-metastatic characteristics and predicts individual treatment in pancreatic cancer: A multicenter cohort study based on super-enhancer profiling
Source: Theranostics. 2023 May 27;13(10):3290–309. doi: 10.7150/thno.84978 (PMC10283048; doi:10.7150/thno.84978)
Supplement: Supplementary file 1 — Supplementary methods, figures and tables. [file thnov13p3290s1.zip › s1/Supplementary Table S12.xlsx]

## Sheet: Sheet1
Supplementary Table S12. C-index score of 188 ML combinations.
Combinations (n=188)	TCGA-PAAD	PACA-AU-Seq	PACA-CA-Seq	E-MTAB-6134	GSE62452	GSE28735	GSE78229	GSE79668	GSE85916	CPTAC-PDAC	Mean
Enet(alpha=0.1)+Survivalsvm	0.657066	0.686138	0.637871	0.670237	0.67619	0.708978	0.686879	0.697917	0.668413	0.628591	0.671828
Enet(alpha=0.1)+superpc	0.6536	0.680111	0.637599	0.671186	0.67619	0.716718	0.693837	0.694712	0.662369	0.63111	0.671743
StepCox(both)+superpc	0.660097	0.680111	0.639774	0.671152	0.678431	0.69969	0.685885	0.699519	0.653505	0.643037	0.67112
RSF+Enet(alpha=0)	0.647537	0.681502	0.631754	0.674643	0.680672	0.708978	0.685885	0.689103	0.66116	0.636822	0.669806
StepCox(both)+Enet(alpha=0)	0.646021	0.713491	0.628016	0.666339	0.67619	0.726006	0.67992	0.673878	0.645447	0.640349	0.669566
StepCox(backward)+superpc	0.658257	0.690774	0.619248	0.671152	0.678431	0.696594	0.685885	0.699519	0.653505	0.638838	0.66922
RSF+Enet(alpha=0.1)	0.647212	0.686138	0.626589	0.671966	0.682913	0.727554	0.678926	0.6875	0.641418	0.638334	0.668855
Enet(alpha=0.3)+Survivalsvm	0.655766	0.693092	0.615374	0.664678	0.679552	0.721362	0.680915	0.690705	0.660355	0.626743	0.668854
Enet(alpha=0.4)+Survivalsvm	0.653709	0.690311	0.612791	0.666475	0.681793	0.72291	0.680915	0.690705	0.659549	0.628927	0.668808
Enet(alpha=0.2)+Survivalsvm	0.661072	0.68382	0.630667	0.666271	0.67395	0.69969	0.682903	0.696314	0.665592	0.627583	0.668786
StepCox(both)+Survivalsvm	0.659015	0.686138	0.638007	0.671661	0.67507	0.698142	0.693837	0.690705	0.637389	0.63699	0.668695
StepCox(backward)+Survivalsvm	0.659015	0.686138	0.638007	0.671661	0.67507	0.698142	0.693837	0.690705	0.637389	0.63699	0.668695
StepCox(backward)+Enet(alpha=0)	0.646237	0.712564	0.626113	0.665051	0.67395	0.724458	0.673956	0.675481	0.646656	0.642029	0.668649
Enet(alpha=0.7)+Survivalsvm	0.653709	0.690311	0.612791	0.666475	0.681793	0.726006	0.680915	0.6875	0.659549	0.626575	0.668562
Enet(alpha=0.5)+Survivalsvm	0.653709	0.690311	0.612791	0.666475	0.681793	0.72291	0.680915	0.690705	0.659549	0.626407	0.668556
Enet(alpha=0.6)+Survivalsvm	0.653709	0.690311	0.612791	0.666475	0.681793	0.72291	0.680915	0.690705	0.658743	0.625567	0.668392
Enet(alpha=0.8)+Survivalsvm	0.653276	0.68892	0.60348	0.668373	0.688515	0.726006	0.682903	0.6875	0.650282	0.626575	0.667583
Enet(alpha=0.9)+Survivalsvm	0.653276	0.68892	0.60348	0.668373	0.688515	0.726006	0.682903	0.6875	0.650282	0.626575	0.667583
StepCox(backward)+Enet(alpha=0.4)	0.637683	0.713027	0.623802	0.661729	0.671148	0.732198	0.666004	0.676282	0.643836	0.648917	0.667463
StepCox(both)+Enet(alpha=0.2)	0.635517	0.712564	0.620404	0.662441	0.67451	0.732198	0.680915	0.668269	0.643836	0.638502	0.666915
StepCox(backward)+Enet(alpha=0.2)	0.638332	0.7121	0.622986	0.669661	0.67395	0.73065	0.66501	0.673077	0.644239	0.638166	0.666817
StepCox(both)+Enet(alpha=0.1)	0.640715	0.711637	0.624346	0.664102	0.67395	0.724458	0.666004	0.675481	0.645044	0.642029	0.666777
Enet(alpha=0)+GBM	0.648295	0.708855	0.619452	0.652984	0.688515	0.713622	0.687873	0.689904	0.626108	0.631782	0.666739
Enet(alpha=0.8)+superpc	0.649702	0.698192	0.603276	0.665119	0.680672	0.726006	0.683897	0.688301	0.644239	0.625567	0.666497
StepCox(both)+GBM	0.650244	0.70051	0.629851	0.653154	0.682353	0.718266	0.673956	0.678686	0.643433	0.632118	0.666257
StepCox(backward)+GBM	0.654575	0.704682	0.629919	0.655493	0.679552	0.721362	0.671968	0.678686	0.636583	0.629095	0.666192
Enet(alpha=0.4)+superpc	0.651218	0.696338	0.613199	0.665627	0.677311	0.710526	0.678926	0.693109	0.644641	0.630102	0.6661
Enet(alpha=0.3)+superpc	0.65046	0.687529	0.616258	0.665966	0.671148	0.712074	0.678926	0.694712	0.653102	0.63027	0.666045
Enet(alpha=0.9)+superpc	0.649702	0.698192	0.603276	0.665119	0.680672	0.721362	0.683897	0.688301	0.644239	0.625567	0.666033
Enet(alpha=0.2)+superpc	0.65111	0.686138	0.634949	0.666814	0.67395	0.701238	0.675944	0.686699	0.652699	0.630606	0.666015
GBM	0.645371	0.707	0.618569	0.653425	0.684034	0.71517	0.685885	0.691506	0.626108	0.632622	0.665969
Enet(alpha=0.5)+superpc	0.651218	0.696338	0.613199	0.665627	0.677311	0.708978	0.685885	0.693109	0.644641	0.622711	0.665902
Enet(alpha=0.6)+superpc	0.651218	0.696338	0.613199	0.665627	0.677311	0.710526	0.678926	0.693109	0.646656	0.625735	0.665865
Enet(alpha=0.7)+superpc	0.651218	0.696338	0.613199	0.665627	0.677311	0.718266	0.678926	0.688301	0.643836	0.625567	0.665859
StepCox(backward)+Enet(alpha=0.1)	0.639524	0.711173	0.631754	0.660611	0.672829	0.716718	0.66998	0.674679	0.645447	0.634806	0.665752
StepCox(both)+Enet(alpha=0.3)	0.638766	0.712564	0.619588	0.662577	0.672269	0.732198	0.66004	0.673077	0.644239	0.641525	0.665684
RSF+GBM	0.647861	0.711173	0.619724	0.652035	0.686275	0.716718	0.678926	0.6875	0.628525	0.627415	0.665615
RSF+Enet(alpha=0.2)	0.644829	0.682429	0.625093	0.669084	0.676751	0.719814	0.673956	0.682692	0.640612	0.637326	0.665259
Enet(alpha=1)+Survivalsvm	0.653276	0.68892	0.60348	0.668373	0.688515	0.726006	0.657058	0.6875	0.650282	0.626575	0.664998
RSF+Survivalsvm	0.658148	0.669912	0.630395	0.660882	0.668347	0.696594	0.671968	0.701122	0.65834	0.632286	0.6648
StepCox(backward)+Enet(alpha=0.3)	0.637683	0.712564	0.619792	0.660611	0.671709	0.733746	0.66004	0.669071	0.643836	0.638334	0.664738
StepCox(both)+Enet(alpha=0.6)	0.631294	0.714418	0.620608	0.658509	0.668347	0.727554	0.666998	0.665865	0.643836	0.648749	0.664618
CoxBoost+Enet(alpha=0)	0.629995	0.675939	0.620064	0.672847	0.683473	0.716718	0.675944	0.685096	0.644641	0.63783	0.664255
StepCox(both)+CoxBoost	0.642447	0.716736	0.619384	0.659187	0.668908	0.724458	0.670974	0.663462	0.643433	0.63279	0.664178
Enet(alpha=0)+Survivalsvm	0.654792	0.672694	0.63121	0.661526	0.664426	0.69969	0.662028	0.702724	0.655117	0.635982	0.664019
Survivalsvm	0.654792	0.672694	0.63121	0.661526	0.664426	0.69969	0.662028	0.702724	0.655117	0.635982	0.664019
StepCox(backward)+Enet(alpha=0.7)	0.632269	0.713027	0.624482	0.65956	0.670028	0.712074	0.666998	0.665865	0.64303	0.649084	0.663642
RSF+Enet(alpha=0.3)	0.64418	0.682429	0.621967	0.667152	0.67395	0.71517	0.66998	0.677083	0.644641	0.637662	0.663421
StepCox(backward)+CoxBoost	0.633676	0.712564	0.618297	0.664814	0.669468	0.73065	0.662028	0.664263	0.643836	0.633462	0.663306
StepCox(backward)+Enet(alpha=1)	0.633351	0.713027	0.616734	0.660543	0.671148	0.732198	0.662028	0.665865	0.644239	0.633462	0.66326
CoxBoost+Enet(alpha=0.1)	0.630753	0.681038	0.620404	0.670983	0.677311	0.716718	0.668986	0.678686	0.646656	0.640685	0.663222
StepCox(backward)+Enet(alpha=0.5)	0.648078	0.68892	0.617005	0.660848	0.669468	0.727554	0.667992	0.673077	0.644239	0.634638	0.663182
StepCox(both)+Enet(alpha=0.4)	0.633676	0.713027	0.619112	0.660306	0.670028	0.73065	0.662028	0.665064	0.644239	0.633462	0.663159
StepCox(both)+Enet(alpha=1)	0.633351	0.713027	0.616734	0.658679	0.668908	0.727554	0.667992	0.665865	0.643836	0.632622	0.662857
Enet(alpha=0.3)+StepCox(forward)	0.641906	0.692629	0.627676	0.666136	0.670028	0.708978	0.668986	0.667468	0.643836	0.639342	0.662698
Enet(alpha=0.3)	0.641906	0.692629	0.627676	0.666136	0.670028	0.708978	0.668986	0.667468	0.643836	0.639342	0.662698
Enet(alpha=0.3)+plsRcox	0.642231	0.693092	0.627268	0.666102	0.670028	0.708978	0.66998	0.665865	0.643836	0.639509	0.662689
StepCox(both)+Enet(alpha=0.5)	0.63281	0.713955	0.627404	0.660272	0.671148	0.71517	0.66004	0.665865	0.646253	0.633462	0.662638
RSF+Enet(alpha=0.4)	0.642664	0.680575	0.621423	0.666678	0.671709	0.716718	0.670974	0.676282	0.64021	0.63867	0.66259
StepCox(both)+Enet(alpha=0.7)	0.632269	0.713027	0.616734	0.661831	0.669468	0.727554	0.662028	0.665865	0.643836	0.63279	0.66254
Enet(alpha=1)+superpc	0.645046	0.68892	0.605315	0.665119	0.680672	0.718266	0.666004	0.688301	0.641015	0.625567	0.662423
StepCox(backward)+Enet(alpha=0.6)	0.63216	0.713955	0.619588	0.660679	0.668347	0.727554	0.66004	0.665865	0.642224	0.633798	0.662421
CoxBoost+Survivalsvm	0.627721	0.671766	0.607422	0.668373	0.688515	0.705882	0.67992	0.6875	0.650282	0.635646	0.662303
StepCox(both)+Enet(alpha=0.8)	0.632593	0.7121	0.618569	0.660374	0.669468	0.72291	0.662028	0.665064	0.643836	0.63447	0.662141
Enet(alpha=0.7)+plsRcox	0.642447	0.687993	0.627744	0.668644	0.665546	0.71517	0.659046	0.666667	0.646656	0.641189	0.66211
Enet(alpha=0.8)+CoxBoost	0.639848	0.685211	0.624346	0.665831	0.671709	0.713622	0.662028	0.672276	0.64303	0.642029	0.661993
Enet(alpha=0.4)+CoxBoost	0.640173	0.685675	0.624278	0.666407	0.670588	0.71517	0.662028	0.671474	0.643836	0.640181	0.661981
Enet(alpha=0.1)+GBM	0.64353	0.696801	0.627812	0.654883	0.67619	0.710526	0.676938	0.679487	0.629331	0.623719	0.661922
Enet(alpha=0.7)+CoxBoost	0.63974	0.684284	0.623666	0.66678	0.669468	0.713622	0.662028	0.673878	0.645044	0.640685	0.66192
Enet(alpha=0.9)+CoxBoost	0.640173	0.686138	0.624754	0.666644	0.670028	0.712074	0.661034	0.672276	0.644641	0.641021	0.661878
StepCox(backward)+Enet(alpha=0.8)	0.634001	0.712564	0.616801	0.658645	0.669468	0.72291	0.662028	0.665064	0.643433	0.63363	0.661854
StepCox(backward)+Enet(alpha=0.9)	0.632702	0.7121	0.618501	0.657662	0.671148	0.72291	0.661034	0.665064	0.643433	0.633966	0.661852
Enet(alpha=0.8)+StepCox(forward)	0.641148	0.686602	0.626521	0.669796	0.665546	0.71517	0.657058	0.666667	0.649073	0.640685	0.661827
Enet(alpha=0.8)	0.641148	0.686602	0.626521	0.669796	0.665546	0.71517	0.657058	0.666667	0.649073	0.640685	0.661827
Enet(alpha=0.9)+StepCox(forward)	0.641148	0.686602	0.626521	0.669796	0.665546	0.71517	0.657058	0.666667	0.649073	0.640685	0.661827
Enet(alpha=0.9)	0.641148	0.686602	0.626521	0.669796	0.665546	0.71517	0.657058	0.666667	0.649073	0.640685	0.661827
Enet(alpha=0.9)+plsRcox	0.641148	0.686602	0.626521	0.669864	0.666106	0.713622	0.656064	0.666667	0.649879	0.640685	0.661716
Enet(alpha=0.8)+plsRcox	0.641364	0.686602	0.626181	0.669356	0.664986	0.71517	0.657058	0.666667	0.649073	0.640685	0.661714
Enet(alpha=0)+superpc	0.645696	0.663421	0.6272	0.659492	0.656583	0.682663	0.689861	0.697917	0.65834	0.635646	0.661682
CoxBoost+Enet(alpha=0.2)	0.62902	0.680111	0.62353	0.669457	0.672269	0.713622	0.666004	0.677885	0.643836	0.640853	0.661659
Enet(alpha=0.4)+plsRcox	0.642447	0.687993	0.627744	0.66922	0.663305	0.712074	0.659046	0.665865	0.646656	0.642029	0.661638
Enet(alpha=1)+StepCox(forward)	0.641148	0.686602	0.626521	0.669796	0.665546	0.71517	0.65507	0.666667	0.649073	0.640685	0.661628
Enet(alpha=1)	0.641148	0.686602	0.626521	0.669796	0.665546	0.71517	0.65507	0.666667	0.649073	0.640685	0.661628
RSF+superpc	0.649594	0.678257	0.628628	0.659119	0.660504	0.690402	0.666004	0.698718	0.649476	0.635478	0.661618
Enet(alpha=0.6)+CoxBoost	0.639957	0.68382	0.62421	0.666441	0.670588	0.713622	0.661034	0.671474	0.643433	0.641357	0.661594
Enet(alpha=1)+plsRcox	0.641148	0.686602	0.626181	0.669356	0.665546	0.71517	0.65507	0.666667	0.649073	0.640685	0.66155
RSF+Enet(alpha=0.5)	0.639632	0.681966	0.619928	0.66739	0.668347	0.718266	0.666998	0.675481	0.638195	0.638838	0.661504
Enet(alpha=0.7)+StepCox(forward)	0.641256	0.685675	0.62788	0.669356	0.663305	0.71517	0.658052	0.666667	0.646656	0.640685	0.66147
Enet(alpha=0.7)	0.641256	0.685675	0.62788	0.669356	0.663305	0.71517	0.658052	0.666667	0.646656	0.640685	0.66147
Enet(alpha=0.2)+CoxBoost	0.641256	0.686138	0.624346	0.665729	0.668908	0.708978	0.663022	0.673878	0.642627	0.639342	0.661422
Enet(alpha=0.3)+CoxBoost	0.639524	0.681502	0.623938	0.665593	0.668347	0.712074	0.666004	0.672276	0.644641	0.640181	0.661408
Enet(alpha=1)+CoxBoost	0.639848	0.685211	0.622103	0.666915	0.670588	0.712074	0.659046	0.672276	0.644239	0.640853	0.661315
Enet(alpha=0.4)+StepCox(forward)	0.641256	0.685675	0.62788	0.669356	0.663305	0.712074	0.658052	0.667468	0.646656	0.641357	0.661308
Enet(alpha=0.4)	0.641256	0.685675	0.62788	0.669356	0.663305	0.712074	0.658052	0.667468	0.646656	0.641357	0.661308
CoxBoost+StepCox(forward)	0.627612	0.682429	0.6272	0.669796	0.665546	0.718266	0.663022	0.666667	0.649073	0.643205	0.661282
StepCox(both)	0.630211	0.715809	0.615578	0.657154	0.666667	0.727554	0.66004	0.665064	0.642224	0.632118	0.661242
StepCox(backward)	0.630211	0.715809	0.615578	0.657154	0.666667	0.727554	0.66004	0.665064	0.642224	0.632118	0.661242
Enet(alpha=0)+StepCox(both)	0.630211	0.715809	0.615578	0.657154	0.666667	0.727554	0.66004	0.665064	0.642224	0.632118	0.661242
Enet(alpha=0)+StepCox(backward)	0.630211	0.715809	0.615578	0.657154	0.666667	0.727554	0.66004	0.665064	0.642224	0.632118	0.661242
StepCox(both)+Enet(alpha=0.9)	0.633676	0.712564	0.618093	0.658442	0.672829	0.710526	0.661034	0.665865	0.643433	0.635478	0.661194
Enet(alpha=0.1)+CoxBoost	0.640173	0.682429	0.61918	0.665627	0.671148	0.712074	0.663022	0.674679	0.643836	0.639677	0.661185
Enet(alpha=0.5)+CoxBoost	0.639957	0.686138	0.624006	0.666407	0.670588	0.712074	0.662028	0.673878	0.637792	0.638502	0.661137
CoxBoost+Enet(alpha=0.3)	0.628695	0.681038	0.625841	0.668779	0.67395	0.713622	0.664016	0.669872	0.642224	0.643037	0.661107
CoxBoost+Enet(alpha=0.7)	0.62837	0.681502	0.626249	0.668068	0.668908	0.71517	0.667992	0.667468	0.64303	0.643877	0.661063
Enet(alpha=0)+CoxBoost	0.637899	0.681502	0.618229	0.665288	0.669468	0.716718	0.667992	0.672276	0.640612	0.640349	0.661033
Enet(alpha=0.5)+plsRcox	0.641256	0.685675	0.628356	0.66922	0.663305	0.712074	0.659046	0.667468	0.645447	0.638166	0.661001
StepCox(backward)+plsRcox	0.629995	0.7172	0.615238	0.655764	0.666667	0.727554	0.659046	0.664263	0.641821	0.632454	0.661
Enet(alpha=0.5)+StepCox(forward)	0.641256	0.685675	0.62788	0.669356	0.663305	0.712074	0.658052	0.667468	0.646656	0.638166	0.660989
Enet(alpha=0.5)	0.641256	0.685675	0.62788	0.669356	0.663305	0.712074	0.658052	0.667468	0.646656	0.638166	0.660989
CoxBoost+plsRcox	0.627612	0.681502	0.627404	0.669356	0.665546	0.71517	0.664016	0.666667	0.649073	0.643205	0.660955
Enet(alpha=0.2)+plsRcox	0.640606	0.693092	0.627676	0.665864	0.665546	0.701238	0.668986	0.671474	0.632554	0.641525	0.660856
Enet(alpha=0.2)+StepCox(forward)	0.640823	0.692629	0.62856	0.665864	0.665546	0.701238	0.668986	0.671474	0.632554	0.640685	0.660836
Enet(alpha=0.2)	0.640823	0.692629	0.62856	0.665864	0.665546	0.701238	0.668986	0.671474	0.632554	0.640685	0.660836
CoxBoost+Enet(alpha=1)	0.627504	0.682429	0.626385	0.66922	0.667787	0.71517	0.664016	0.669071	0.642224	0.644381	0.660819
CoxBoost	0.627504	0.682429	0.626385	0.66922	0.667787	0.71517	0.664016	0.669071	0.642224	0.644381	0.660819
RSF+Enet(alpha=0.7)	0.640823	0.680575	0.61517	0.665864	0.668908	0.716718	0.666004	0.672276	0.640612	0.640349	0.66073
RSF+Enet(alpha=0.8)	0.639632	0.680575	0.61884	0.666068	0.668347	0.71517	0.667992	0.670673	0.639001	0.639509	0.660581
StepCox(both)+plsRcox	0.630103	0.715809	0.615238	0.657187	0.666667	0.724458	0.657058	0.665064	0.642224	0.63195	0.660576
CoxBoost+Enet(alpha=0.6)	0.629128	0.679184	0.626453	0.668169	0.668908	0.71517	0.66004	0.669071	0.645447	0.643877	0.660545
CoxBoost+Enet(alpha=0.9)	0.627937	0.680575	0.626793	0.668576	0.666667	0.713622	0.663022	0.669071	0.644239	0.644885	0.660539
CoxBoost+Enet(alpha=0.5)	0.628695	0.680575	0.625093	0.66844	0.667787	0.712074	0.662028	0.669071	0.647865	0.643205	0.660483
RSF+Enet(alpha=0.9)	0.638657	0.681038	0.617209	0.666102	0.668347	0.716718	0.66501	0.668269	0.641015	0.641021	0.660339
RSF+Enet(alpha=0.6)	0.638874	0.681502	0.616869	0.667051	0.667227	0.716718	0.663022	0.673878	0.639001	0.639174	0.660332
RSF+Enet(alpha=1)	0.637791	0.681966	0.618705	0.666102	0.670028	0.71517	0.666004	0.668269	0.638195	0.640853	0.660308
RSF	0.637791	0.681966	0.618705	0.666102	0.670028	0.71517	0.666004	0.668269	0.638195	0.640853	0.660308
Enet(alpha=0.6)+StepCox(forward)	0.641256	0.685675	0.62788	0.669356	0.663305	0.712074	0.658052	0.667468	0.636986	0.641021	0.660307
Enet(alpha=0.6)	0.641256	0.685675	0.62788	0.669356	0.663305	0.712074	0.658052	0.667468	0.636986	0.641021	0.660307
CoxBoost+Enet(alpha=0.4)	0.628262	0.681966	0.62387	0.668474	0.668347	0.713622	0.66004	0.667468	0.646253	0.644045	0.660235
CoxBoost+Enet(alpha=0.8)	0.628154	0.680575	0.626929	0.667966	0.668347	0.710526	0.662028	0.668269	0.644641	0.644717	0.660215
Enet(alpha=0.6)+plsRcox	0.641256	0.686138	0.627744	0.669356	0.663305	0.712074	0.656064	0.665865	0.636986	0.641021	0.659981
Enet(alpha=0.1)+plsRcox	0.641473	0.690774	0.628084	0.663661	0.670588	0.698142	0.664016	0.673878	0.628525	0.640013	0.659916
Enet(alpha=0.1)+StepCox(forward)	0.641581	0.690774	0.628016	0.663661	0.663866	0.698142	0.664016	0.673878	0.629734	0.640685	0.659435
Enet(alpha=0.1)	0.641581	0.690774	0.628016	0.663661	0.663866	0.698142	0.664016	0.673878	0.629734	0.640685	0.659435
Enet(alpha=0)+RSF	0.596318	0.694483	0.611296	0.651527	0.681793	0.701238	0.700795	0.685096	0.621676	0.646229	0.659045
CoxBoost+superpc	0.629237	0.675939	0.599742	0.665119	0.680672	0.695046	0.683897	0.688301	0.641015	0.627583	0.658655
Enet(alpha=0.6)+GBM	0.641689	0.694483	0.622986	0.651595	0.671148	0.69969	0.673956	0.676282	0.63336	0.614648	0.657984
Enet(alpha=0.2)+GBM	0.642339	0.697728	0.626317	0.65173	0.672269	0.695046	0.670974	0.673878	0.628122	0.620527	0.657893
Enet(alpha=0.4)+GBM	0.639957	0.698192	0.623258	0.651934	0.671148	0.701238	0.66998	0.674679	0.624899	0.618176	0.657346
Enet(alpha=0.3)+GBM	0.639524	0.696338	0.62489	0.652103	0.670028	0.705882	0.668986	0.673878	0.624899	0.616496	0.657302
Enet(alpha=0.7)+GBM	0.640065	0.698192	0.624958	0.65234	0.672829	0.702786	0.671968	0.668269	0.624093	0.617336	0.657284
Enet(alpha=0.5)+GBM	0.642339	0.695874	0.623734	0.653391	0.671148	0.698142	0.671968	0.674679	0.623691	0.617672	0.657264
StepCox(both)+RSF	0.614077	0.684747	0.627812	0.666034	0.656022	0.685759	0.657058	0.692308	0.642627	0.642869	0.656931
StepCox(backward)+RSF	0.614077	0.684747	0.627812	0.666034	0.656022	0.685759	0.657058	0.692308	0.642627	0.642869	0.656931
superpc	0.647212	0.658322	0.6272	0.657187	0.656583	0.682663	0.658052	0.697917	0.64303	0.635646	0.656381
Enet(alpha=0.8)+GBM	0.637141	0.691701	0.618637	0.651798	0.676751	0.705882	0.668986	0.666667	0.62087	0.620024	0.655846
Enet(alpha=0.9)+GBM	0.637574	0.690774	0.618976	0.651459	0.678431	0.708978	0.664016	0.668269	0.62087	0.61784	0.655719
Enet(alpha=0.1)+RSF	0.584299	0.674084	0.620404	0.659323	0.667227	0.70743	0.678926	0.695513	0.629734	0.639845	0.655679
RSF+plsRcox	0.624256	0.713491	0.604839	0.652171	0.666667	0.716718	0.668986	0.649038	0.628525	0.622543	0.654723
Enet(alpha=0.2)+RSF	0.597726	0.681966	0.624754	0.652171	0.666106	0.701238	0.66998	0.689103	0.621676	0.636654	0.654137
Enet(alpha=1)+GBM	0.637899	0.691238	0.618908	0.652374	0.678431	0.702786	0.649105	0.669872	0.622482	0.617672	0.654077
RSF+StepCox(forward)	0.627071	0.715345	0.602257	0.651459	0.666106	0.719814	0.667992	0.638622	0.62772	0.623215	0.65396
RSF+StepCox(both)	0.641256	0.706537	0.603888	0.671322	0.651541	0.710526	0.65507	0.641026	0.63054	0.627751	0.653945
RSF+StepCox(backward)	0.641256	0.706537	0.603888	0.671322	0.651541	0.710526	0.65507	0.641026	0.63054	0.627751	0.653945
Enet(alpha=1)+StepCox(both)	0.640606	0.686602	0.609801	0.651798	0.657703	0.698142	0.656064	0.661058	0.628525	0.645725	0.653602
Enet(alpha=1)+StepCox(backward)	0.640606	0.686602	0.609801	0.651798	0.657703	0.698142	0.656064	0.661058	0.628525	0.645725	0.653602
Enet(alpha=0.1)+StepCox(both)	0.640606	0.686602	0.609801	0.651798	0.657703	0.698142	0.65507	0.661058	0.628525	0.645725	0.653503
Enet(alpha=0.1)+StepCox(backward)	0.640606	0.686602	0.609801	0.651798	0.657703	0.698142	0.65507	0.661058	0.628525	0.645725	0.653503
Enet(alpha=0.2)+StepCox(both)	0.640606	0.686602	0.609801	0.651798	0.657703	0.698142	0.65507	0.661058	0.628525	0.645725	0.653503
Enet(alpha=0.2)+StepCox(backward)	0.640606	0.686602	0.609801	0.651798	0.657703	0.698142	0.65507	0.661058	0.628525	0.645725	0.653503
Enet(alpha=0.3)+StepCox(both)	0.640606	0.686602	0.609801	0.651798	0.657703	0.698142	0.65507	0.661058	0.628525	0.645725	0.653503
Enet(alpha=0.3)+StepCox(backward)	0.640606	0.686602	0.609801	0.651798	0.657703	0.698142	0.65507	0.661058	0.628525	0.645725	0.653503
Enet(alpha=0.4)+StepCox(both)	0.640606	0.686602	0.609801	0.651798	0.657703	0.698142	0.65507	0.661058	0.628525	0.645725	0.653503
Enet(alpha=0.4)+StepCox(backward)	0.640606	0.686602	0.609801	0.651798	0.657703	0.698142	0.65507	0.661058	0.628525	0.645725	0.653503
Enet(alpha=0.5)+StepCox(both)	0.640606	0.686602	0.609801	0.651798	0.657703	0.698142	0.65507	0.661058	0.628525	0.645725	0.653503
Enet(alpha=0.5)+StepCox(backward)	0.640606	0.686602	0.609801	0.651798	0.657703	0.698142	0.65507	0.661058	0.628525	0.645725	0.653503
Enet(alpha=0.6)+StepCox(both)	0.640606	0.686602	0.609801	0.651798	0.657703	0.698142	0.65507	0.661058	0.628525	0.645725	0.653503
Enet(alpha=0.6)+StepCox(backward)	0.640606	0.686602	0.609801	0.651798	0.657703	0.698142	0.65507	0.661058	0.628525	0.645725	0.653503
Enet(alpha=0.7)+StepCox(both)	0.640606	0.686602	0.609801	0.651798	0.657703	0.698142	0.65507	0.661058	0.628525	0.645725	0.653503
Enet(alpha=0.7)+StepCox(backward)	0.640606	0.686602	0.609801	0.651798	0.657703	0.698142	0.65507	0.661058	0.628525	0.645725	0.653503
Enet(alpha=0.8)+StepCox(both)	0.640606	0.686602	0.609801	0.651798	0.657703	0.698142	0.65507	0.661058	0.628525	0.645725	0.653503
Enet(alpha=0.8)+StepCox(backward)	0.640606	0.686602	0.609801	0.651798	0.657703	0.698142	0.65507	0.661058	0.628525	0.645725	0.653503
Enet(alpha=0.9)+StepCox(both)	0.640606	0.686602	0.609801	0.651798	0.657703	0.698142	0.65507	0.661058	0.628525	0.645725	0.653503
Enet(alpha=0.9)+StepCox(backward)	0.640606	0.686602	0.609801	0.651798	0.657703	0.698142	0.65507	0.661058	0.628525	0.645725	0.653503
Enet(alpha=0.3)+RSF	0.598701	0.681966	0.622851	0.649222	0.660504	0.698142	0.67495	0.684295	0.622885	0.63615	0.652967
CoxBoost+GBM	0.608771	0.68382	0.62319	0.650985	0.679552	0.69969	0.668986	0.667468	0.621273	0.620359	0.65241
CoxBoost+StepCox(both)	0.629561	0.686602	0.609801	0.651798	0.657703	0.698142	0.65507	0.661058	0.628525	0.645725	0.652399
CoxBoost+StepCox(backward)	0.629561	0.686602	0.609801	0.651798	0.657703	0.698142	0.65507	0.661058	0.628525	0.645725	0.652399
Enet(alpha=0.7)+RSF	0.589821	0.67223	0.617957	0.645155	0.664426	0.712074	0.663022	0.68109	0.621273	0.641357	0.650841
Enet(alpha=0.6)+RSF	0.589821	0.67223	0.617957	0.645155	0.664426	0.696594	0.663022	0.684295	0.624899	0.633294	0.649169
Enet(alpha=0.8)+RSF	0.592853	0.667594	0.614491	0.640884	0.666667	0.712074	0.662028	0.68109	0.612006	0.641357	0.649104
Enet(alpha=0.9)+RSF	0.592853	0.667594	0.614491	0.640884	0.666667	0.712074	0.662028	0.68109	0.612006	0.641357	0.649104
Enet(alpha=0.5)+RSF	0.589821	0.67223	0.617957	0.645155	0.664426	0.696594	0.663022	0.684295	0.621273	0.635478	0.649025
Enet(alpha=0.4)+RSF	0.589821	0.67223	0.617957	0.645155	0.664426	0.696594	0.663022	0.684295	0.621273	0.634806	0.648958
Enet(alpha=0)+plsRcox	0.611911	0.70561	0.606538	0.628953	0.652661	0.696594	0.672962	0.661859	0.650685	0.596506	0.648428
Enet(alpha=1)+RSF	0.592853	0.667594	0.614491	0.640884	0.666667	0.712074	0.653082	0.68109	0.612006	0.641357	0.64821
Enet(alpha=0)+StepCox(forward)	0.612344	0.704682	0.606335	0.628207	0.653782	0.698142	0.670974	0.659455	0.647865	0.595834	0.647762
Enet(alpha=0)	0.612344	0.704682	0.606335	0.628207	0.653782	0.698142	0.670974	0.659455	0.647865	0.595834	0.647762
plsRcox	0.611911	0.70561	0.607218	0.628953	0.652661	0.693498	0.673956	0.661859	0.646253	0.594826	0.647675
