# Supplementary material for: Comprehensive machine learning-generated classifier identifies pro-metastatic characteristics and predicts individual treatment in pancreatic cancer: A multicenter cohort study based on super-enhancer profiling
Source: Theranostics. 2023 May 27;13(10):3290–309. doi: 10.7150/thno.84978 (PMC10283048; doi:10.7150/thno.84978)
Supplement: Supplementary file 1 — Supplementary methods, figures and tables. [file thnov13p3290s1.zip › s1/Supplementary Table S13.xlsx]

## Sheet: Sheet1
Supplementary Table S13. The 18 SEMet genes.
SYMBOL	ENSEMBL
ADM	ENSG00000148926
C1orf21	ENSG00000116667
CDA	ENSG00000158825
DCBLD2	ENSG00000057019
DKK1	ENSG00000107984
E2F7	ENSG00000165891
EREG	ENSG00000124882
FAM83A	ENSG00000147689
FNDC3B	ENSG00000075420
FRZB	ENSG00000162998
KRT6A	ENSG00000205420
MET	ENSG00000105976
PAQR8	ENSG00000170915
PLCB4	ENSG00000101333
PRR11	ENSG00000068489
TGM2	ENSG00000198959
TMEM98	ENSG00000006042
UNC13D	ENSG00000092929
