# Supplementary material for: Comprehensive machine learning-generated classifier identifies pro-metastatic characteristics and predicts individual treatment in pancreatic cancer: A multicenter cohort study based on super-enhancer profiling
Source: Theranostics. 2023 May 27;13(10):3290–309. doi: 10.7150/thno.84978 (PMC10283048; doi:10.7150/thno.84978)
Supplement: Supplementary file 1 — Supplementary methods, figures and tables. [file thnov13p3290s1.zip › s1/Supplementary Table S14.xlsx]

## Sheet: Sheet1
Supplementary Table S14. The 33 published gene signatures in PC.
Model	PMID	Type	Author	Year	Coef	Gene
Model-1	34902987	mRNA	Liu Y	2022	0.0137	EREG
Model-1	34902987	mRNA	Liu Y	2022	-0.1893	PRLR
Model-2	36465388	mRNA	Zhang J	2022	0.172	ADAMTS12
Model-2	36465388	mRNA	Zhang J	2022	-0.087	CHST11
Model-2	36465388	mRNA	Zhang J	2022	0.127	DCBLD2
Model-2	36465388	mRNA	Zhang J	2022	-0.202	FN1
Model-2	36465388	mRNA	Zhang J	2022	0.0581	FRMD6
Model-2	36465388	mRNA	Zhang J	2022	0.266	KRT17
Model-2	36465388	mRNA	Zhang J	2022	-0.089	LOXL2
Model-2	36465388	mRNA	Zhang J	2022	-0.196	MMP14
Model-2	36465388	mRNA	Zhang J	2022	-0.0935	NRP2
Model-2	36465388	mRNA	Zhang J	2022	0.238	PPFIBP1
Model-2	36465388	mRNA	Zhang J	2022	0.287	TGFBI
Model-2	36465388	mRNA	Zhang J	2022	0.22	VCL
Model-3	36428747	mRNA	Zhou S	2022	-0.0334	FYN
Model-3	36428747	mRNA	Zhou S	2022	0.2101	MET
Model-3	36428747	mRNA	Zhou S	2022	-0.0956	LRSAM1
Model-3	36428747	mRNA	Zhou S	2022	-0.2048	PSPN
Model-3	36428747	mRNA	Zhou S	2022	0.0343	ERAP2
Model-3	36428747	mRNA	Zhou S	2022	-0.0159	S100A1
Model-3	36428747	mRNA	Zhou S	2022	0.0664	IL20RB
Model-3	36428747	mRNA	Zhou S	2022	-0.0907	MAP3K14
Model-3	36428747	mRNA	Zhou S	2022	-0.0437	SEMA6C
Model-3	36428747	mRNA	Zhou S	2022	-0.0198	PRKCG
Model-3	36428747	mRNA	Zhou S	2022	0.0716	CXCL11
Model-3	36428747	mRNA	Zhou S	2022	-0.3634	GH1
Model-4	35963640	mRNA	Zhang D	2022	0.355526	CALB2
Model-4	35963640	mRNA	Zhang D	2022	-0.86862	NLGN2
Model-4	35963640	mRNA	Zhang D	2022	0.932348	NCAPG
Model-4	35963640	mRNA	Zhang D	2022	1.15357	SERTAD2
Model-5	35953822	mRNA	Wang C	2022	0.0893	ALB
Model-5	35953822	mRNA	Wang C	2022	0.1935	CXCL10
Model-5	35953822	mRNA	Wang C	2022	0.0635	IAPP
Model-5	35953822	mRNA	Wang C	2022	-0.2633	LIFR
Model-5	35953822	mRNA	Wang C	2022	-0.2338	LYZ
Model-5	35953822	mRNA	Wang C	2022	0.2893	MET
Model-5	35953822	mRNA	Wang C	2022	0.2177	S100A14
Model-6	35938160	mRNA	Chen H	2022	-0.297	MAP1LC3A
Model-6	35938160	mRNA	Chen H	2022	-0.232	ULK1
Model-6	35938160	mRNA	Chen H	2022	0.219	SRC
Model-6	35938160	mRNA	Chen H	2022	0.075	VDAC1
Model-7	35789607	mRNA	Zhang JJ	2022	1.251	TES
Model-7	35789607	mRNA	Zhang JJ	2022	1.398	LDHA
Model-7	35789607	mRNA	Zhang JJ	2022	0.373	ANXA2
Model-8	35322324	mRNA	Deng ZL	2022	0.132	CXCL11
Model-8	35322324	mRNA	Deng ZL	2022	0.038	CXCL9
Model-8	35322324	mRNA	Deng ZL	2022	-0.258	GP1BA
Model-8	35322324	mRNA	Deng ZL	2022	0.071	LAMP3
Model-8	35322324	mRNA	Deng ZL	2022	0.04	SERPINE1
Model-9	35035831	mRNA	Liu T	2022	0.672	CDKN2A
Model-9	35035831	mRNA	Liu T	2022	-0.142	BRCA1
Model-9	35035831	mRNA	Liu T	2022	-0.185	UBL3
Model-10	34930261	mRNA	Cai W	2021	0.912	CA12
Model-10	34930261	mRNA	Cai W	2021	0.9	CDA
Model-10	34930261	mRNA	Cai W	2021	-3.3881	DGKZ
Model-10	34930261	mRNA	Cai W	2021	6.769	GMPS
Model-10	34930261	mRNA	Cai W	2021	-6.0982	PI4KB
Model-11	33775699	mRNA	Li A	2021	-0.14	CHST2
Model-11	33775699	mRNA	Li A	2021	0.1755	KIF20A
Model-11	33775699	mRNA	Li A	2021	0.0214	MET
Model-12	34632851	mRNA	Chen Q	2021	0.2805	B3GNT3
Model-12	34632851	mRNA	Chen Q	2021	0.3705	BCAT1
Model-12	34632851	mRNA	Chen Q	2021	0.4273	KYNU
Model-12	34632851	mRNA	Chen Q	2021	0.3774	LDHA
Model-12	34632851	mRNA	Chen Q	2021	0.549	TYMS
Model-13	34276760	mRNA	Chen S	2021	-0.3281	COL2A1
Model-13	34276760	mRNA	Chen S	2021	-0.3961	CUX2
Model-13	34276760	mRNA	Chen S	2021	0.2074	CXCL10
Model-13	34276760	mRNA	Chen S	2021	-0.1998	TRPC7
Model-14	34094925	mRNA	Chen S_2	2021	-0.329	COL11A1
Model-14	34094925	mRNA	Chen S_2	2021	-1.358	COL12A1
Model-14	34094925	mRNA	Chen S_2	2021	3.811	COL1A1
Model-14	34094925	mRNA	Chen S_2	2021	-12.93	COL3A1
Model-14	34094925	mRNA	Chen S_2	2021	3.86	COL5A2
Model-14	34094925	mRNA	Chen S_2	2021	10.44	COL6A3
Model-14	34094925	mRNA	Chen S_2	2021	-0.2232	ITGA2
Model-14	34094925	mRNA	Chen S_2	2021	4.88	MMP14
Model-14	34094925	mRNA	Chen S_2	2021	-4.655	THBS2
Model-15	34090418	mRNA	Chen Y	2021	-0.5399	CBX8
Model-15	34090418	mRNA	Chen Y	2021	-0.5193	CENPT
Model-15	34090418	mRNA	Chen Y	2021	0.7465	DPY30
Model-15	34090418	mRNA	Chen Y	2021	0.1046	PADI1
Model-16	33748108	mRNA	Feng Z_2	2021	0.42	EREG
Model-16	33748108	mRNA	Feng Z_2	2021	-0.61	MCM3AP
Model-16	33748108	mRNA	Feng Z_2	2021	0.33	MCM7
Model-16	33748108	mRNA	Feng Z_2	2021	-0.441	KCTD13
Model-16	33748108	mRNA	Feng Z_2	2021	0.328	POLG2
Model-16	33748108	mRNA	Feng Z_2	2021	0.263	TP73
Model-16	33748108	mRNA	Feng Z_2	2021	-0.542	TERF2
Model-17	33819918	mRNA	Jiang P	2021	-0.2256	ATG4D
Model-17	33819918	mRNA	Jiang P	2021	0.2279	AURKA
Model-17	33819918	mRNA	Jiang P	2021	-1.3943	BAP1
Model-17	33819918	mRNA	Jiang P	2021	0.2577	CAPG
Model-17	33819918	mRNA	Jiang P	2021	0.27	CAV1
Model-17	33819918	mRNA	Jiang P	2021	0.1823	DDIT4
Model-17	33819918	mRNA	Jiang P	2021	0.0971	PTGS2
Model-17	33819918	mRNA	Jiang P	2021	0.4656	MAP3K5
Model-17	33819918	mRNA	Jiang P	2021	0.1731	MT1G
Model-17	33819918	mRNA	Jiang P	2021	0.0247	RRM2
Model-17	33819918	mRNA	Jiang P	2021	-0.3538	SLC1A4
Model-17	33819918	mRNA	Jiang P	2021	-0.3383	ZNF419
Model-17	33819918	mRNA	Jiang P	2021	0.2476	STEAP3
Model-17	33819918	mRNA	Jiang P	2021	-0.2033	TUBE1
Model-18	34659888	mRNA	Katsuta E	2021	-0.242	HOXA4
Model-18	34659888	mRNA	Katsuta E	2021	-0.101	DMRT3
Model-18	34659888	mRNA	Katsuta E	2021	-0.094	ISL2
Model-18	34659888	mRNA	Katsuta E	2021	-0.098	PHKG1
Model-18	34659888	mRNA	Katsuta E	2021	-0.19	TRA2A
Model-19	33761652	mRNA	Lu Q	2021	1.012	CA9
Model-19	33761652	mRNA	Lu Q	2021	-1.5512	CD1D
Model-19	33761652	mRNA	Lu Q	2021	1.1969	SPOCK2
Model-20	33718118	mRNA	Wang W	2021	-0.298	ESR2
Model-20	33718118	mRNA	Wang W	2021	0.259	IDO1
Model-20	33718118	mRNA	Wang W	2021	0.298	IL20RB
Model-20	33718118	mRNA	Wang W	2021	0.172	PPP3CA
Model-20	33718118	mRNA	Wang W	2021	0.184	PLAU
Model-21	34717651	mRNA	Xu Q	2021	-0.5483	ABCB4
Model-21	34717651	mRNA	Xu Q	2021	-7.7451	GH1
Model-21	34717651	mRNA	Xu Q	2021	-0.0924	FAM53B
Model-21	34717651	mRNA	Xu Q	2021	-0.5285	INTU
Model-21	34717651	mRNA	Xu Q	2021	-0.432	SPINK2
Model-22	34490033	mRNA	Yuan Q_2	2021	0.5671	SP1
Model-22	34490033	mRNA	Yuan Q_2	2021	-1.147	SAFB
Model-22	34490033	mRNA	Yuan Q_2	2021	0.4489	SERTAD3
Model-23	32958051	mRNA	Feng Z_1	2020	0.3111	DCBLD2
Model-23	32958051	mRNA	Feng Z_1	2020	0.2939	GSDMD
Model-23	32958051	mRNA	Feng Z_1	2020	0.5141	PLOD2
Model-23	32958051	mRNA	Feng Z_1	2020	0.1919	PMAIP1
Model-24	32860207	mRNA	Mantini G	2020	-0.6349	KHSRP
Model-24	32860207	mRNA	Mantini G	2020	0.5423	PYGL
Model-24	32860207	mRNA	Mantini G	2020	-0.7133	SPTBN1
Model-25	33226369	mRNA	Tan Z	2020	-0.1765	CD36
Model-25	33226369	mRNA	Tan Z	2020	-0.4314	ENO3
Model-25	33226369	mRNA	Tan Z	2020	1.0167	MET
Model-26	31968179	mRNA	Tian G	2020	0.683	B3GNT3
Model-26	31968179	mRNA	Tian G	2020	0.7	MET
Model-26	31968179	mRNA	Tian G	2020	0.662	SPAG4
Model-27	33386701	mRNA	Ye Y	2020	-0.0666	CA8
Model-27	33386701	mRNA	Ye Y	2020	0.0413	CEP55
Model-27	33386701	mRNA	Ye Y	2020	-0.2189	GNB3
Model-27	33386701	mRNA	Ye Y	2020	-0.0339	SGSM2
Model-28	31703415	mRNA	Kim J	2019	0.5086	E2F7
Model-28	31703415	mRNA	Kim J	2019	0.4543	IFI44
Model-28	31703415	mRNA	Kim J	2019	0.4618	LAMA3
Model-28	31703415	mRNA	Kim J	2019	-0.4652	LRIG1
Model-28	31703415	mRNA	Kim J	2019	-0.4201	SLC12A2
Model-29	31595147	mRNA	Zhou C	2019	0.012	ANKRD22
Model-29	31595147	mRNA	Zhou C	2019	0.332	MET
Model-29	31595147	mRNA	Zhou C	2019	0.0034	IGF2BP3
Model-29	31595147	mRNA	Zhou C	2019	0.0126	INPP4B
Model-29	31595147	mRNA	Zhou C	2019	0.0677	KYNU
Model-29	31595147	mRNA	Zhou C	2019	0.0413	TOP2A
Model-30	31706267	mRNA	Zhou YY	2019	-1.4	CEL
Model-30	31706267	mRNA	Zhou YY	2019	1.321	CPA1
Model-30	31706267	mRNA	Zhou YY	2019	0.454	POSTN
Model-30	31706267	mRNA	Zhou YY	2019	1.011	PM20D1
Model-31	30710069	mRNA	Chen H_2	2019	0.65	MAP4K4
Model-31	30710069	mRNA	Chen H_2	2019	0.129	IGF2BP3
Model-31	30710069	mRNA	Chen H_2	2019	0.195	SULT1E1
Model-32	30643453	mRNA	Yan X	2018	0.4623	CDC6
Model-32	30643453	mRNA	Yan X	2018	0.4106	IGF2BP2
Model-32	30643453	mRNA	Yan X	2018	0.3707	KNTC1
Model-32	30643453	mRNA	Yan X	2018	-0.4705	LYRM1
Model-33	20644708	mRNA	Stratford JK	2010	-1.214	CDX2
Model-33	20644708	mRNA	Stratford JK	2010	3.641	FTSJ3
Model-33	20644708	mRNA	Stratford JK	2010	-2.342	MACF1
Model-33	20644708	mRNA	Stratford JK	2010	-1.381	RASSF4
Model-33	20644708	mRNA	Stratford JK	2010	2.293	STAT1
Model-33	20644708	mRNA	Stratford JK	2010	1.9	STX2
