# Supplementary material for: Comprehensive machine learning-generated classifier identifies pro-metastatic characteristics and predicts individual treatment in pancreatic cancer: A multicenter cohort study based on super-enhancer profiling
Source: Theranostics. 2023 May 27;13(10):3290–309. doi: 10.7150/thno.84978 (PMC10283048; doi:10.7150/thno.84978)
Supplement: Supplementary file 1 — Supplementary methods, figures and tables. [file thnov13p3290s1.zip › s1/Supplementary Table S16.xlsx]

## Sheet: Sheet1
Supplementary Table S16. Comparison of the SEMet classifier with other pancreatic molecular classifications.
Classifications		Overall	SEMethigh	SEMetlow	P value
		176	88	88
SEMet classifier (%)	SEMethigh	88 (50.00)	88 (100.00)	0 (0.00)	<0.0001
	SEMetlow	88 (50.00)	0 (0.00)	88 (100.00)
Bailey's classification (%)	ADEX	39 (22.16)	29 (32.95)	10 (11.36)	<0.0001
	Immunogenic	34 (19.32)	24 (27.27)	10 (11.36)
	Progenitor	49 (27.84)	30 (34.09)	19 (21.59)
	Squamous	54 (30.68)	5 (5.68)	49 (55.68)
Collisson's classification (%)	Classical	44 (25.00)	21 (23.86)	23 (26.14)	0.4513
	Exocrine_like	82 (46.59)	45 (51.14)	37 (42.05)
	QM_PDA	50 (28.41)	22 (25.00)	28 (31.82)
Moffitt's tumor classification (%)	Basal_like	82 (46.59)	22 (25.00)	60 (68.18)	<0.0001
	Classical	94 (53.41)	66 (75.00)	28 (31.82)
Moffitt's stromal classification (%)	Absent	18 (10.23)	14 (15.91)	4 (4.55)	<0.0001
	Activated	65 (36.93)	14 (15.91)	51 (57.95)
	Normal	93 (52.84)	60 (68.18)	33 (37.50)
Puleo's classification (%)	Desmoplastic	29 (16.48)	23 (26.14)	6 (6.82)	<0.0001
	Immune classical	17 (9.66)	16 (18.18)	1 (1.14)
	Pure basal-like	17 (9.66)	0 (0.00)	17 (19.32)
	Pure classical	89 (50.57)	46 (52.27)	43 (48.86)
	Stroma Activated	24 (13.64)	3 (3.41)	21 (23.86)
