# Supplementary material for: Comprehensive machine learning-generated classifier identifies pro-metastatic characteristics and predicts individual treatment in pancreatic cancer: A multicenter cohort study based on super-enhancer profiling
Source: Theranostics. 2023 May 27;13(10):3290–309. doi: 10.7150/thno.84978 (PMC10283048; doi:10.7150/thno.84978)
Supplement: Supplementary file 1 — Supplementary methods, figures and tables. [file thnov13p3290s1.zip › s1/Supplementary Table S17.xlsx]

## Sheet: Sheet1
Supplementary Table S17. CMap score of candidate compounds.
Rank	Score	Type	ID	Name	Description
2400	-90.12	cp	BRD-K85606544	neratinib	EGFR inhibitor
2328	-62.8	cp	BRD-K00317371	RITA	MDM inhibitor
2366	-77.7	cp	BRD-K75295174	alisertib	Aurora kinase inhibitor
2402	-92.17	cp	BRD-A28746609	paclitaxel	Tubulin inhibitor
2425	-97.82	cp	BRD-A01346607	flumetasone	Glucocorticoid receptor agonist
2235	-40.43	cp	BRD-K50168500	canertinib	EGFR inhibitor
