# Supplementary material for: Comprehensive machine learning-generated classifier identifies pro-metastatic characteristics and predicts individual treatment in pancreatic cancer: A multicenter cohort study based on super-enhancer profiling
Source: Theranostics. 2023 May 27;13(10):3290–309. doi: 10.7150/thno.84978 (PMC10283048; doi:10.7150/thno.84978)
Supplement: Supplementary file 1 — Supplementary methods, figures and tables. [file thnov13p3290s1.zip › s1/Supplementary Table S2.xlsx]

## Sheet: Sheet1
Supplementary Table S2. The detailed clinical information of enrolled 15 datasets.
Cohorts	Training set	Testing set										Validation set			Others
	ICGC-AU-Array	TCGA-PAAD	ICGC-AU-Seq	ICGC-CA-Seq	E-MTAB-6134	GSE62452	GSE28735	GSE78229	GSE79668	GSE85916	CPTAC-PDAC	GSE21501	GSE57495	GSE71729	GSE151580
Number of Patients	267 (100%)	176 (100%)	81 (100%)	182 (100%)	288 (100%)	65 (100%)	42 (100%)	49 (100%)	51 (100%)	79 (100%)	135 (100%)	102 (100%)	63 (100%)	125 (100%)	33 (100%)
Event
Alive	106 (39.7%)	84 (47.7%)	32 (39.5%)	34 (18.7%)	107 (37.2%)	16 (24.6%)	13 (31.0%)	14 (28.6%)	6 (11.8%)	22 (27.8%)	59 (43.7%)	36 (35.3%)	21 (33.3%)	41 (32.8%)	--
Dead	161 (60.3%)	92 (52.3%)	49 (60.5%)	148 (81.3%)	181 (62.8%)	49 (75.4%)	29 (69.0%)	35 (71.4%)	45 (88.2%)	57 (72.2%)	76 (56.3%)	66 (64.7%)	42 (66.7%)	84 (67.2%)	--
Age
<=65	116 (43.4%)	93 (52.8%)	34 (42.0%)	78 (42.9%)	--	--	--	--	25 (49.0%)	--	--	--	--	--	--
>65	150 (56.2%)	83 (47.2%)	46 (56.8%)	86 (47.3%)	--	--	--	--	26 (51.0%)	--	--	--	--	--	--
NA	1 ( 0.4%)	--	1 ( 1.2%)	18 ( 9.9%)	--	--	--	--	--	--	--	--	--	--	--
Gender
Female	125 (46.8%)	80 (45.5%)	41 (50.6%)	82 (45.1%)	122 (42.4%)	--	--	--	19 (37.3%)	--	63 (46.7%)	--	--	--	--
Male	142 (53.2%)	96 (54.5%)	40 (49.4%)	99 (54.4%)	166 (57.6%)	--	--	--	32 (62.7%)	--	72 (53.3%)	--	--	--	--
NA	--	--	--	1 ( 0.5%)	--	--	--	--	--	--	--	--	--	--	--
Stage
Ⅰ+Ⅱ	254 (95.1%)	166 (94.3%)	76 (93.8%)	146 (80.2%)	--	49 (75.4%)	--	48 (98.0%)	--	--	82 (60.7%)	--	13 (20.6%)	--	0 (0.0%)
Ⅲ+Ⅳ	9 (3.4%)	7 ( 4.0%)	4 ( 4.9%)	7 (3.8%)	--	16 (24.6%)	--	1 (2.0%)	--	--	49 (36.3%)	--	50 (79.4%)	--	33 (100%)
NA	4 (1.5%)	3 (1.7%)	1 (1.2%)	29 (15.9%)	--	--	--	--	--	--	4 (3.0%)	--	--	--	--
T stage
T1+T2	45 (16.8%)	31 (17.6%)	9 (11.1%)	--	51 (17.7%)	--	--	--	15 (29.4%)	--	94 (69.6%)	18 (17.6%)	--	--	--
T3+T4	218 (81.6)	143 (81.2%)	70 (86.4%)	--	237 (82.3%)	--	--	--	36 (70.6%)	--	41 (30.4%)	80 (78.4%)	--	--	--
NA	4 ( 1.5%)	2 ( 1.1%)	2 ( 2.5%)	--	--	--	--	--	--	--	--	4 (3.9%)	--	--	--
N stage
N0	63 (23.6%)	49 (27.8%)	26 (32.1%)	--	72(25.0%)	--	--	--	14 (27.5%)	--	31 (23.0%)	--	--	--	--
N1+N2	199 (74.5%)	122 (69.3%)	53 (65.4%)	--	216 (75.0%)	--	--	--	37 (72.5%)	--	104 (77.0%)	--	--	--	--
NA	5 (1.9%)	5 ( 2.8%)	2 (2.5%)	--	--	--	--	--	--	--	--	--	--	--	--
Grade
G1-2	171 (64.0%)	124 (70.5%)	49 (60.5%)	--	240 (83.3%)	--	--	--	--	--	--	--	--	--	--
G3-4	92 (34.5%)	50 (28.4%)	29 (35.8%)	--	48 (16.7%)	--	--	--	--	--	--	--	--	--	--
NA	4 (1.5%)	2 (1.1%)	3 (3.7%)	--	--	--	--	--	--	--	--	--	--	--	--
Relapse status
Progression	120 (44.9%)	40 (22.7%)	47 (58.0%)	85 (46.7%)	--	--	--	--	--	--	--	--	--	--	--
Stable	79 (29.6%)	6 (3.4%)	30 (57.0%)	97 (53.3%)	--	--	--	--	--	--	--	--	--	--	--
Response	79 (29.6%)	66 (33.5%)	--	97 (53.3%)	--	--	--	--	--	--	--	--	--	--	--
NA	--	64 (36.4%)	4 (4.9%)	--	--	--	--	--	--	--	--	--	--	--	--
Radiation therapy
No	--	100 (56.8%)	--	--	--	--	--	--	--	--	--	--	--	--	--
Yes	--	37 (21.0%)	--	--	--	--	--	--	--	--	--	--	--	--	--
NA	--	39 (22.2%)	--	--	--	--	--	--	--	--	--	--	--	--	--
Alcohol
No	--	29 (16.5%)	--	--	--	--	--	--	--	--	62 (45.9%)	--	--	--	--
Yes	--	68 (38.6%)	--	--	--	--	--	--	--	--	73 (54.1%)	--	--	--	--
NA	--	79 ( 44.9%)	--	--	--	--	--	--	--	--	--	--	--	--	--
Margin
R0	--	--	--	--	235 (81.6%)	--	--	--	--	--	71 (52.6%)	--	--	--	--
R1	--	--	--	--	49 (17.0%)	--	--	--	--	--	40 (29.6%)	--	--	--	--
NA	--	--	--	--	4 ( 1.4%)	--	--	--	--	--	24 (17.8%)	--	--	--	--
Site
Body&Tail	--	29 (16.5%)	--	--	--	--	--	--	--	--	31 (23.0%)	--	--	--	--
Head	--	128 (72.7%)	--	--	--	--	--	--	--	--	104 (77.0%)	--	--	--	--
NA	--	19 (10.8%)	--	--	--	--	--	--	--	--	--	--	--	--	--
Diabetes
No	--	--	--	--	--	--	--	--	29 (56.9%)	--	--	--	--	--	--
Yes	--	--	--	--	--	--	--	--	22 (43.1%)	--	--	--	--	--	--
NA	--	--	--	--	--	--	--	--	--	--	--	--	--	--	--
KRAS Status
Wild	--	--	--	--	31 (10.8%)	--	--	--	--	--	--	--	--	--	--
Mutation	--	--	--	--	230 (79.9%)	--	--	--	--	--	--	--	--	--	--
NA	--	--	--	--	27 ( 9.4%)	--	--	--	--	--	--	--	--	--	--
TP53 Status
Wild	--	--	--	--	80 (27.8%)	--	--	--	--	--	--	--	--	--	--
Mutation	--	--	--	--	181 (62.8%)	--	--	--	--	--	--	--	--	--	--
NA	--	--	--	--	27 ( 9.4%)	--	--	--	--	--	--	--	--	--	--
CDKN2A Status
Wild	--	--	--	--	220 (76.4%)	--	--	--	--	--	--	--	--	--	--
Mutation	--	--	--	--	41 (14.2%)	--	--	--	--	--	--	--	--	--	--
NA	--	--	--	--	27 ( 9.4%)	--	--	--	--	--	--	--	--	--	--
