# Supplementary material for: Comprehensive machine learning-generated classifier identifies pro-metastatic characteristics and predicts individual treatment in pancreatic cancer: A multicenter cohort study based on super-enhancer profiling
Source: Theranostics. 2023 May 27;13(10):3290–309. doi: 10.7150/thno.84978 (PMC10283048; doi:10.7150/thno.84978)
Supplement: Supplementary file 1 — Supplementary methods, figures and tables. [file thnov13p3290s1.zip › s1/Supplementary Table S3.xlsx]

## Sheet: Sheet1
Supplementary Table S3. The primers used in the qRT-PCR.
Name	Primer(5'to3')
TGM2 0kb-F	GTGTGCCAGAAAGGAGCAAGA
TGM2 0kb-R	CACAGGAGACCAAGAGACCAG
TGM2 +1kb-F	GGAGAGCGGCGCTAACTTAT
TGM2 +1kb-R	GGACTGGGCAATGGGTGG
TGM2 -1kb-F	AATTCTATCAGCAGCAGCACCA
TGM2 -1kb-R	TAAGTCCAGGCCTGCAGGAAG
DKK1 0kb-F	AGGCTTCCAATAAGTTTTTGTTGA
DKK1 0kb-R	CGTCATTGAAATTGGTGTGTGGA
DKK1 +1kb-F	TGTACACAAACACACCCCCTC
DKK1 +1kb-R	CCTTGGGAGGGAGACAACAA
DKK1 -1kb-F	TGAAGCCAAGCTTTTAATGAACCA
DKK1 -1kb-R	GTGCCACACTAAAGGCCAAT
E2F7 0kb-F	CTACACCCTCTGGATGCTGC
E2F7 0kb-R	CAAGTCTGGACAACTCCGCT
E2F7 +1kb-F	ACAGACATGTCCCTACCCCC
E2F7 +1kb-R	TGGTGAAGAATGGAGTCTTGGT
E2F7 -1kb-F	TGGATCGTAGTCCCCGCTAA
E2F7 -1kb-R	CAACAATTGGGCGGGTGAG
DKK1-F	CCTTGAACTCGGTTCTCAATTCC
DKK1-R	CAATGGTCTGGTACTTATTCCCG
TGM2-F	GAGGAGCTGGTCTTAGAGAGG
TGM2-R	CGGTCACGACACTGAAGGTG
E2F7-F	AGGCAGCCCAGACTAGATTTT
E2F7-R	GCTGGCAGCACTAATGAGCA
