# Supplementary material for: Comprehensive machine learning-generated classifier identifies pro-metastatic characteristics and predicts individual treatment in pancreatic cancer: A multicenter cohort study based on super-enhancer profiling
Source: Theranostics. 2023 May 27;13(10):3290–309. doi: 10.7150/thno.84978 (PMC10283048; doi:10.7150/thno.84978)
Supplement: Supplementary file 1 — Supplementary methods, figures and tables. [file thnov13p3290s1.zip › s1/Supplementary Table S4.xlsx]

## Sheet: Sheet1
Supplementary Table S4. Super-enhancers of Patient 1 in HMs.
REGION_ID	CHROM	START	STOP	enhancerRank	Gene
5_Fragment_17540_lociStitched	17	43230716	43275738	1	RNU2-1,U2,LINC00854,---
1_Fragment_18555_lociStitched	18	105159	112954	2	MIR8078,ROCK1P1
2_Fragment_25795_lociStitched	21	6361427	6375616	3	Y_RNA
10_Fragment_16818_lociStitched	17	7240585	7337534	4	ELP5,CTDNEP1,GABARAP,AC120057.3,CLDN7,AC003688.1,Y_RNA,AC003688.2,SLC2A4,YBX2,EIF5A,GPS2,AC026954.2,NEURL4,AC026954.1,ACAP1,AC120057.4
10_Fragment_16654_lociStitched	17	1713576	1788571	5	MIR22,WDR81,MIR22HG,AC130343.1,SERPINF2,SERPINF1,SMYD4
7_Fragment_19605_lociStitched	19	6718571	6774399	6	C3,MIR6791,GPR108,TRIP10,AC008760.1,VAV1,SH2D3A
5_Fragment_200_lociStitched	1	8104081	8157676	7	AL034417.2
10_Fragment_3640_lociStitched	1	204431089	204530025	8	PIK3C2B,MDM4,AL512306.1,AL606489.1
5_Fragment_2709_lociStitched	1	155191673	155235686	9	MIR92B,MUC1,AC234582.1,THBS3,MTX1,AC234582.2,GBAP1,MTX1P1,GBA
7_Fragment_20901_lociStitched	19	55321894	55390339	10	KMT5C,TMEM150B,AC020922.4,COX6B2,AC020922.1,IL11,FAM71E2,TMEM190,AC020922.3,TMEM238,RPL28,MIR6805
8_Fragment_17509_lociStitched	17	42515669	42579349	11	HSD17B1P1,AC067852.4,NAGLU,AC067852.1,HSD17B1,AC067852.2,COASY,PSMC3IP,MLX,ATP6V0A1,RETREG3
5_Fragment_29725_lociStitched	3	183243998	183289099	12	B3GNT5,RNA5SP151,MCF2L2
8_Fragment_6786_lociStitched	11	389912	473692	13	PKP3,SIGIRR,RN7SL838P,PTDSS2,AC138230.1,ANO9
9_Fragment_36649_lociStitched	7	786209	880607	14	SUN1,GET4,DNAAF5,AC073957.3
9_Fragment_25848_lociStitched	21	8105927	8198955	15	FP671120.1
6_Fragment_11029_lociStitched	12	113173926	113225546	16	Y_RNA,DDX54,AC089999.2,RITA1,TPCN1,IQCD
9_Fragment_6185_lociStitched	10	97780878	97870791	17	GOLGA7B,LINC00866,CRTAC1
7_Fragment_25832_lociStitched	21	7550807	7628272	18	FP236241.2
2_Fragment_30118_lociStitched	3	196315426	196342105	19	TM4SF19-AS1,TCTEX1D2,AC069257.3,RNU6-910P,TM4SF19-TCTEX1D2,TM4SF19
8_Fragment_12418_lociStitched	14	20399667	20471176	20	TEP1,RNA5SP382,AL355075.5,KLHL33,TMEM55B,AL355075.2,APEX1,OSGEP,PNP
5_Fragment_29539_lociStitched	3	171775599	171830778	21	PLD1,TMEM212-AS1
8_Fragment_37857_lociStitched	7	76356579	76425957	22	AC005522.1,YWHAG,ZP3,SSC4D
6_Fragment_2653_lociStitched	1	153624359	153681138	23	S100A1,S100A13,CHTOP,AL162258.2,AL162258.1,SNAPIN,NPR1,ILF2
8_Fragment_21341_lociStitched	2	25976636	26044875	24	KIF3C,UQCRHP2,TRMT112P6,RAB10,RNU6-942P
5_Fragment_20966_lociStitched	19	58379009	58410484	25	ZNF837,MIR4754,RPS5,ZNF584,LINC02560,RNF225,AC012313.1
7_Fragment_19953_lociStitched	19	18273848	18342122	26	JUND,KIAA1683,MIR3188,RPL39P38,RN7SL513P,LSM4,PGPEP1
4_Fragment_4411_lociStitched	1	235622322	235652265	27	GNG4
2_Fragment_20184_lociStitched	19	35246636	35270481	28	LSR,AC002128.2,USF2,AC002128.1
3_Fragment_397_lociStitched	1	15820244	15851250	29	AL450998.1,SPEN,FLJ37453
4_Fragment_30998_lociStitched	4	78529083	78570252	30	ANXA3,FRAS1
5_Fragment_26969_lociStitched	22	39282080	39333484	31	AL022326.1,SNORD43,SNORD83A,RPL3,SNORD83B
10_Fragment_27106_lociStitched	22	43066433	43153400	32	TTLL1,AL022237.1,BIK,MCAT,TSPO,---
3_Fragment_16938_lociStitched	17	16273643	16299786	33	MIR1288,PIGL
3_Fragment_23142_lociStitched	2	156319132	156344207	34	AC074099.1,NR4A2
5_Fragment_20612_lociStitched	19	47239340	47291989	35	CCDC9,INAFM1,C5AR1,---
7_Fragment_9595_lociStitched	12	26100531	26157975	36	AC022509.3,SSPN,BHLHE41,---
9_Fragment_34345_lociStitched	6	2919736	3000895	37	SERPINB6,LINC01011,NQO2,AL133351.1,---
3_Fragment_40115_lociStitched	8	101124809	101160652	38	RN7SKP249,AP003469.1,AP003469.2,AP003469.3
5_Fragment_43716_lociStitched	X	154376401	154413765	39	EMD,SNORA70,AC245140.2,RPL10,DNASE1L1,TAZ,---
4_Fragment_7981_lociStitched	11	67051575	67080703	40	RHOD
7_Fragment_26887_lociStitched	22	37510060	37565716	41	CARD10,AL022315.1,CDC42EP1
5_Fragment_18266_lociStitched	17	75513593	75558905	42	TSEN54,CASKIN2,LLGL2,---
2_Fragment_6295_lociStitched	10	102641338	102662654	43	AL391121.1,TRIM8,---
3_Fragment_164_lociStitched	1	6598505	6626458	44	PHF13,KLHL21,THAP3
7_Fragment_21406_lociStitched	2	27703023	27772770	45	LINC01460,MRPL33,---
3_Fragment_20715_lociStitched	19	49660799	49692435	46	PRMT1,BCL2L12,IRF3,AC011495.3,MIR5088,CPT1C,ADM5
3_Fragment_42203_lociStitched	9	129547309	129573376	47	---
7_Fragment_12756_lociStitched	14	49851726	49909413	48	NEMF,RN7SL3,AL627171.1,RN7SL2,AL627171.2,ARF6,RNU6-189P,---
3_Fragment_39090_lociStitched	8	8285761	8314138	49	---
7_Fragment_13856_lociStitched	15	40027984	40086446	50	SRP14,SRP14-AS1,AC021755.3,AC021755.4,EIF2AK4,---
6_Fragment_35008_lociStitched	6	33270292	33325093	51	RPS18,VPS52,MIR6873,MIR6834,PFDN6,B3GALT4,WDR46,RGL2,ZBTB22,DAXX,TAPBP
11_Fragment_26159_lociStitched	21	38755361	38854119	52	ETS2,AP001042.1,---,AP001043.1
2_Fragment_34951_lociStitched	6	31717109	31741687	53	MPIG6B,LY6G6C,DDAH2,CLIC1,MSH5,MSH5-SAPCD1,---,AL662899.2,LY6G6D
5_Fragment_23866_lociStitched	2	205733998	205772233	54	AC007362.1,NRP2
8_Fragment_7398_lociStitched	11	34301660	34380051	55	AL139174.1,ABTB2
1_Fragment_34997_lociStitched	6	32966699	32973737	56	AL645941.3,HLA-DMA,BRD2,AL645941.1
12_Fragment_40908_lociStitched	9	22079437	22176845	57	CDKN2B-AS,CDKN2B-AS1,---
3_Fragment_4942_lociStitched	10	17198725	17231554	58	TRDMT1,VIM,VIM-AS1,---
4_Fragment_15091_lociStitched	16	2873424	2908041	59	FLYWCH2,---
5_Fragment_37055_lociStitched	7	24946034	24983339	60	OSBPL3
4_Fragment_6758_lociStitched	10	133256954	133310960	61	AL592071.1,ADAM8,AL360181.2,ZNF511,AL360181.5,TUBGCP2
5_Fragment_2449_lociStitched	1	146368504	146412784	62	U1,AC243756.2,---
1_Fragment_38279_lociStitched	7	105009653	105017338	63	KMT2E-AS1,LINC01004,KMT2E,---
7_Fragment_16400_lociStitched	16	84976377	85038904	64	ZDHHC7,KIAA0513
7_Fragment_31987_lociStitched	5	14141903	14209292	65	TRIO,---
5_Fragment_37363_lociStitched	7	43639083	43675865	66	COA1,---,STK17A
9_Fragment_34429_lociStitched	6	6677040	6760104	67	AL031123.2,AL031123.1,AL136361.1,AL031123.3,---
5_Fragment_19307_lociStitched	18	77078430	77134314	68	AC018529.1,AC018529.3,AC018529.2,MBP
3_Fragment_22066_lociStitched	2	69932891	69966421	69	ASPRV1,MXD1,PCBP1-AS1,---
7_Fragment_41910_lociStitched	9	113562742	113635529	70	AL162727.3,AL162727.1,AL162727.2,RGS3,---
11_Fragment_3420_lociStitched	1	192476582	192561885	71	AL136987.2,---,AL136987.1
7_Fragment_11252_lociStitched	12	122061108	122131897	72	AC156455.1,MLXIP,---,BCL7A
3_Fragment_36442_lociStitched	6	158834579	158871494	73	OSTCP1,C6orf99,---
2_Fragment_42397_lociStitched	9	136880443	136904124	74	MIR4479,TRAF2
1_Fragment_41355_lociStitched	9	70417071	70424611	75	---
6_Fragment_14828_lociStitched	15	90183258	90235389	76	AC091167.1,AC091167.8,CIB1,GDPGP1,SEMA4B,---
4_Fragment_422_lociStitched	1	16655770	16681913	77	AL137798.2,CROCCP2,RNU1-3,AL021920.2
4_Fragment_22550_lociStitched	2	105394654	105418625	78	FHL2
4_Fragment_43768_lociStitched	Y	11293080	11315560	79	DUX4L17,DUX4L16
1_Fragment_31850_lociStitched	4	190176647	190180271	80	DUX4
3_Fragment_11132_lociStitched	12	118034396	118065255	81	AC131159.1,WSB2,VSIG10
3_Fragment_3548_lociStitched	1	202053817	202079034	82	Y_RNA
3_Fragment_29810_lociStitched	3	185822017	185837687	83	IGF2BP2
4_Fragment_19196_lociStitched	18	59897763	59930545	84	AC107990.1,PMAIP1
4_Fragment_36635_lociStitched	7	502247	554736	85	PDGFA,HRAT92,PRKAR1B,---
5_Fragment_34757_lociStitched	6	26019948	26066869	86	HIST1H3A,HIST1H4A,HIST1H2AB,HIST1H4B,HIST1H2APS5,HIST1H2BB,HIST1H1C,HIST1H3B,HIST1H3C
5_Fragment_7996_lociStitched	11	67427438	67484176	87	AP003419.1,RPS6KB2,CABP4,PTPRCAP,CORO1B,AIP,GPR152,TMEM134
8_Fragment_41119_lociStitched	9	38168118	38243740	88	---
2_Fragment_21390_lociStitched	2	27319291	27337461	89	MPV17,GTF3C2-AS1,GTF3C2,---
3_Fragment_9192_lociStitched	12	6157782	6184676	90	AC005845.1
4_Fragment_3599_lociStitched	1	203267318	203307845	91	LINC01353,CHIT1,BTG2,LINC01136,---
2_Fragment_18458_lociStitched	17	80888209	80903738	92	RPTOR
4_Fragment_22216_lociStitched	2	84937857	84973611	93	KCMF1,---
8_Fragment_32801_lociStitched	5	78675330	78739521	94	AC008802.1,LHFPL2
1_Fragment_34911_lociStitched	6	30880463	30887638	95	DDR1
1_Fragment_8086_lociStitched	11	69947535	69954197	96	---
2_Fragment_16945_lociStitched	17	16406556	16421348	97	TRPV2,AC093484.2
5_Fragment_18335_lociStitched	17	77227601	77270613	98	AC068594.2,AC068594.1
2_Fragment_2606_lociStitched	1	151187948	151200811	99	VPS72,PIP5K1A
6_Fragment_2324_lociStitched	1	143229856	143264886	100	---
5_Fragment_10159_lociStitched	12	56103087	56156304	101	PA2G4,AC034102.4,AC034102.6,RPL41,AC034102.7,ESYT1,ZC3H10,MYL6B,AC034102.2,AC034102.5,ERBB3
3_Fragment_33530_lociStitched	5	138438341	138468529	102	REEP2,AC113403.1,EGR1
2_Fragment_15161_lociStitched	16	4612422	4626859	103	MGRN1,UBALD1
6_Fragment_14186_lociStitched	15	59265298	59314739	104	AC092756.1,MYO1E,---
2_Fragment_29348_lociStitched	3	157157373	157177073	105	AC104411.1,CCNL1,KRT18P34,AC092944.1,RNA5SP146,---
3_Fragment_20775_lociStitched	19	50989387	51011549	106	KLK8,KLK9,AC011473.4,AC011483.2
2_Fragment_14574_lociStitched	15	77496615	77511131	107	---
3_Fragment_30158_lociStitched	3	197652422	197680734	108	AC024560.1,MIR922,RUBCN,---
4_Fragment_39015_lociStitched	7	158802050	158831945	109	ESYT2,---
3_Fragment_9199_lociStitched	12	6448423	6472173	110	TAPBPL,CD27-AS1,VAMP1,AC005840.5,CD27,---
4_Fragment_14875_lociStitched	15	92806788	92845833	111	AC106028.2,FAM174B,AC106028.4,LINC01578,---
1_Fragment_32978_lociStitched	5	91378331	91385460	112	ARRDC3-AS1,ARRDC3,---
2_Fragment_9116_lociStitched	12	1794855	1815484	113	CACNA2D4,---
2_Fragment_40451_lociStitched	8	126553397	126573315	114	PCAT1,FAM84B,---,AC084116.4,AC083923.2
4_Fragment_20254_lociStitched	19	37905633	37944453	115	WDR87,SIPA1L3,---
5_Fragment_21435_lociStitched	2	28565633	28615813	116	PLB1
5_Fragment_3751_lociStitched	1	207729542	207776748	117	CD46,CDCA4P4,CR1L,---
5_Fragment_36297_lociStitched	6	151034543	151082179	118	AL133260.2,MTHFD1L
3_Fragment_4570_lociStitched	1	244952494	244973170	119	RNU6-947P,EFCAB2,AL356512.1
4_Fragment_7581_lociStitched	11	47233492	47272495	120	ACP2,NR1H3,MADD,AC018410.1,---,DDB2
3_Fragment_2373_lociStitched	1	144549705	144568820	121	U1
1_Fragment_20382_lociStitched	19	41261074	41268220	122	HNRNPUL1,AXL
1_Fragment_20868_lociStitched	19	54504644	54510777	123	LAIR2
2_Fragment_33670_lociStitched	5	142322481	142343265	124	SPRY4,SPRY4-AS1
7_Fragment_17052_lociStitched	17	19157539	19220739	125	AC007952.5,AC007952.1,KYNUP1,AC007952.8,SNORD3C,SNORD3A,KYNUP3,EPN2,AC106017.1,AC106017.2,GRAPL
6_Fragment_15664_lociStitched	16	30556747	30611178	126	ZNF764,AC002310.2,AC093249.4,AC093249.2,ZNF785,ZNF688,ZNF689,---
3_Fragment_32414_lociStitched	5	57432005	57458169	127	AC025470.2
13_Fragment_34496_lociStitched	6	10347146	10465148	128	AL138885.1,TFAP2A-AS1,TFAP2A,LINC00518,AL138885.2,MIR5689HG,MIR5689,MRPL48P1,---
3_Fragment_7713_lociStitched	11	58561112	58593590	129	ZFP91-CNTF,LPXN,ZFP91
2_Fragment_2566_lociStitched	1	149883924	149901186	130	HIST2H2AB,HIST2H2BE,HIST2H2AC,BOLA1
3_Fragment_18384_lociStitched	17	78859952	78887684	131	TIMP2,CEP295NL
4_Fragment_17410_lociStitched	17	39715471	39756442	132	MIEN1,MIR4728,GRB7,ERBB2
4_Fragment_17269_lociStitched	17	32485168	32521812	133	CDK5R1,AC079336.5,AC079336.1,AC079336.6,AC079336.4,AC079336.7,MYO1D,---,AC079336.2
4_Fragment_1011_lociStitched	1	36383115	36421626	134	STK40,LSM10,RNU4-27P,SNORA63C,OSCP1
1_Fragment_31984_lociStitched	5	14034203	14041866	135	---
1_Fragment_29290_lociStitched	3	153158435	153165775	136	AC117394.2,RAP2B
6_Fragment_39430_lociStitched	8	28346844	28413392	137	ZNF395,FBXO16,---
6_Fragment_18398_lociStitched	17	78985584	79039626	138	CANT1,C1QTNF1-AS1,C1QTNF1,---
3_Fragment_4620_lociStitched	1	248811130	248841480	139	ZNF672,MIR3124,SH3BP5L
4_Fragment_3316_lociStitched	1	183178298	183210581	140	LAMC2,---
3_Fragment_91_lociStitched	1	2574555	2594767	141	AL139246.3,FAM213B,MMEL1
4_Fragment_36760_lociStitched	7	5548790	5570908	142	AC006483.2,AC006483.1,ACTB,---
6_Fragment_17577_lociStitched	17	44185497	44236368	143	TMUB2,ASB16-AS1,ATXN7L3,AC004596.1,MIR6782,UBTF,AC003102.2,AC003102.1,---
9_Fragment_19037_lociStitched	18	48921518	48999179	144	SMAD7,AC114684.1
5_Fragment_20890_lociStitched	19	55145154	55190446	145	AC010327.3,AC010327.1,TNNT1,TNNI3,DNAAF3,SYT5,snoU13,---,PTPRH
4_Fragment_15145_lociStitched	16	4270048	4311640	146	TFAP4,---
3_Fragment_20222_lociStitched	19	36112329	36142670	147	AD001527.2,POLR2I,TBCB,CAPNS1,---,OVOL3
4_Fragment_16506_lociStitched	16	88233617	88268124	148	AC138512.1,---
4_Fragment_27924_lociStitched	3	49092496	49136787	149	QRICH1,MIR6890,QARS,LAMB2,USP19
6_Fragment_16639_lociStitched	17	1560720	1631729	150	PITPNA,RN7SL105P,SLC43A2
5_Fragment_7182_lociStitched	11	16880841	16927263	151	PLEKHA7,---
6_Fragment_37400_lociStitched	7	44572308	44623448	152	DDX56,TMED4,OGDH,AC011894.1
4_Fragment_9217_lociStitched	12	6879104	6906372	153	SPSB2,DSTNP2,U47924.3,LRRC23,RPL13P5,---
5_Fragment_11336_lociStitched	12	124694280	124728860	154	AC073593.1
5_Fragment_21767_lociStitched	2	47339484	47373379	155	EPCAM,AC106869.1,RN7SKP119
2_Fragment_36667_lociStitched	7	1553439	1572351	156	PSMG3-AS1,PSMG3,TMEM184A,---
5_Fragment_18489_lociStitched	17	81700259	81742213	157	MRPL12,AC139530.2,AC139530.1,SLC25A10,HGS,---
5_Fragment_16780_lociStitched	17	6636537	6678892	158	AC004706.4,KIAA0753,TXNDC17,C17orf100,AC004706.1,MIR4520-1,AC004706.3,MIR4520-2,MED31
3_Fragment_7827_lociStitched	11	62830664	62859104	159	STX5,AP001160.1,WDR74,RNU2-2P,AP001160.5,SNORD26,SNORD28,SLC3A2,SNORD27,SNORD25,SNORD22,SNORD30,SNHG1,---
3_Fragment_19369_lociStitched	19	1015440	1043722	160	CNN2,TMEM259,RNU6-2,ABCA7,AC011558.1
2_Fragment_9016_lociStitched	11	129992322	130005311	161	PRDM10,LINC00167
4_Fragment_18472_lociStitched	17	81293931	81332918	162	SLC38A10,LINC00482,TMEM105,---
1_Fragment_29071_lociStitched	3	138860426	138866275	163	---
5_Fragment_11770_lociStitched	13	44106056	44156463	164	SMIM2-AS1,LINC00390,SMIM2,---,SMIM2-IT1
3_Fragment_30227_lociStitched	4	1710655	1732267	165	SLBP,AC016773.1,TACC3,TMEM129,---
3_Fragment_37848_lociStitched	7	76289401	76320539	166	HSPB1,---
3_Fragment_2639_lociStitched	1	152012988	152040922	167	AL450992.3,S100A11,AL450992.1
2_Fragment_29628_lociStitched	3	177343739	177362424	168	AC117465.1
1_Fragment_29907_lociStitched	3	188944639	188952619	169	TPRG1-AS1,TPRG1
3_Fragment_30631_lociStitched	4	38661523	38688502	170	KLF3,KLF3-AS1,---
5_Fragment_16051_lociStitched	16	68233032	68273240	171	MIR6773,AC020978.5,ESRP2,PLA2G15,SLC7A6,AC020978.3,---
5_Fragment_6694_lociStitched	10	127973397	128012420	172	PTPRE
6_Fragment_25415_lociStitched	20	48896900	48947887	173	ARFGEF2,---
3_Fragment_34184_lociStitched	5	177299101	177331915	174	RAB24,PRELID1,MXD3,NSD1,LMAN2,---
10_Fragment_8501_lociStitched	11	96187517	96282338	175	MAML2,---
4_Fragment_37227_lociStitched	7	32656735	32693367	176	DPY19L1P1
4_Fragment_12894_lociStitched	14	55049586	55087297	177	MAPK1IP1L,SOCS4
4_Fragment_21657_lociStitched	2	42973717	43008384	178	AC016735.1,---
10_Fragment_18529_lociStitched	17	82632982	82718205	179	AC124283.5,WDR45B,MIR4525,RAB40B,AC024361.2,FN3KRP,FOXK2
3_Fragment_37738_lociStitched	7	73789638	73812362	180	CLDN4,---
6_Fragment_29843_lociStitched	3	186743004	186792070	181	PSMD10P2,RNU6-1105P,AC068631.1,GPS2P2,SNORA63,SNORD2,AC112907.3,EIF4A2,SNORA81,MIR1248,SNORA4,KNG1,RFC4,---
6_Fragment_28473_lociStitched	3	105353157	105403971	182	ALCAM
2_Fragment_7385_lociStitched	11	34043863	34055888	183	CAPRIN1,---
2_Fragment_2847_lociStitched	1	161195344	161210718	184	ADAMTS4,NDUFS2
3_Fragment_20517_lociStitched	19	45385301	45409832	185	CD3EAP,PPP1R13L,ERCC1
1_Fragment_5247_lociStitched	10	33330042	33338273	186	NRP1
5_Fragment_15583_lociStitched	16	28802266	28847796	187	AC145285.2,AC145285.1,AC145285.7,ATXN2L,AC145285.4,SH2B1,TUFM,MIR4721,AC133550.1
2_Fragment_5724_lociStitched	10	70575274	70587389	188	---
5_Fragment_20269_lociStitched	19	38254974	38292092	189	AC011479.1,PPP1R14A,SPINT2,---
6_Fragment_7889_lociStitched	11	64994142	65048336	190	BATF2,MIR6879,SNX15,ARL2-SNX15,AP000436.1,ARL2,SAC3D1,---,NAALADL1
3_Fragment_4703_lociStitched	10	3873589	3903516	191	---
3_Fragment_35622_lociStitched	6	89295190	89322545	192	TUBB3P1,GABRR2
3_Fragment_12671_lociStitched	14	34538164	34559042	193	AL445363.1,AL445363.3,EAPP,RNU1-27P,RNU1-28P,AL445363.2
1_Fragment_28331_lociStitched	3	93470272	93471227	194	---
2_Fragment_2842_lociStitched	1	161114347	161134838	195	PFDN2,NIT1,DEDD
1_Fragment_34229_lociStitched	5	179800612	179809101	196	MGAT4B,SQSTM1
7_Fragment_478_lociStitched	1	19007520	19084709	197	AL137127.1,UBR4
3_Fragment_15353_lociStitched	16	15574950	15599338	198	C16orf45,MARF1
6_Fragment_43484_lociStitched	X	119467533	119513059	199	SLC25A5-AS1,SLC25A5,---
7_Fragment_11410_lociStitched	12	131859476	131931142	200	AC131009.4,ULK1,PUS1,AC131009.1,AC131009.2
2_Fragment_6436_lociStitched	10	113944300	113962351	201	---
4_Fragment_357_lociStitched	1	12593280	12620697	202	AC254633.1,DHRS3,---
1_Fragment_28702_lociStitched	3	120092262	120097692	203	GSK3B,AC092910.3,---
7_Fragment_1446_lociStitched	1	58848175	58904842	204	AL136985.1,---,AC105277.1,LINC01135
4_Fragment_12481_lociStitched	14	22817266	22854279	205	MMP14,MRPL52,SLC7A7,Y_RNA
2_Fragment_18594_lociStitched	18	3245235	3264894	206	AP005329.3,MYL12A,AP005329.1,MYL12B,---,AP005329.2
9_Fragment_16451_lociStitched	16	86553266	86632891	207	FLJ30679,MTHFSD,FOXC2-AS1,FOXC2,FOXL1,AC009108.4,---
4_Fragment_16561_lociStitched	16	89685843	89724203	208	SPATA2L,LINC02166,VPS9D1-AS1,ZNF276,VPS9D1,CDK10
2_Fragment_14426_lociStitched	15	70490458	70510553	209	LINC02205
5_Fragment_8552_lociStitched	11	102526233	102565352	210	MMP7
4_Fragment_33430_lociStitched	5	134045937	134074072	211	---
4_Fragment_10051_lociStitched	12	52492017	52541699	212	KRT6A,KRT5
5_Fragment_1440_lociStitched	1	58745486	58787449	213	JUN,LINC01135,AL136985.3,---
3_Fragment_31666_lociStitched	4	169062028	169082755	214	---
3_Fragment_30040_lociStitched	3	194476904	194498841	215	LINC00884,ATP13A3,---,AC108676.1
4_Fragment_278_lociStitched	1	9876475	9911831	216	CTNNBIP1,---
6_Fragment_5877_lociStitched	10	77872015	77927767	217	RN7SL284P,DLG5,DLG5-AS1
1_Fragment_40460_lociStitched	8	127033934	127040474	218	---
3_Fragment_3325_lociStitched	1	183453933	183474123	219	SMG7,SMG7-AS1,---
4_Fragment_13254_lociStitched	14	75275504	75311345	220	FOS,LINC01220,DPPA5P4,---
1_Fragment_8455_lociStitched	11	95146844	95154514	221	AP000787.1,---
7_Fragment_41633_lociStitched	9	94995765	95066123	222	MIR6081,C9orf3,---
8_Fragment_30958_lociStitched	4	76658117	76733574	223	---,SHROOM3,AC107072.2
6_Fragment_20739_lociStitched	19	50166802	50216972	224	MYH14,---
4_Fragment_36418_lociStitched	6	158001437	158044878	225	SYNJ2,SYNJ2-IT1
5_Fragment_8083_lociStitched	11	69837402	69895279	226	---
5_Fragment_12288_lociStitched	13	110093374	110140044	227	RN7SL783P,AL355974.2,AL390755.1,---
6_Fragment_12521_lociStitched	14	24070940	24123784	228	PCK2,DCAF11,NRL,AL136295.3,CPNE6
6_Fragment_590_lociStitched	1	21995771	22054288	229	CELA3A,RNU6-776P,RN7SL186P,LINC01635,CDC42,LINC00339,---,CELA3B
7_Fragment_34530_lociStitched	6	11206507	11279064	230	NEDD9,AL139807.1,---
2_Fragment_16036_lociStitched	16	67830943	67849677	231	THAP11,CENPT,NUTF2,TSNAXIP1
3_Fragment_3687_lociStitched	1	206000016	206024965	232	RAB7B,CTSE
1_Fragment_40105_lociStitched	8	100947870	100955898	233	YWHAZ
6_Fragment_251_lociStitched	1	9259603	9321009	234	SPSB1,H6PD
4_Fragment_2843_lociStitched	1	161152097	161178542	235	UFC1,USP21,PPOX,AL590714.1,B4GALT3,---
4_Fragment_8022_lociStitched	11	68089785	68127344	236	AP002992.1,CHKA
5_Fragment_42533_lociStitched	X	7107397	7159827	237	AC073583.1,STS,MIR4767,PUDP,---
5_Fragment_3522_lociStitched	1	201257515	201293569	238	PKP1,---
5_Fragment_25732_lociStitched	20	63613971	63660048	239	MHENCR,GMEB2,RTEL1,STMN3,RTEL1-TNFRSF6B,---
2_Fragment_17611_lociStitched	17	45143169	45163526	240	HEXIM1,AC142472.1,HEXIM2,AC138150.1,ACBD4
2_Fragment_20412_lociStitched	19	42074477	42089743	241	ZNF574,POU2F2
3_Fragment_41988_lociStitched	9	120867823	120895293	242	PHF19
6_Fragment_17991_lociStitched	17	64376453	64421382	243	Y_RNA,PECAM1,---
4_Fragment_7966_lociStitched	11	66692704	66729558	244	RN7SL12P,SPTBN2,---
7_Fragment_1812_lociStitched	1	93552410	93621482	245	AL109613.1,BCAR3,FNBP1L
2_Fragment_42582_lociStitched	X	12945496	12958494	246	---
2_Fragment_17749_lociStitched	17	50025658	50038928	247	---
4_Fragment_13752_lociStitched	15	31324405	31367474	248	KLF13,---
3_Fragment_37404_lociStitched	7	44732723	44762837	249	ZMIZ2
4_Fragment_21079_lociStitched	2	9738449	9783658	250	AC082651.2,RNU4-73P,AC082651.3,---
2_Fragment_29763_lociStitched	3	184351473	184364654	251	CLCN2,POLR2H
1_Fragment_9338_lociStitched	12	11647264	11655643	252	ETV6,---
4_Fragment_40496_lociStitched	8	128166142	128199071	253	---,PVT1
4_Fragment_21924_lociStitched	2	62567051	62596968	254	---,AC092155.1
3_Fragment_27970_lociStitched	3	50589927	50621364	255	AC096920.2,CISH,MAPKAPK3,HEMK1
3_Fragment_38574_lociStitched	7	130134894	130155121	256	AC087071.1,---,KLHDC10
2_Fragment_7930_lociStitched	11	65856358	65874303	257	MUS81,CFL1,EFEMP2,SNX32
2_Fragment_7217_lociStitched	11	18381192	18397196	258	LDHA,MIR3159
2_Fragment_26963_lociStitched	22	39238786	39258676	259	AL031590.1,PDGFB
2_Fragment_9196_lociStitched	12	6382094	6394935	260	AC005840.3,LTBR,---
2_Fragment_61_lociStitched	1	1776527	1798603	261	NADK,GNB1,---
2_Fragment_15657_lociStitched	16	30524491	30536724	262	ZNF768,AC002310.6,AC002310.5,ZNF747,AC002310.1,---,AC002310.3
2_Fragment_26_lociStitched	1	1002638	1016041	263	AL645608.4,AL645608.2,ISG15,---
2_Fragment_9365_lociStitched	12	12348625	12359915	264	MANSC1,BORCS5,LOH12CR2
2_Fragment_41052_lociStitched	9	35729272	35751228	265	CREB3,MIR6853,TLN1,RGP1,GBA2
2_Fragment_2436_lociStitched	1	146034325	146054553	266	HFE2,LINC01719,RNVU1-6,---
6_Fragment_14766_lociStitched	15	88614036	88660106	267	ISG20,AEN
4_Fragment_18252_lociStitched	17	75236964	75273897	268	GGA3,MRPS7,AC022211.2,MIF4GD,---,SLC25A19
6_Fragment_2335_lociStitched	1	143709257	143759575	269	AC239800.2,RNU1-92P,RNVU1-18,AC239800.1
3_Fragment_12145_lociStitched	13	98462007	98488675	270	STK24
3_Fragment_26299_lociStitched	21	43710581	43741262	271	PDXK
5_Fragment_22234_lociStitched	2	85432592	85472587	272	RN7SL251P,Y_RNA,SH2D6,---
3_Fragment_15232_lociStitched	16	10862003	10881063	273	CIITA,AC133065.1
1_Fragment_23511_lociStitched	2	177260851	177267518	274	AC079305.1,NFE2L2
6_Fragment_2315_lociStitched	1	143184503	143216058	275	---
1_Fragment_37023_lociStitched	7	23466735	23472295	276	IGF2BP3,---
6_Fragment_20697_lociStitched	19	49113746	49159467	277	LIN7B,HRC,TRPM4,C19orf73,PPFIA3
3_Fragment_34122_lociStitched	5	174501716	174536656	278	GAPDHP71,LINC01411,---
3_Fragment_2601_lociStitched	1	151046307	151072354	279	MLLT11,C1orf56,CDC42SE1,GABPB2,---,BNIPL
2_Fragment_20976_lociStitched	19	58568492	58582130	280	CENPBD1P1,MZF1,MZF1-AS1,---
1_Fragment_30020_lociStitched	3	194000848	194008634	281	LINC02026,---,LINC02028,AC024559.1
1_Fragment_33451_lociStitched	5	134522567	134530724	282	JADE2,AC005355.2
3_Fragment_2536_lociStitched	1	149160072	149192515	283	AC245297.3,RNU1-59P,---
4_Fragment_7786_lociStitched	11	61787752	61830132	284	MIR611,FADS2,FEN1,TMEM258,MIR1908,FADS1,MYRF
6_Fragment_14817_lociStitched	15	90016326	90076191	285	AC087284.1,U7,ZNF710,ZNF710-AS1,---
2_Fragment_16425_lociStitched	16	85609022	85623123	286	GSE1
1_Fragment_32405_lociStitched	5	57170660	57177096	287	GPBP1
3_Fragment_5190_lociStitched	10	31010655	31033647	288	ZNF438,---
1_Fragment_37329_lociStitched	7	39947768	39953232	289	AC072061.1,CDK13,---
5_Fragment_33646_lociStitched	5	141670103	141715182	290	ARAP3
1_Fragment_25784_lociStitched	21	6213484	6220907	291	---
4_Fragment_783_lociStitched	1	27487898	27530298	292	WASF2,BX293535.1
3_Fragment_13470_lociStitched	14	96081955	96106534	293	C14orf132
10_Fragment_17499_lociStitched	17	42378797	42461050	294	STAT3,CAVIN1,RNU7-97P,ATP6V0A1,---
8_Fragment_36095_lociStitched	6	136989180	137052783	295	AL135902.1,NHEG1,IL20RA
1_Fragment_17118_lociStitched	17	26880448	26886059	296	---
5_Fragment_8453_lociStitched	11	95066432	95121200	297	SRSF8,ENDOD1
3_Fragment_31894_lociStitched	5	969131	996244	298	AC122719.2,AC116351.1
3_Fragment_32715_lociStitched	5	74623616	74645720	299	HEXB,ENC1,---
3_Fragment_7898_lociStitched	11	65129382	65166748	300	SYVN1,MIR6751,HIGD1AP10,RNU2-23P,PDCL2P2
4_Fragment_13352_lociStitched	14	90381328	90422288	301	AL512791.2,CALM1,AL512791.1,---
1_Fragment_41177_lociStitched	9	40989586	40994417	302	FRG1HP
7_Fragment_30100_lociStitched	3	195905821	195969040	303	TNK2,TNK2-AS1,RNU2-11P,AC124944.2,AC124944.3,---,AC124944.1,SDHAP1
2_Fragment_25558_lociStitched	20	53607714	53625168	304	AC005808.1,ZNF217
4_Fragment_8713_lociStitched	11	114279415	114319286	305	NNMT,AP002518.2,---
3_Fragment_33038_lociStitched	5	95958043	95987656	306	FABP5P5,AC104123.1,ELL2,AC008592.2
5_Fragment_4439_lociStitched	1	236491882	236532736	307	LGALS8,LGALS8-AS1,---,EDARADD
3_Fragment_4120_lociStitched	1	224521780	224546104	308	CNIH3
3_Fragment_526_lociStitched	1	20164876	20190112	309	PLA2G2C,UBXN10,UBXN10-AS1
2_Fragment_174_lociStitched	1	7262139	7278779	310	CAMTA1
2_Fragment_7046_lociStitched	11	10892904	10902419	311	AC069360.1,---,ZBED5-AS1
6_Fragment_37601_lociStitched	7	56048327	56107417	312	SNORA15,SUMF2,SNORA22B,PSPH,CCT6A,PHKG1,CHCHD2,---
7_Fragment_34290_lociStitched	6	1005147	1065128	313	AL033381.2,---,AL356130.2
7_Fragment_8055_lociStitched	11	69120439	69180100	314	AP003071.5,AP003071.2,TPCN2
2_Fragment_377_lociStitched	1	15185538	15201308	315	AL035405.1,TMEM51,---
3_Fragment_33345_lociStitched	5	127939512	127970458	316	CCDC192,LINC01184,---
4_Fragment_22888_lociStitched	2	121688854	121719552	317	NPM1P32,---,NIFK-AS1,AC018737.2
4_Fragment_4151_lociStitched	1	225886275	225925416	318	LEFTY1,MIR6741,PYCR2,AL117348.2,---
1_Fragment_8369_lociStitched	11	86738619	86746142	319	---,AP003059.2
5_Fragment_30125_lociStitched	3	196629922	196667783	320	LINC01063,PIGX,NRROS
3_Fragment_20538_lociStitched	19	45667047	45694309	321	MIR642A,MIR642B,GIPR,SNRPD2,QPCTL,---
3_Fragment_38143_lociStitched	7	100080143	100104084	322	ZNF3,COPS6,MIR93,AP4M1,MCM7,MIR25,MIR106B
4_Fragment_15412_lociStitched	16	19381752	19422416	323	AC130456.7,AC130456.4,AC130456.2,TMC5
2_Fragment_2585_lociStitched	1	150351758	150367484	324	RPRD2,PRPF3
3_Fragment_17724_lociStitched	17	48994588	49017593	325	AC091133.2,IGF2BP1,AC091133.3,Metazoa_SRP
3_Fragment_25447_lociStitched	20	49913151	49939013	326	SPATA2,Y_RNA,RNF114,Metazoa_SRP
3_Fragment_11142_lociStitched	12	118355502	118378796	327	TAOK3,AC026367.1,SUDS3
5_Fragment_35966_lociStitched	6	128477924	128521782	328	AL034349.1,PTPRK
2_Fragment_5966_lociStitched	10	86965913	86981164	329	ADIRF-AS1,MMRN2,ADIRF,AL136982.7,AGAP11
3_Fragment_27557_lociStitched	3	24493536	24523130	330	THRB,AC012087.1,MIR4792,THRB-AS1,---
5_Fragment_26062_lociStitched	21	35188721	35233666	331	RUNX1
3_Fragment_33622_lociStitched	5	140987968	141018553	332	PCDHA1,PCDHA2,PCDHA3,PCDHA4,PCDHA5,PCDHA6,PCDHA7,PCDHA8,PCDHA9,PCDHA10,PCDHA11,PCDHA12,PCDHA13,PCDHAC1,PCDHAC2,---
6_Fragment_22835_lociStitched	2	120203610	120254734	333	TMEM185B,MTATP6P26,MTND5P28,MTND3P10,MTCO3P43,MTND4P26,MTND4LP14,AC012363.1,RALB,---
4_Fragment_2222_lociStitched	1	120911420	120944400	334	LINC00623,AC241377.3,RNVU1-4,---
5_Fragment_1170_lociStitched	1	43347652	43390494	335	CDC20,MIR6734,AL139289.2,SZT2,MED8,ELOVL1,AL139289.1,MPL,---
4_Fragment_42110_lociStitched	9	127494812	127523165	336	LRSAM1,FAM129B
3_Fragment_23245_lociStitched	2	160198919	160216292	337	ITGB6
3_Fragment_34955_lociStitched	6	31791088	31819706	338	VARS,HSPA1L,HSPA1A,LSM2
2_Fragment_748_lociStitched	1	26847726	26866741	339	SFN,ZDHHC18
5_Fragment_10210_lociStitched	12	57743583	57783837	340	MIR6759,CDK4,CYP27B1,9-Mar,AC025165.3,TSFM,METTL1,EEF1AKMT3,TSPAN31,---
1_Fragment_25834_lociStitched	21	7654291	7661004	341	---
2_Fragment_5616_lociStitched	10	62803560	62820215	342	ADO,AL133417.1,EGR2,---
4_Fragment_24029_lociStitched	2	218710111	218749705	343	TTLL4
4_Fragment_25587_lociStitched	20	54096094	54135849	344	---
7_Fragment_21752_lociStitched	2	46939248	47017291	345	MCFD2,AC093732.2,TTC7A,---
7_Fragment_3101_lociStitched	1	172422586	172484944	346	PIGC,C1orf105
1_Fragment_4284_lociStitched	1	230822728	230829019	347	AL118511.2
2_Fragment_3017_lociStitched	1	168904587	168922874	348	LINC00970,---
2_Fragment_7075_lociStitched	11	12108597	12129252	349	MICAL2
5_Fragment_34926_lociStitched	6	31093996	31138515	350	C6orf15,PSORS1C1,CDSN,PSORS1C2
4_Fragment_25182_lociStitched	20	38747439	38791823	351	RN7SKP173,ACTR5
1_Fragment_6172_lociStitched	10	97538358	97545313	352	---
5_Fragment_4385_lociStitched	1	234638060	234685045	353	AL160408.1,AL160408.5,AL160408.4,---,AL160408.3
4_Fragment_20529_lociStitched	19	45556650	45586277	354	OPA3
2_Fragment_36653_lociStitched	7	973636	989753	355	COX19,CYP2W1
3_Fragment_13993_lociStitched	15	44709788	44730557	356	PATL2,B2M,TRIM69,---
2_Fragment_9489_lociStitched	12	15687380	15705076	357	---,EPS8
4_Fragment_5690_lociStitched	10	69391513	69442627	358	TACR2,ATP5G1P7,HK1,---
3_Fragment_43696_lociStitched	X	153763321	153796220	359	U52111.1,SRPK3,IDH3G,SSR4,PLXNB3
7_Fragment_3171_lociStitched	1	174953137	175002533	360	Z99127.1,RNU6-307P,CACYBP,RABGAP1L
4_Fragment_33542_lociStitched	5	138715848	138755544	361	AC034243.1,CTNNA1
5_Fragment_15261_lociStitched	16	11583581	11643609	362	LITAF,---
2_Fragment_16091_lociStitched	16	69168823	69189030	363	RNU6-22P,SNTB2,UTP4
3_Fragment_9394_lociStitched	12	13079195	13104266	364	GSG1,---,FAM234B
2_Fragment_17790_lociStitched	17	51118516	51134581	365	SPAG9
2_Fragment_29170_lociStitched	3	146467523	146477732	366	PLSCR2
6_Fragment_18388_lociStitched	17	78908287	78959775	367	TIMP2
2_Fragment_18308_lociStitched	17	76724963	76739331	368	MFSD11,SRSF2,MIR636,JMJD6,AC005837.2,METTL23
3_Fragment_33528_lociStitched	5	138330490	138354346	369	CDC25C,FAM53C,KDM3B,AC104116.1,---
4_Fragment_17700_lociStitched	17	48427418	48473737	370	SKAP1,AC036222.1
4_Fragment_17325_lociStitched	17	36514139	36546929	371	PIGW,MYO19,GGNBP2,---
3_Fragment_1269_lociStitched	1	46170696	46199406	372	AL672043.1,TSPAN1,AL358075.4,POMGNT1
3_Fragment_36995_lociStitched	7	22432301	22453111	373	STEAP1B
5_Fragment_34540_lociStitched	6	11314811	11371064	374	NEDD9,---
2_Fragment_12314_lociStitched	13	110704499	110716688	375	CARS2,ING1
5_Fragment_3736_lociStitched	1	207278876	207322962	376	CD55,---,AL596218.1
1_Fragment_33535_lociStitched	5	138540981	138546103	377	ETF1
2_Fragment_4485_lociStitched	1	239812998	239836203	378	CHRM3
2_Fragment_40448_lociStitched	8	126423999	126437974	379	---
4_Fragment_38191_lociStitched	7	101215664	101253179	380	ZNHIT1,PLOD3,FIS1,CLDN15
2_Fragment_37292_lociStitched	7	36387042	36405906	381	KIAA0895,ANLN
3_Fragment_37268_lociStitched	7	34990611	35016048	382	DPY19L1
6_Fragment_34990_lociStitched	6	32819560	32861823	383	HLA-DOB,AL669918.1,TAP2,PSMB8-AS1,PSMB9,PSMB8,TAP1,---
6_Fragment_10215_lociStitched	12	57822679	57866328	384	MIR26A2,AC083805.2,CTDSP2
1_Fragment_33385_lociStitched	5	132408331	132416235	385	C5orf56,AC116366.3
2_Fragment_10906_lociStitched	12	108722954	108737211	386	CORO1C
5_Fragment_8815_lociStitched	11	119084168	119123220	387	HMBS,H2AFX,C2CD2L,DPAGT1,HINFP,---
5_Fragment_42994_lociStitched	X	48495328	48541571	388	PORCN,AF196972.1,Metazoa_SRP,EBP,TBC1D25,---
2_Fragment_4520_lociStitched	1	243252928	243270756	389	FCF1P7,SDCCAG8,CEP170
4_Fragment_10493_lociStitched	12	78862620	78898805	390	SYT1
1_Fragment_17447_lociStitched	17	40899548	40907040	391	---
6_Fragment_8705_lociStitched	11	113662801	113706958	392	TMPRSS5,---
3_Fragment_9239_lociStitched	12	7555439	7585905	393	GAPDHP31
7_Fragment_37240_lociStitched	7	32941225	33004660	394	RP9P,FKBP9,AC083863.1,RNU6-388P
10_Fragment_25789_lociStitched	21	6253906	6335619	395	CU633906.1,CU633906.4,CU633906.3,CU633906.2,---
3_Fragment_10310_lociStitched	12	65629081	65660033	396	PCNPP3,AC025419.1,---,AC090023.2
5_Fragment_33399_lociStitched	5	132805596	132842156	397	8-Sep,AC004775.1,SOWAHA,SHROOM1
1_Fragment_26700_lociStitched	22	30191746	30200328	398	AC002378.1
2_Fragment_21858_lociStitched	2	58107024	58119677	399	---,VRK2
1_Fragment_40154_lociStitched	8	102653326	102659355	400	KLF10,AP002851.1
5_Fragment_34800_lociStitched	6	27126669	27158769	401	HIST1H2AG,HIST1H2BJ,HIST1H2AH,MIR3143,HIST1H4I,HIST1H2BK
2_Fragment_7919_lociStitched	11	65649007	65664625	402	MIR4489,RELA,SIPA1,---
3_Fragment_31934_lociStitched	5	6630983	6660996	403	SRD5A1,NSUN2
3_Fragment_12746_lociStitched	14	49618609	49642469	404	AL139099.2,RPL36AL,MGAT2,AL139099.3,DNAAF2
1_Fragment_40507_lociStitched	8	128550639	128558696	405	LINC00824
5_Fragment_42402_lociStitched	9	137052953	137087715	406	AL807752.2,ENTPD2,AL807752.3,SAPCD2,UAP1L1,MAN1B1,MAN1B1-AS1,AL807752.4
3_Fragment_38568_lociStitched	7	129948200	129972141	407	UBE2H,AC073320.1,Y_RNA
4_Fragment_28433_lociStitched	3	101675135	101704136	408	---
5_Fragment_28074_lociStitched	3	57982884	58027098	409	FLNB
1_Fragment_17182_lociStitched	17	29175613	29181899	410	MYO18A
4_Fragment_25761_lociStitched	21	5696682	5735772	411	FP236315.2,FP236315.1,FP236315.3
5_Fragment_17125_lociStitched	17	27322952	27355363	412	AC026254.4,SYPL1P2,---
3_Fragment_9134_lociStitched	12	2627030	2644453	413	CACNA1C
2_Fragment_38263_lociStitched	7	103141647	103154615	414	AC007683.1
4_Fragment_14716_lociStitched	15	84714995	84750281	415	SEC11A,ZNF592,---
5_Fragment_34191_lociStitched	5	177378073	177430245	416	SLC34A1,GRK6,PFN3,F12
4_Fragment_3788_lociStitched	1	209768128	209810618	417	C1orf74,IRF6,TRAF3IP3,---
5_Fragment_40159_lociStitched	8	102727790	102771244	418	---
2_Fragment_43701_lociStitched	X	153968834	153986371	419	HCFC1,HCFC1-AS1,TMEM187,MIR3202-1,MIR3202-2
4_Fragment_26491_lociStitched	22	20494291	20534310	420	KLHL22,MED15,AC007731.4
4_Fragment_35220_lociStitched	6	42278035	42317835	421	TRERF1
2_Fragment_5232_lociStitched	10	32970670	32986824	422	AL365203.1,ITGB1,---
2_Fragment_15645_lociStitched	16	30367424	30379825	423	TBC1D10B,MYLPF,ZNF48,---,1-Sep,AC116348.4
4_Fragment_4285_lociStitched	1	230842530	230870024	424	---
2_Fragment_25708_lociStitched	20	62935385	62958372	425	GID8,DIDO1
4_Fragment_2407_lociStitched	1	145199313	145234397	426	AC241585.1
1_Fragment_15087_lociStitched	16	2750596	2756742	427	SRRM2-AS1,SRRM2,---
8_Fragment_35348_lociStitched	6	47060825	47130452	428	---
2_Fragment_13589_lociStitched	14	103054603	103076947	429	CDC42BPB,---
4_Fragment_25320_lociStitched	20	45961727	45994147	430	ZNF335,FTLP1
2_Fragment_43527_lociStitched	X	123812592	123827740	431	---
5_Fragment_15729_lociStitched	16	34571435	34596509	432	---
6_Fragment_34565_lociStitched	6	12312531	12366798	433	SUMO2P12
3_Fragment_7607_lociStitched	11	48053503	48083307	434	PTPRJ,---
4_Fragment_115_lociStitched	1	3311337	3350433	435	---,PRDM16
1_Fragment_10086_lociStitched	12	53377888	53383919	436	SP1
6_Fragment_5764_lociStitched	10	71831406	71872259	437	RNU7-38P,PSAP,---
7_Fragment_26085_lociStitched	21	35919114	35977967	438	RUNX1
1_Fragment_36833_lociStitched	7	12063774	12070620	439	---
3_Fragment_30161_lociStitched	3	197734996	197760307	440	FYTTD1,RUBCN
2_Fragment_42393_lociStitched	9	136837400	136851951	441	C9orf172,PHPT1,MAMDC4,RABL6
2_Fragment_24800_lociStitched	20	17555761	17571349	442	DSTN,AL132765.2,BFSP1
1_Fragment_18361_lociStitched	17	78312813	78320000	443	AC087645.2
2_Fragment_20544_lociStitched	19	45861324	45880254	444	SYMPK,FOXA3
2_Fragment_37178_lociStitched	7	29986539	30001332	445	SCRN1,AC007285.1
2_Fragment_8434_lociStitched	11	94535190	94547564	446	FUT4,PIWIL4,AP000943.3
3_Fragment_21254_lociStitched	2	20221840	20243696	447	SDC1,AC007041.1
4_Fragment_23821_lociStitched	2	202236808	202279585	448	SUMO1,NOP58,SNORD70
3_Fragment_9024_lociStitched	11	130165542	130192460	449	ST14
2_Fragment_1009_lociStitched	1	36341107	36356192	450	STK40
2_Fragment_416_lociStitched	1	16498255	16517365	451	CROCCP3,RNU1-1,AL137802.2,---
6_Fragment_27181_lociStitched	22	46514338	46579413	452	CELSR1,AL021392.1,GRAMD4
2_Fragment_20358_lociStitched	19	40431978	40447251	453	SERTAD3,AC010271.1
5_Fragment_25642_lociStitched	20	58064762	58114281	454	AL354984.2,AL354984.3
3_Fragment_26642_lociStitched	22	27662397	27687798	455	AL121885.2,---
3_Fragment_41094_lociStitched	9	37463648	37487901	456	ZBTB5,POLR1E,KCTD9P3
2_Fragment_7116_lociStitched	11	13205308	13218676	457	---
4_Fragment_26904_lociStitched	22	37780805	37818896	458	GCAT,H1F0,---
3_Fragment_42196_lociStitched	9	129319347	129344949	459	AL353803.5,C9orf106,LINC01503,---
9_Fragment_218_lociStitched	1	8396680	8473604	460	AL096855.1,RERE,---
2_Fragment_19178_lociStitched	18	58846118	58865714	461	ZNF532
2_Fragment_21296_lociStitched	2	24075104	24085892	462	SF3B6,FAM228B,TP53I3
3_Fragment_35071_lociStitched	6	35467085	35499020	463	RPL10A,MIR7111,TEAD3,TULP1,FANCE
3_Fragment_28751_lociStitched	3	122661260	122684849	464	---
1_Fragment_11325_lociStitched	12	124562961	124570260	465	NCOR2
3_Fragment_27933_lociStitched	3	49338826	49360708	466	USP4,GPX1,---,RHOA
5_Fragment_26248_lociStitched	21	42365306	42416916	467	TFF1,TMPRSS3,UBASH3A,---
2_Fragment_7828_lociStitched	11	62877469	62890473	468	SLC3A2
2_Fragment_37236_lociStitched	7	32889529	32907038	469	KBTBD2
3_Fragment_1586_lociStitched	1	66922779	66945327	470	MIER1,WDR78,---
3_Fragment_22273_lociStitched	2	86693972	86722976	471	RMND5A,RNF103-CHMP3
6_Fragment_1973_lociStitched	1	109759891	109822629	472	EPS8L3,NDUFA5P10,AL158847.1,GSTM5,---
2_Fragment_26805_lociStitched	22	35298887	35316022	473	AL008635.1,TOM1
1_Fragment_7003_lociStitched	11	9458106	9463844	474	ZNF143,AC132192.2
5_Fragment_16578_lociStitched	16	90010964	90058314	475	---
1_Fragment_21828_lociStitched	2	55046294	55053013	476	RTN4
7_Fragment_25128_lociStitched	20	36834769	36888021	477	RN7SL156P,TLDC2,SOGA1
12_Fragment_1842_lociStitched	1	94235873	94328012	478	AC097059.1,ARHGAP29,GAPDHP29,AC097059.2,---
5_Fragment_7596_lociStitched	11	47539330	47589433	479	RN7SL652P,PTPMT1,RNU5E-10P,NDUFS3,KF459542.1,CELF1,FAM180B,KBTBD4,C1QTNF4
2_Fragment_7882_lociStitched	11	64867291	64882332	480	AP001187.1,EHD1
4_Fragment_9600_lociStitched	12	26226038	26256960	481	SSPN,AC022509.1,---,AC022509.2
6_Fragment_42286_lociStitched	9	133185683	133253637	482	OBP2B,LCN1P1,---,ABO
3_Fragment_4737_lociStitched	10	4649829	4666755	483	LINC00705,---,LINC00704
4_Fragment_301_lociStitched	1	10758356	10805608	484	CASZ1
3_Fragment_25090_lociStitched	20	35605355	35626708	485	FER1L4,SPAG4,CPNE1,---
6_Fragment_27322_lociStitched	3	9877991	9918444	486	JAGN1,CIDEC,IL17RE,IL17RC,---
3_Fragment_22848_lociStitched	2	120439592	120469081	487	LINC01101
3_Fragment_34445_lociStitched	6	7042178	7063325	488	---
4_Fragment_24526_lociStitched	2	240584401	240626845	489	CAPN10-AS1,---
5_Fragment_15102_lociStitched	16	3123402	3172842	490	CASP16P,ZNF213-AS1,AC108134.2,ZNF213,---
4_Fragment_26924_lociStitched	22	38271570	38320169	491	Metazoa_SRP,CSNK1E,TMEM184B,Z98749.3
4_Fragment_25434_lociStitched	20	49660662	49696118	492	B4GALT5,---
2_Fragment_26007_lociStitched	21	33540594	33551630	493	GART,SON,MIR6501
2_Fragment_10195_lociStitched	12	57100938	57113269	494	STAT6,---
3_Fragment_5808_lociStitched	10	73885691	73912718	495	PLAU,C10orf55
2_Fragment_6251_lociStitched	10	101028582	101044640	496	PDZD7,SFXN3,---
1_Fragment_15738_lociStitched	16	46398032	46402018	497	---
2_Fragment_42176_lociStitched	9	128908737	128928560	498	PHYHD1,LRRC8A
2_Fragment_6784_lociStitched	11	352165	365516	499	---
6_Fragment_12529_lociStitched	14	24230454	24280383	500	NEDD8-MDP1,TINF2,NEDD8,RABGGTA,GMPR2,TGM1,---
4_Fragment_30133_lociStitched	3	196710913	196755750	501	CEP19,RNU4-89P,PAK2,PIGX
5_Fragment_3793_lociStitched	1	209825575	209878386	502	DIEXF
4_Fragment_37778_lociStitched	7	74634501	74661719	503	GTF2I,---
1_Fragment_39572_lociStitched	8	38379976	38387883	504	NSD3,LETM2,AC087623.3
1_Fragment_28071_lociStitched	3	57957698	57965063	505	---
5_Fragment_24444_lociStitched	2	237571034	237628562	506	AC104667.2,AC104667.1,RAB17,LRRFIP1
2_Fragment_10040_lociStitched	12	52058059	52071634	507	AC025259.3,ATG101,NR4A1
5_Fragment_8810_lociStitched	11	119017094	119069177	508	TRAPPC4,MIR3656,RPS25,AP003392.3,SLC37A4,HYOU1,AP003392.6,VPS11,AP003392.5,---
1_Fragment_7599_lociStitched	11	47765131	47770123	509	FNBP4
2_Fragment_28606_lociStitched	3	113736469	113748480	510	AC108693.2,AC108693.1,ATP6V1A,NAA50
3_Fragment_34611_lociStitched	6	14720551	14745118	511	AL138720.1
3_Fragment_42999_lociStitched	X	48573187	48599060	512	RBM3,AC115618.1,AC115618.3,WDR13,AC115618.2,MRPL32P1
1_Fragment_18277_lociStitched	17	75782186	75788597	513	H3F3B,UNK,MIR4738
3_Fragment_29560_lociStitched	3	172150709	172182889	514	FNDC3B,---
5_Fragment_22245_lociStitched	2	85576095	85617001	515	VAMP5,USP39,TMEM150A,RNF181,C2orf68,VAMP8
6_Fragment_18170_lociStitched	17	72335525	72383820	516	LINC02003,---,LINC00511
1_Fragment_9605_lociStitched	12	26315137	26321093	517	AC022509.1,AC024145.1,AC055720.1,AC022509.2
1_Fragment_18275_lociStitched	17	75718424	75726592	518	ITGB4
4_Fragment_12595_lociStitched	14	31227856	31266511	519	Y_RNA,AL136418.1,---
1_Fragment_14169_lociStitched	15	58863695	58868427	520	ZNF444P1,AC090515.4,RNF111
5_Fragment_29552_lociStitched	3	171935001	171969053	521	---
1_Fragment_32974_lociStitched	5	91309389	91316241	522	LUCAT1,Metazoa_SRP,---,AC123595.2
3_Fragment_10170_lociStitched	12	56290968	56317067	523	AC073896.2,AC073896.3,CS,AC073896.1,CNPY2,---,PAN2
1_Fragment_27303_lociStitched	3	9394270	9401422	524	THUMPD3-AS1,SETD5,---
9_Fragment_19138_lociStitched	18	57728491	57804946	525	RNU6-742P,ATP8B1,---,AC027097.2
1_Fragment_5198_lociStitched	10	31097968	31104155	526	---
4_Fragment_25768_lociStitched	21	5853189	5895681	527	---
7_Fragment_1194_lociStitched	1	43969555	44014076	528	DPH2,ATP6V0B,B4GALT2,CCDC24,SLC6A9,---
2_Fragment_22677_lociStitched	2	111116306	111136323	529	ACOXL-AS1,BCL2L11,ACOXL,---
3_Fragment_18409_lociStitched	17	79560048	79582369	530	---
3_Fragment_10287_lociStitched	12	64607611	64640379	531	AC078962.4,MIR548Z,MIR548C,AC078962.1,RASSF3
3_Fragment_20882_lociStitched	19	55061507	55077638	532	RDH13,EPS8L1
4_Fragment_39591_lociStitched	8	38899862	38940084	533	PLEKHA2
5_Fragment_21500_lociStitched	2	31371856	31431407	534	XDH
4_Fragment_4559_lociStitched	1	244435308	244462634	535	CATSPERE,ADSS
1_Fragment_9545_lociStitched	12	22623559	22628084	536	AC087241.3,ETNK1,---
2_Fragment_9112_lociStitched	12	1659052	1671925	537	MIR3649
2_Fragment_7810_lociStitched	11	62609992	62627524	538	ROM1,EML3,B3GAT3,GANAB,---
6_Fragment_20005_lociStitched	19	19364215	19407908	539	GATAD2A,AC092067.1
3_Fragment_24362_lociStitched	2	234987215	235011745	540	SH3BP4
3_Fragment_2108_lociStitched	1	116346621	116379842	541	ATP1A1
5_Fragment_25744_lociStitched	20	64243921	64287354	542	PCMTD2,AL137028.2
3_Fragment_26850_lociStitched	22	36454355	36483182	543	AL022313.2,TXN2
5_Fragment_3121_lociStitched	1	172888157	172935661	544	Z97198.1,AL031599.1
6_Fragment_17166_lociStitched	17	28895854	28954097	545	FLOT2,AC024267.6,DHRS13,AC024267.4,AC024267.5,PIPOX,PHF12,---
3_Fragment_33448_lociStitched	5	134457947	134478077	546	AC109454.3,AC005355.1,---
4_Fragment_29914_lociStitched	3	189114486	189145335	547	TPRG1,---
1_Fragment_17159_lociStitched	17	28806707	28814584	548	FAM222B
7_Fragment_5137_lociStitched	10	29608291	29670288	549	SVIL
3_Fragment_21973_lociStitched	2	64642247	64668201	550	AC007365.1,AC007365.2
1_Fragment_29499_lociStitched	3	170355244	170359272	551	SKIL
7_Fragment_15650_lociStitched	16	30393675	30446770	552	1-Sep,ZNF771,SNORA80C,DCTPP1,SEPHS2,ZNF48
4_Fragment_43012_lociStitched	X	48890187	48920695	553	TIMM17B,PIM2,SLC35A2,PQBP1,---
4_Fragment_18500_lociStitched	17	81965590	82006320	554	AC145207.7,ASPSCR1
3_Fragment_22770_lociStitched	2	113868005	113891888	555	ACTR3,AC110769.2
4_Fragment_35300_lociStitched	6	44236455	44266146	556	HSP90AB1,MIR4647,NFKBIE,SLC35B2
2_Fragment_17786_lociStitched	17	50851096	50869655	557	TOB1,TOB1-AS1,---
6_Fragment_31565_lociStitched	4	153202994	153251337	558	TRIM2
3_Fragment_11327_lociStitched	12	124607159	124627770	559	AC073592.2,AC073592.10
4_Fragment_144_lociStitched	1	6197835	6237268	560	RNF207,AL031847.1,LINC00337,ICMT,RPL22,---
6_Fragment_3590_lociStitched	1	203142710	203200797	561	AC105940.1,MYBPH,CHI3L1,ADORA1
1_Fragment_7850_lociStitched	11	63913844	63922156	562	RCOR2
5_Fragment_7701_lociStitched	11	57637211	57681348	563	AP000662.2,CLP1,YPEL4,MIR130A,ZDHHC5,---
5_Fragment_7813_lociStitched	11	62645067	62681800	564	GANAB,INTS5,C11orf98,METTL12,SNORA57,AP001458.2,LBHD1,UBXN1,UQCC3,---
1_Fragment_8533_lociStitched	11	102107991	102114898	565	AP001527.2,YAP1,AP001527.1
2_Fragment_3530_lociStitched	1	201501852	201519020	566	CSRP1,RPS10P7,AC096677.1
3_Fragment_40043_lociStitched	8	95087277	95117303	567	AC068189.2,NDUFAF6
3_Fragment_27984_lociStitched	3	51965672	51987465	568	ABHD14A-ACY1,AC115284.1,ACY1,ABHD14A,PCBP4,ABHD14B
6_Fragment_33770_lociStitched	5	149133600	149188431	569	ABLIM3,AC012613.1
6_Fragment_20983_lociStitched	2	10112	72825	570	FAM110C
4_Fragment_24654_lociStitched	20	4133733	4173096	571	SMOX
3_Fragment_30897_lociStitched	4	74097305	74119430	572	CXCL2,MTHFD2L
4_Fragment_42283_lociStitched	9	133119437	133150296	573	RALGDS,---
3_Fragment_17825_lociStitched	17	57083946	57110635	574	AC007114.1,AC007114.2,AKAP1,---
4_Fragment_9982_lociStitched	12	50530297	50557775	575	DIP2B,---
1_Fragment_25495_lociStitched	20	50928182	50932687	576	ADNP-AS1,ADNP,---
3_Fragment_40670_lociStitched	8	143015192	143040612	577	LY6E,AC105202.1,C8orf31,---
5_Fragment_21577_lociStitched	2	38073756	38110460	578	CYP1B1,CYP1B1-AS1,---
4_Fragment_20496_lociStitched	19	44887738	44928114	579	AC011481.2,TOMM40,APOE,APOC1,AC011481.3,APOC1P1,NECTIN2
2_Fragment_40625_lociStitched	8	140587441	140600202	580	AC067931.3,AGO2
2_Fragment_37733_lociStitched	7	73714244	73726742	581	STX1A
3_Fragment_7839_lociStitched	11	63607506	63632613	582	PLA2G16,AP000753.1,IMMP1LP1,ATL3
6_Fragment_20771_lociStitched	19	50894109	50953421	583	KLKP1,KLK4,AC011483.1,KLK5,AC011483.3
4_Fragment_15465_lociStitched	16	22177743	22208014	584	EEF2K,SDR42E2
2_Fragment_10172_lociStitched	12	56332334	56340549	585	IL23A,PAN2
4_Fragment_15622_lociStitched	16	29897437	29927856	586	SEZ6L2,ASPHD1,AC120114.4,AC120114.1,KCTD13,---,AC120114.2
5_Fragment_9309_lociStitched	12	10354124	10396995	587	AC022075.2,AC022075.1,KLRK1,---,KLRC4-KLRK1
5_Fragment_34970_lociStitched	6	31943702	31982706	588	CFB,MIR1236,NELFE,SKIV2L,STK19,DXO,C2,AL645922.1
2_Fragment_17463_lociStitched	17	41674733	41691287	589	EIF1,---
1_Fragment_21103_lociStitched	2	10299760	10306464	590	HPCAL1,---
3_Fragment_42175_lociStitched	9	128873993	128894784	591	KYAT1,LRRC8A,---
3_Fragment_23790_lociStitched	2	201136066	201159086	592	IMPDH1P10,RNU7-45P,CFLAR-AS1,CFLAR
2_Fragment_4762_lociStitched	10	5282329	5296090	593	AKR1C7P
1_Fragment_16844_lociStitched	17	7884502	7890471	594	NAA38,CHD3,---
2_Fragment_29039_lociStitched	3	136733576	136754841	595	AC117382.1,STAG1,AC117382.2
3_Fragment_8004_lociStitched	11	67605940	67633523	596	C11orf72,DOC2GP,NUDT8,---,NDUFV1,TBX10,AP003385.5
7_Fragment_5150_lociStitched	10	29801478	29864228	597	---
8_Fragment_18583_lociStitched	18	2982422	3063424	598	SNRPCP4,LPIN2,SNORA70,AP005431.1,AP000919.3,---
3_Fragment_30141_lociStitched	3	197296634	197318479	599	DLG1-AS1,DLG1,---
2_Fragment_20590_lociStitched	19	46783345	46794924	600	AC008622.2,SLC1A5
3_Fragment_38113_lociStitched	7	99378629	99410380	601	PDAP1,BUD31,ARPC1B,---,AC004922.1
6_Fragment_4555_lociStitched	1	244351263	244397743	602	C1orf100,TGIF2P1,AL645465.1
2_Fragment_21269_lociStitched	2	20630570	20652030	603	HS1BP3,---
2_Fragment_4407_lociStitched	1	235501977	235512781	604	B3GALNT2
6_Fragment_17481_lociStitched	17	41982117	42021653	605	DNAJC7,NKIRAS2
1_Fragment_37883_lociStitched	7	77535052	77542692	606	PTPN12
3_Fragment_14397_lociStitched	15	69573570	69604639	607	---,DRAIC,PCAT29
6_Fragment_37799_lociStitched	7	75142742	75202460	608	NCF1C,---,GTF2IRD2B,GTF2IP1
1_Fragment_24126_lociStitched	2	223756512	223764844	609	AP1S3,---
1_Fragment_515_lociStitched	1	19919810	19928073	610	PLA2G2E
1_Fragment_29034_lociStitched	3	136193167	136198120	611	MSL2
6_Fragment_42421_lociStitched	9	137410762	137461186	612	NOXA1,EXD3,ENTPD8,MIR7114,NSMF,PNPLA7
2_Fragment_34337_lociStitched	6	2864763	2878704	613	---,SERPINB9P1
2_Fragment_30013_lociStitched	3	193779629	193793652	614	---
1_Fragment_2608_lociStitched	1	151279715	151285292	615	AL391069.2,ZNF687,---
3_Fragment_41527_lociStitched	9	89298677	89320249	616	CKS2,SECISBP2,MIR3153
3_Fragment_7097_lociStitched	11	12844552	12869351	617	AC013549.3,TEAD1
3_Fragment_38423_lociStitched	7	116498295	116528760	618	AC002066.1,CAV1,CAV2
4_Fragment_41827_lociStitched	9	109468906	109500659	619	PTPN3
3_Fragment_29555_lociStitched	3	172022438	172043767	620	FNDC3B
1_Fragment_39748_lociStitched	8	56208925	56212740	621	PLAG1
1_Fragment_29971_lociStitched	3	190564912	190569175	622	IL1RAP
3_Fragment_17751_lociStitched	17	50087086	50103181	623	ITGA3
2_Fragment_2953_lociStitched	1	167218798	167231209	624	POU2F1,AL451050.2
5_Fragment_35191_lociStitched	6	41705270	41744477	625	AL035588.1,TFEB,PGC
1_Fragment_10905_lociStitched	12	108687585	108694371	626	CORO1C
9_Fragment_5373_lociStitched	10	43253696	43339852	627	RASGEF1A,AC068707.1,---
4_Fragment_11622_lociStitched	13	30790954	30821200	628	LINC00398
1_Fragment_10318_lociStitched	12	65822300	65827570	629	HMGA2
3_Fragment_4115_lociStitched	1	224432203	224459391	630	CNIH3,WDR26,---
2_Fragment_14498_lociStitched	15	74433083	74444207	631	SEMA7A
1_Fragment_26001_lociStitched	21	33401890	33406396	632	IFNGR2
1_Fragment_39747_lociStitched	8	56173450	56174566	633	PLAG1
2_Fragment_18440_lociStitched	17	80253901	80265361	634	RNF213,SLC26A11,---
2_Fragment_4092_lociStitched	1	223831551	223847957	635	TP53BP2
2_Fragment_10584_lociStitched	12	89210980	89229156	636	AC024909.1
4_Fragment_14836_lociStitched	15	90386670	90421089	637	IQGAP1,AC018946.1
3_Fragment_9458_lociStitched	12	14552880	14569710	638	RN7SKP134,PLBD1-AS1,PLBD1,---
1_Fragment_7254_lociStitched	11	19710808	19716463	639	AC009549.1,NAV2
4_Fragment_5009_lociStitched	10	22815729	22850588	640	---
3_Fragment_35386_lociStitched	6	52388199	52421566	641	PAQR8
5_Fragment_30054_lociStitched	3	194705404	194742739	642	LINC01968,AC106706.1,---
3_Fragment_34765_lociStitched	6	26140646	26173716	643	HIST1H2BD,HIST1H1E,LARP1P1,HIST1H2BE,AL353759.1
3_Fragment_6884_lociStitched	11	3404124	3424316	644	FAM86GP,TSSC2
4_Fragment_10778_lociStitched	12	98489473	98518078	645	LINC02453,TMPO-AS1,TMPO
1_Fragment_37208_lociStitched	7	30768421	30774341	646	MINDY4,INMT-MINDY4
1_Fragment_22065_lociStitched	2	69913105	69918780	647	MXD1
2_Fragment_17775_lociStitched	17	50656728	50670544	648	ABCC3
1_Fragment_38434_lociStitched	7	116786290	116787570	649	MET
2_Fragment_43019_lociStitched	X	49028911	49044821	650	TFE3
1_Fragment_29968_lociStitched	3	190512819	190516713	651	IL1RAP
2_Fragment_14085_lociStitched	15	52284109	52296468	652	MYO5C,---
2_Fragment_7588_lociStitched	11	47406515	47428086	653	AC090559.1,SLC39A13,PSMC3,---
6_Fragment_4806_lociStitched	10	6266934	6315995	654	AL137145.2,SDCBPP1,---
2_Fragment_5528_lociStitched	10	52308337	52317409	655	DKK1
2_Fragment_30014_lociStitched	3	193839505	193855485	656	LINC02038
6_Fragment_16563_lociStitched	16	89815333	89848590	657	SPIRE2,FANCA,---
1_Fragment_4567_lociStitched	1	244862252	244866156	658	HNRNPU,BX323046.1,---
1_Fragment_8346_lociStitched	11	86066426	86071441	659	PICALM
4_Fragment_22905_lociStitched	2	127386523	127416850	660	MAP3K2,AC068282.1,---
6_Fragment_40890_lociStitched	9	21770614	21814335	661	AL359922.1,MTAP,TUBB8P1,---
2_Fragment_29566_lociStitched	3	172346914	172356663	662	FNDC3B
1_Fragment_22793_lociStitched	2	118083933	118091217	663	INSIG2
2_Fragment_41309_lociStitched	9	66264200	66279362	664	---
1_Fragment_36690_lociStitched	7	2353042	2357042	665	SNX8,EIF3B
3_Fragment_39545_lociStitched	8	37542248	37568285	666	LINC01605,AC124067.3,---
3_Fragment_54_lociStitched	1	1677693	1694267	667	SLC35E2B,---
2_Fragment_35593_lociStitched	6	85449304	85466801	668	NT5E
3_Fragment_2463_lociStitched	1	147224440	147244058	669	FMO5
2_Fragment_9751_lociStitched	12	32879003	32899289	670	PKP2
3_Fragment_4715_lociStitched	10	4126961	4150256	671	---
4_Fragment_21555_lociStitched	2	37557659	37590910	672	AC006369.1,---
2_Fragment_29807_lociStitched	3	185744759	185759953	673	IGF2BP2
4_Fragment_25118_lociStitched	20	36595235	36625216	674	C20orf24,HNRNPA3P2,TGIF2-C20orf24,SLA2
2_Fragment_29801_lociStitched	3	185645494	185661060	675	IGF2BP2
4_Fragment_23384_lociStitched	2	170678753	170717990	676	AC007277.1,uc_338,LINC01124,SP5,---,AC007405.1
3_Fragment_34336_lociStitched	6	2787177	2820091	677	WRNIP1
4_Fragment_15681_lociStitched	16	30934712	30959456	678	AC135048.1,ORAI3,AC135048.3,SETD1A,FBXL19
2_Fragment_5735_lociStitched	10	70802876	70817508	679	SGPL1
2_Fragment_3829_lociStitched	1	211576974	211594709	680	SLC30A1,AC105275.2
2_Fragment_5215_lociStitched	10	31912528	31932218	681	HMGB1P7,ARHGAP12
4_Fragment_13745_lociStitched	15	31214205	31237684	682	AC012236.1,---
5_Fragment_20744_lociStitched	19	50348667	50385688	683	AC008655.2,NAPSA,POLD1,NR1H2,---
2_Fragment_25665_lociStitched	20	59030784	59044749	684	PRELID3B,ATP5E
2_Fragment_29481_lociStitched	3	169762909	169775451	685	AC078802.1,TERC,ACTRT3,Telomerase-vert,MYNN
4_Fragment_10321_lociStitched	12	65924853	65959307	686	HMGA2
3_Fragment_37676_lociStitched	7	66832247	66860991	687	GTF2IRD1P1,AC027644.1,---
4_Fragment_37149_lociStitched	7	29177614	29210649	688	CPVL,AC004593.1,CHN2,---
7_Fragment_25571_lociStitched	20	53747865	53806482	689	AC006076.1,---
1_Fragment_17956_lociStitched	17	63444544	63449317	690	CYB561
3_Fragment_38433_lociStitched	7	116705414	116725366	691	MET
1_Fragment_4550_lociStitched	1	244321346	244328123	692	---
4_Fragment_35293_lociStitched	6	44056361	44087831	693	AL109615.2,AL109615.3,---
1_Fragment_29243_lociStitched	3	150406354	150411611	694	TSC22D2
2_Fragment_10091_lociStitched	12	53491358	53503887	695	AC023509.4,MAP3K12,TARBP2
4_Fragment_25341_lociStitched	20	46683227	46711600	696	SLC13A3,AL031055.1,TP53RK,SLC2A10
6_Fragment_16996_lociStitched	17	17890921	17938810	697	TOM1L2,---
3_Fragment_7837_lociStitched	11	63562329	63583728	698	HRASLS2,PLA2G16
2_Fragment_29972_lociStitched	3	190584638	190593642	699	IL1RAP
5_Fragment_29893_lociStitched	3	188336440	188379604	700	LPP
3_Fragment_18187_lociStitched	17	72702186	72729126	701	SLC39A11
3_Fragment_20726_lociStitched	19	49919976	49942484	702	NUP62,ATF5,IL4I1,MIR4751,AC011452.1,---
4_Fragment_34105_lociStitched	5	173762331	173803442	703	---,LINC01485
3_Fragment_475_lociStitched	1	18946849	18966600	704	IFFO2
3_Fragment_38180_lociStitched	7	100851756	100876685	705	SLC12A9-AS1,TRIP6,MIR6875,SRRT,SLC12A9
5_Fragment_37143_lociStitched	7	29105709	29147793	706	CHN2,CPVL,---
2_Fragment_3046_lociStitched	1	169881622	169895348	707	SCYL3
1_Fragment_29974_lociStitched	3	190616637	190617970	708	IL1RAP
2_Fragment_8487_lociStitched	11	96094663	96116114	709	---,MAML2
3_Fragment_915_lociStitched	1	31941907	31964944	710	PTP4A2
2_Fragment_30018_lociStitched	3	193969367	193985099	711	AC024559.1,LINC02026
3_Fragment_38904_lociStitched	7	151782248	151809687	712	AC093583.1,---,PRKAG2
3_Fragment_9848_lociStitched	12	46370715	46393448	713	AC025031.2,SLC38A2,AC025031.1,AC008014.1,AC025031.4,---
1_Fragment_3363_lociStitched	1	184566721	184568478	714	C1orf21
1_Fragment_29563_lociStitched	3	172246032	172248640	715	FNDC3B
3_Fragment_8142_lociStitched	11	72068826	72092186	716	MIR3165,LRTOMT,NUMA1,---,LAMTOR1
7_Fragment_33946_lociStitched	5	160156823	160211054	717	FABP6,AC008609.1
3_Fragment_31443_lociStitched	4	140130182	140155068	718	MAML3,AC131182.1
4_Fragment_32467_lociStitched	5	59743235	59769789	719	PDE4D
4_Fragment_543_lociStitched	1	20574957	20615998	720	CDA
2_Fragment_10845_lociStitched	12	104587931	104605202	721	CHST11
2_Fragment_17672_lociStitched	17	47619625	47630766	722	NPEPPS
1_Fragment_3362_lociStitched	1	184490038	184493257	723	C1orf21
4_Fragment_36847_lociStitched	7	12684320	12718312	724	AC011891.2,ARL4A,SNORA64,---
4_Fragment_11268_lociStitched	12	122498757	122528203	725	ZCCHC8,AC127002.1,KNTC1,RSRC2,---
7_Fragment_22472_lociStitched	2	100853017	100905312	726	NPAS2,---
2_Fragment_29969_lociStitched	3	190531286	190544931	727	IL1RAP
1_Fragment_22697_lociStitched	2	111656026	111664457	728	---
1_Fragment_42867_lociStitched	X	41329744	41335900	729	DDX3X,---
4_Fragment_12666_lociStitched	14	34423412	34463828	730	EGLN3,SPTSSA,---
3_Fragment_18271_lociStitched	17	75572630	75607694	731	MYO15B,LLGL2,---
1_Fragment_10843_lociStitched	12	104456213	104459614	732	CHST11
1_Fragment_25032_lociStitched	20	33991276	33996352	733	RALY,RALY-AS1,AL034549.2,---
7_Fragment_17531_lociStitched	17	42963724	43023022	734	AARSD1,RUNDC1,PTGES3L,PTGES3L-AARSD1,RPL27,IFI35,VAT1
2_Fragment_33790_lociStitched	5	149548285	149564190	735	ARHGEF37,CSNK1A1,---
2_Fragment_22153_lociStitched	2	73970418	73986941	736	TET3,DGUOK-AS1,AC073046.1,---
6_Fragment_1724_lociStitched	1	86753128	86794723	737	AL049597.1
1_Fragment_17877_lociStitched	17	59153209	59157876	738	PRR11
1_Fragment_3364_lociStitched	1	184588523	184592323	739	C1orf21
1_Fragment_470_lociStitched	1	18478522	18485505	740	KLHDC7A
2_Fragment_17988_lociStitched	17	64325285	64346731	741	PECAM1,---
2_Fragment_17280_lociStitched	17	32927131	32938424	742	TMEM98
4_Fragment_30091_lociStitched	3	195846247	195886158	743	LINC01983,MIR6829,---,TNK2
1_Fragment_17670_lociStitched	17	47529921	47533262	744	NPEPPS
4_Fragment_7390_lociStitched	11	34214591	34253918	745	ABTB2
1_Fragment_17339_lociStitched	17	36917668	36924753	746	---,AC243773.2
2_Fragment_29558_lociStitched	3	172103990	172115863	747	FNDC3B
2_Fragment_30937_lociStitched	4	76196419	76216312	748	FAM47E,SCARB2,---
2_Fragment_6794_lociStitched	11	501135	519791	749	RNH1,---
1_Fragment_29556_lociStitched	3	172059466	172064348	750	FNDC3B
4_Fragment_16525_lociStitched	16	88754557	88793805	751	PIEZO1,---
3_Fragment_15458_lociStitched	16	21932505	21955028	752	UQCRC2,AC092119.2,AC092375.1
2_Fragment_9732_lociStitched	12	32104598	32117687	753	BICD1,AC048344.4,AC048344.1,---
2_Fragment_10099_lociStitched	12	53656713	53678321	754	ATP5G2,---
1_Fragment_29562_lociStitched	3	172208572	172210091	755	FNDC3B
5_Fragment_7736_lociStitched	11	59667188	59708649	756	AP000640.2,PATL1,RN7SKP192,---
4_Fragment_34660_lociStitched	6	16750887	16782296	757	ATXN1,AL137003.2,AL137003.1,---
3_Fragment_21440_lociStitched	2	28632491	28665549	758	AC074011.1,PLB1
5_Fragment_6592_lociStitched	10	122323848	122349868	759	RNU6-728P,BTBD16
2_Fragment_41160_lociStitched	9	40097305	40112330	760	FGF7P3,AL772307.1,AL773545.3
1_Fragment_29806_lociStitched	3	185725994	185729293	761	IGF2BP2
1_Fragment_10472_lociStitched	12	77061636	77066401	762	E2F7
3_Fragment_153_lociStitched	1	6373400	6395044	763	ACOT7,AL031848.2
3_Fragment_20534_lociStitched	19	45606599	45631693	764	EML2
1_Fragment_27027_lociStitched	22	41442913	41450442	765	TOB2
5_Fragment_41030_lociStitched	9	34636596	34675937	766	AL162231.3,IL11RA,GALT,SIGMAR1,AL162231.4,AL162231.1,CCL27,AL162231.2,---
1_Fragment_10846_lociStitched	12	104667842	104674390	767	CHST11
2_Fragment_35384_lociStitched	6	52350220	52364143	768	PAQR8
3_Fragment_33939_lociStitched	5	159901464	159929022	769	ADRA1B,LINC01847
4_Fragment_38081_lociStitched	7	98353625	98385244	770	BAIAP2L1,---
2_Fragment_40002_lociStitched	8	93903503	93919221	771	AC084346.2,MIR378D2,PDP1
2_Fragment_19059_lociStitched	18	49846258	49860943	772	MYO5B,SNHG22
2_Fragment_6330_lociStitched	10	103907440	103920406	773	STN1
4_Fragment_9885_lociStitched	12	47881782	47906309	774	AC121338.1,AC121338.2,VDR
5_Fragment_40346_lociStitched	8	122779882	122828942	775	AC016405.3,ZHX2,AC016405.2,AC016405.1
5_Fragment_33066_lociStitched	5	96691912	96735034	776	CAST
5_Fragment_14624_lociStitched	15	80403214	80438591	777	AC016705.2,ARNT2,---,AC016705.1
4_Fragment_19941_lociStitched	19	17996662	18030404	778	ARRDC2,AC020904.3,AC020904.2,KCNN1
2_Fragment_30282_lociStitched	4	3936877	3957035	779	FAM86EP,AC226119.1,ALG1L7P
3_Fragment_33498_lociStitched	5	136015132	136038613	780	TGFBI
1_Fragment_40359_lociStitched	8	123181175	123183484	781	FAM83A
2_Fragment_30152_lociStitched	3	197538566	197557341	782	BDH1,---
1_Fragment_29564_lociStitched	3	172288796	172290034	783	FNDC3B
2_Fragment_37746_lociStitched	7	74082500	74096146	784	LIMK1
2_Fragment_18885_lociStitched	18	31447220	31455159	785	DSG3
1_Fragment_38430_lociStitched	7	116670322	116675615	786	MET
4_Fragment_893_lociStitched	1	31412208	31446108	787	SERINC2,---
3_Fragment_10838_lociStitched	12	104275218	104304478	788	AC089983.1,EID3,TXNRD1
1_Fragment_3361_lociStitched	1	184385891	184388400	789	C1orf21
2_Fragment_17245_lociStitched	17	31577197	31599723	790	AC007923.4
3_Fragment_29803_lociStitched	3	185677104	185705028	791	IGF2BP2
2_Fragment_14481_lociStitched	15	73681860	73698597	792	CD276
2_Fragment_25053_lociStitched	20	34514513	34528113	793	DYNLRB1,Y_RNA,---
5_Fragment_42133_lociStitched	9	127898337	127939647	794	AL157935.2,ST6GALNAC6,ST6GALNAC4,PIP5KL1,AL157935.1,DPM2,---
4_Fragment_33785_lociStitched	5	149454970	149490462	795	---
2_Fragment_15854_lociStitched	16	53093468	53101541	796	CHD9
1_Fragment_31200_lociStitched	4	102825090	102830232	797	AC018797.2,UBE2D3
3_Fragment_30117_lociStitched	3	196266651	196289672	798	PCYT1A,AC069257.3
1_Fragment_29809_lociStitched	3	185792295	185800305	799	IGF2BP2
1_Fragment_17671_lociStitched	17	47561612	47562667	800	NPEPPS
3_Fragment_34219_lociStitched	5	179540901	179560668	801	RUFY1
3_Fragment_4954_lociStitched	10	17642315	17658021	802	STAM,STAM-AS1
2_Fragment_40361_lociStitched	8	123204722	123217759	803	FAM83A
1_Fragment_29565_lociStitched	3	172329840	172333501	804	FNDC3B
1_Fragment_22726_lociStitched	2	112690118	112694927	805	---
3_Fragment_23577_lociStitched	2	181875696	181900864	806	AC009962.1,SSFA2
3_Fragment_29789_lociStitched	3	185338821	185363778	807	MAP3K13
2_Fragment_3728_lociStitched	1	207040943	207054577	808	YOD1,PFKFB2
2_Fragment_20847_lociStitched	19	53977189	53992496	809	MIR935,CACNG6,CACNG8
3_Fragment_22739_lociStitched	2	112920064	112943621	810	CDK8P2
1_Fragment_10319_lociStitched	12	65895005	65898487	811	HMGA2
1_Fragment_12613_lociStitched	14	32074337	32079707	812	ARHGAP5-AS1,ARHGAP5
