# Supplementary material for: Comprehensive machine learning-generated classifier identifies pro-metastatic characteristics and predicts individual treatment in pancreatic cancer: A multicenter cohort study based on super-enhancer profiling
Source: Theranostics. 2023 May 27;13(10):3290–309. doi: 10.7150/thno.84978 (PMC10283048; doi:10.7150/thno.84978)
Supplement: Supplementary file 1 — Supplementary methods, figures and tables. [file thnov13p3290s1.zip › s1/Supplementary Table S5.xlsx]

## Sheet: Sheet1
Supplementary Table S5. Super-enhancers of Patient 2 in HMs.
REGION_ID	CHROM	START	STOP	enhancerRank	Gene
12_Fragment_22499_lociStitched	5	49563208	49666963	1	---
1_Fragment_12863_lociStitched	18	106029	111829	2	ROCK1P1,MIR8078
6_Fragment_14229_lociStitched	19	45566664	45615509	3	GPR4,OPA3,EML2
4_Fragment_30532_lociStitched	Y	11294445	11321556	4	DUX4L17,DUX4L16,DUX4L18
3_Fragment_824_lociStitched	1	44773771	44806213	5	AL592166.1,SNORD55,RPS8,SNORD46,SNORD38B,BEST4,RPS15AP11,PLK3,SNORD38A,TCTEX1D4
4_Fragment_2956_lociStitched	1	228608274	228649389	6	RNA5S2,RNA5S3,RNA5S6,RNA5S5,RNA5S4,RNA5S1,RNA5S13,RNA5S11,RNA5S12,RNA5S9,RNA5S10,RNA5S8,RNA5S7,RNA5S14,RNA5SP18,RNA5S15,RNA5S17,RNA5S16
4_Fragment_28807_lociStitched	8	143944233	143988381	7	MIR661,PLEC,PARP10
3_Fragment_38_lociStitched	1	1420692	1439344	8	ANKRD65,LINC01770,TMEM88B,VWA1,AL391244.2
3_Fragment_24294_lociStitched	6	27821643	27840631	9	HIST1H4K,HIST1H4J,HIST1H2AK,HIST1H2BN
3_Fragment_16909_lociStitched	2	226770146	226799694	10	AC010735.2,IRS1
1_Fragment_36_lociStitched	1	1339903	1348688	11	MIR6808,DVL1
4_Fragment_13661_lociStitched	19	12775574	12801895	12	AC018761.3,JUNB,MIR5684,PRDX2,AC020934.3,AC018761.2,HOOK2
1_Fragment_22195_lociStitched	4	190176622	190180272	13	DUX4
5_Fragment_8291_lociStitched	13	98720349	98763330	14	SLC15A1
5_Fragment_14291_lociStitched	19	47727536	47782228	15	SNORD23,NOP53,EHD2,AC010519.1
4_Fragment_14346_lociStitched	19	49473433	49513407	16	FLT3LG,AC010619.2,RPL13A,SNORD35A,SNORD33,SNORD34,SNORD32A,SNORD35B,COX6CP7,FCGRT,MIR150,RPS11,AC010619.1
5_Fragment_13345_lociStitched	19	1006348	1042994	17	AC004528.2,CNN2,TMEM259,RNU6-2,ABCA7,AC011558.1,GRIN3B
4_Fragment_31_lociStitched	1	1269929	1307568	18	UBE2J2,LINC01786,SCNN1D,MIR6726,ACAP3
5_Fragment_24250_lociStitched	6	26419294	26477170	19	BTN2A3P,BTN3A3,BTN2A1
4_Fragment_918_lociStitched	1	51295705	51330344	20	TTC39A-AS1,TTC39A
5_Fragment_14058_lociStitched	19	38752188	38808081	21	CAPN12,LGALS7,LGALS7B,RNU6-140P,LGALS4
4_Fragment_24575_lociStitched	6	41755847	41789995	22	AL365205.3,TOMM6,PRICKLE4,AL365205.1,FRS3,USP49
4_Fragment_28384_lociStitched	8	101106905	101145508	23	RN7SKP249,AP003469.1,AP003469.2,AP003469.3
3_Fragment_6435_lociStitched	12	21434980	21459198	24	PYROXD1,ELOCP31
4_Fragment_13497_lociStitched	19	6514811	6539441	25	TNFSF9
1_Fragment_14972_lociStitched	2	32916067	32916814	26	LINC00486
5_Fragment_3213_lociStitched	1	248820892	248874906	27	ZNF672,MIR3124,SH3BP5L,ZNF692,AL672291.1
3_Fragment_4755_lociStitched	11	810171	830348	28	SNORA52,PNPLA2,PIDD1,CRACR2B,RPLP2,AP006621.1
6_Fragment_22881_lociStitched	5	78674213	78729334	29	AC008802.1,LHFPL2
6_Fragment_14527_lociStitched	19	55600580	55645491	30	FIZ1,ZNF865,AC008735.4,ZNF580,ZNF784,ZNF581,CCDC106,ZNF524
7_Fragment_10763_lociStitched	16	15588277	15652822	31	MIR6506,AC026401.1,NDE1,MIR484,MARF1,C16orf45
3_Fragment_24353_lociStitched	6	30059993	30075359	32	ZNRD1-AS1_3,ZNRD1ASP,PPP1R11,ZNRD1,RNF39
2_Fragment_14323_lociStitched	19	48865202	48878779	33	PLEKHA4,PPP1R15A
4_Fragment_483_lociStitched	1	26887230	26924784	34	GPN2,NUDC,GPATCH3,NR0B2
6_Fragment_30077_lociStitched	X	49028669	49081144	35	CCDC120,TFE3,PRAF2,WDR45
6_Fragment_26212_lociStitched	7	27639595	27699210	36	HIBADH
1_Fragment_18291_lociStitched	21	44923995	44931802	37	AL844908.2,ITGB2,ITGB2-AS1
4_Fragment_8568_lociStitched	14	24130427	24165985	38	FITM1,AL136295.5,PSME1,PSME2,AL136295.2,RNF31,EMC9,MIR7703,RNA5SP383,IRF9,AL136295.3
5_Fragment_7973_lociStitched	13	40982416	41026986	39	RGS17P1,ELF1
2_Fragment_5490_lociStitched	11	68295711	68319567	40	LRP5
6_Fragment_19823_lociStitched	3	123767401	123821036	41	SNORA5,MYLK
3_Fragment_24230_lociStitched	6	26042661	26067113	42	HIST1H2APS5,HIST1H2BB,HIST1H1C,HIST1H3C
3_Fragment_15954_lociStitched	2	127522973	127543792	43	IWS1,MYO7B
4_Fragment_24237_lociStitched	6	26202857	26235990	44	HIST1H4E,AL031777.2,HIST1H2AE,HIST1H2BG,HIST1H3E,HIST1H2APS3,HIST1H1D,AL031777.1
3_Fragment_25639_lociStitched	6	157304340	157325979	45	TMEM242,AL390955.2
1_Fragment_25957_lociStitched	7	5530852	5535686	46	ACTB
4_Fragment_24367_lociStitched	6	30527294	30574832	47	PRR3,ABCF1,GNL1
5_Fragment_11614_lociStitched	16	89686917	89725072	48	SPATA2L,LINC02166,VPS9D1-AS1,ZNF276,VPS9D1,CDK10
4_Fragment_12230_lociStitched	17	42653319	42679959	49	TUBG2,PLEKHH3,AC100793.2,CCR10
5_Fragment_7674_lociStitched	12	131871362	131914624	50	AC131009.4,ULK1
2_Fragment_24612_lociStitched	6	43048992	43063861	51	CUL7,MRPL2,KLC4
4_Fragment_16006_lociStitched	2	132415022	132447268	52	GPR39
4_Fragment_18256_lociStitched	21	43585026	43620381	53	MIR6070,HSF2BP
4_Fragment_10594_lociStitched	16	3059474	3088457	54	MMP25-AS1,RNU1-125P,IL32,AC108134.3,RNU1-22P,---,MMP25,ZSCAN10
2_Fragment_1937_lociStitched	1	151187838	151200913	55	VPS72,PIP5K1A
1_Fragment_5831_lociStitched	11	96336994	96344321	56	MIR1260B,MAML2
4_Fragment_3009_lociStitched	1	230848456	230875955	57	---
1_Fragment_18837_lociStitched	22	50300093	50307152	58	PLXNB2
5_Fragment_14503_lociStitched	19	55146458	55190353	59	AC010327.3,AC010327.1,TNNT1,TNNI3,DNAAF3,SYT5,snoU13,---,PTPRH
2_Fragment_1794_lociStitched	1	145916475	145929809	60	GNRHR2,PEX11B,AC243547.3,LIX1L-AS1,RBM8A
3_Fragment_1985_lociStitched	1	153972008	153993341	61	RPS27,JTB,AL358472.2,RAB13,---,CREB3L4,NUP210L
5_Fragment_14255_lociStitched	19	46829103	46867178	62	AP2S1,ARHGAP35,---
4_Fragment_8751_lociStitched	14	52689801	52732337	63	STYX
2_Fragment_8485_lociStitched	13	114063305	114082854	64	RASA3
3_Fragment_23813_lociStitched	5	181205480	181226931	65	TRIM7,AC008443.4,MIR4638,TRIM41,---,AC008443.2
4_Fragment_1809_lociStitched	1	146367916	146401991	66	U1,AC243756.2,---
2_Fragment_14385_lociStitched	19	50989625	51004580	67	KLK8,AC011473.4,KLK9,AC011483.2
1_Fragment_2591_lociStitched	1	203624375	203632400	68	ATP2B4
2_Fragment_5470_lociStitched	11	67462687	67487429	69	AIP,TMEM134
1_Fragment_28626_lociStitched	8	125431162	125438354	70	TRIB1
3_Fragment_5238_lociStitched	11	46360270	46391334	71	MDK,MIR4688,CHRM4,DGKZ
4_Fragment_4396_lociStitched	10	102421924	102453987	72	PSD,MIR146B,RPARP-AS1,C10orf95,CUEDC2,FBXL15,---
2_Fragment_9253_lociStitched	14	94109536	94130097	73	IFI27,IFI27L2
3_Fragment_27124_lociStitched	7	116499702	116528674	74	AC002066.1,CAV1,CAV2
6_Fragment_4829_lociStitched	11	3855724	3907228	75	AC090587.1,MIR4687,AC090587.2
4_Fragment_11556_lociStitched	16	87460579	87491949	76	AC105429.2,AC105429.1,ZCCHC14,---
5_Fragment_18309_lociStitched	21	45512465	45553939	77	SLC19A1,---,COL18A1
5_Fragment_9882_lociStitched	15	59189006	59235476	78	LDHAL6B,RNU4-80P,MYO1E
3_Fragment_7172_lociStitched	12	89492083	89527221	79	CENPCP1,GALNT4,POC1B-AS1,POC1B-GALNT4,POC1B,---
3_Fragment_9641_lociStitched	15	40869475	40897070	80	AC025166.1,RHOV,VPS18
5_Fragment_19336_lociStitched	3	56980135	57018437	81	ARHGEF3
4_Fragment_2782_lociStitched	1	215542496	215585150	82	KCTD3
3_Fragment_13981_lociStitched	19	35246835	35283438	83	LSR,AC002128.2,USF2,AC002128.1,HAMP
2_Fragment_17166_lociStitched	2	240602784	240614787	84	---
6_Fragment_18251_lociStitched	21	43372430	43438163	85	SIK1,---
2_Fragment_24240_lociStitched	6	26282060	26298430	86	HIST1H4H
5_Fragment_16178_lociStitched	2	156429925	156468680	87	GPD2
2_Fragment_9206_lociStitched	14	91112837	91129179	88	SNORA11B,C14orf159
6_Fragment_17607_lociStitched	20	38425777	38475029	89	SNORA71D,SNORA71C,SNHG17,SNORA71A,SNORA71B,SNHG11,SNORA71,SNORA60,SNORA71E,RALGAPB,---
4_Fragment_2110_lociStitched	1	161441507	161474245	90	AL592295.3
3_Fragment_17592_lociStitched	20	38022851	38045167	91	TTI1,RPRD1B
3_Fragment_447_lociStitched	1	25230400	25248977	92	AL031432.5,SYF2,AL031432.4,AL031432.3,RSRP1,---
2_Fragment_17816_lociStitched	20	53734649	53755515	93	---
3_Fragment_27002_lociStitched	7	102568973	102594031	94	POLR2J3
4_Fragment_19935_lociStitched	3	129396949	129442276	95	RPL32P3,SNORA7B,EFCAB12,IFT122,MBD4
3_Fragment_16576_lociStitched	2	195522455	195546969	96	LINC01825,---
2_Fragment_14146_lociStitched	19	42267257	42283746	97	CIC
2_Fragment_12807_lociStitched	17	81508395	81519022	98	AC139149.1,ACTG1,---
5_Fragment_24346_lociStitched	6	29963965	30008702	99	HCG9,MICD,MCCD1P2,DDX39BP2,AL671277.2,HLA-J,ZNRD1ASP
2_Fragment_23455_lociStitched	5	146024568	146045435	100	SH3RF2
3_Fragment_16623_lociStitched	2	200739209	200758909	101	AC007163.2,AOX2P
5_Fragment_13358_lociStitched	19	1223434	1252840	102	CBARP,AC004221.1,ATP5D,MIDN,---,STK11
3_Fragment_24257_lociStitched	6	26519880	26555594	103	HCG11,RNU6-502P,HMGN4
5_Fragment_29776_lociStitched	9	137241808	137278716	104	FAM166A,STPG3-AS1,STPG3,NELFB,TOR4A,TUBB4B
4_Fragment_19255_lociStitched	3	49094017	49136525	105	QRICH1,MIR6890,QARS,LAMB2,USP19
4_Fragment_12253_lociStitched	17	43299257	43334700	106	U2,LINC00854,---
2_Fragment_20748_lociStitched	4	2398847	2417208	107	ZFYVE28
3_Fragment_14350_lociStitched	19	49579506	49600700	108	NOSIP,PRR12,PRRG2
3_Fragment_6443_lociStitched	12	21637096	21659155	109	---,LDHB
2_Fragment_15500_lociStitched	2	84905868	84927975	110	TRABD2A,AC022210.1,TMSB10,---
6_Fragment_12843_lociStitched	17	82661987	82718839	111	MIR4525,RAB40B,AC024361.2,FN3KRP
3_Fragment_19581_lociStitched	3	101674858	101705317	112	---
3_Fragment_26804_lociStitched	7	90152881	90189038	113	STEAP1,STEAP2,STEAP2-AS1
2_Fragment_2008_lociStitched	1	155305637	155327490	114	FDPS,RUSC1,RUSC1-AS1
5_Fragment_4543_lociStitched	10	119205251	119256915	115	GRK5-IT1,RN7SL749P,---
2_Fragment_7518_lociStitched	12	120527923	120541644	116	COQ5,RNF10
1_Fragment_18279_lociStitched	21	44423145	44429173	117	TRPM2-AS,TRPM2
3_Fragment_23745_lociStitched	5	177324257	177352935	118	LMAN2,AC146507.1
3_Fragment_14282_lociStitched	19	47482590	47517789	119	NAPA-AS1,AC073548.1,KPTN,NAPA
3_Fragment_7823_lociStitched	13	27424681	27452681	120	MTIF3,GTF3A
5_Fragment_23560_lociStitched	5	154679346	154724579	121	MIR1303,LARP1,Y_RNA,RN7SL803P
3_Fragment_26650_lociStitched	7	73790311	73812377	122	CLDN4,---
3_Fragment_15845_lociStitched	2	113157536	113177355	123	AC016683.1,PSD4
3_Fragment_8681_lociStitched	14	39167468	39189124	124	TRAPPC6B,AL132639.3,PNN
2_Fragment_24233_lociStitched	6	26086147	26106326	125	HFE,HIST1H4C
5_Fragment_20624_lociStitched	3	195811207	195849543	126	MUC4,KIF3AP1,LINC01983
3_Fragment_22384_lociStitched	5	38843598	38867551	127	OSMR-AS1,OSMR,---
5_Fragment_23378_lociStitched	5	140689779	140726693	128	HARS2,HARS,ZMAT2,VTRNA1-1,VTRNA1-2,VTRNA1-3,---
3_Fragment_6836_lociStitched	12	53962835	53990232	129	AC012531.5,HOTAIR_3,AC012531.4,HOTAIR_2,HOXC10,HOTAIR,HOXC11,HOXC6,AC012531.3,HOXC-AS3
5_Fragment_23902_lociStitched	6	2997907	3034268	130	AL133351.1,AL133351.4,AL133351.5,NQO2,---
4_Fragment_28568_lociStitched	8	122779674	122818484	131	AC016405.3,ZHX2,AC016405.2,AC016405.1
4_Fragment_24041_lociStitched	6	10719417	10761190	132	TMEM14C,AL024498.2,TMEM14B,RNA5SP203,AL024498.1,---
4_Fragment_25860_lociStitched	7	500931	522334	133	PDGFA,HRAT92
4_Fragment_15275_lociStitched	2	62721794	62755460	134	Y_RNA,EHBP1
4_Fragment_8472_lociStitched	13	113408494	113451534	135	ADPRHL1,---
3_Fragment_20110_lociStitched	3	149527199	149550159	136	WWTR1
3_Fragment_24364_lociStitched	6	30480293	30501724	137	RANP1,HLA-E
5_Fragment_17004_lociStitched	2	232978173	233024323	138	AC106876.1,NGEF
3_Fragment_16238_lociStitched	2	160174129	160200670	139	ITGB6,---
2_Fragment_25959_lociStitched	7	5594717	5615707	140	FSCN1,---
1_Fragment_10534_lociStitched	16	758463	765107	141	MSLN
3_Fragment_8402_lociStitched	13	109777612	109805341	142	IRS2,AL162497.1,AL355810.1,---
3_Fragment_21473_lociStitched	4	88590210	88615689	143	HERC3
4_Fragment_331_lociStitched	1	19782450	19818412	144	TMCO4,AL391883.1,RNF186
4_Fragment_26669_lociStitched	7	74289620	74326435	145	CLIP2
2_Fragment_10574_lociStitched	16	2499961	2520232	146	AMDHD2,AC093525.8,ATP6V0C,AC093525.1,TBC1D24,---,AC093525.2
2_Fragment_19435_lociStitched	3	69197235	69215161	147	FRMD4B
2_Fragment_5569_lociStitched	11	72067212	72082925	148	MIR3165,LRTOMT,NUMA1,---
3_Fragment_29806_lociStitched	X	259374	277506	149	PLCXD1
4_Fragment_2625_lociStitched	1	206000225	206036175	150	RAB7B,CTSE,---
2_Fragment_25676_lociStitched	6	158703866	158723015	151	SYTL3
4_Fragment_14049_lociStitched	19	38373622	38419175	152	PSMD8,AC005789.1,FAM98C,SPRED3,GGN,RASGRP4
2_Fragment_4487_lociStitched	10	113943593	113962974	153	---
3_Fragment_4736_lociStitched	11	394457	416652	154	PKP3,SIGIRR
5_Fragment_16548_lociStitched	2	191010758	191052075	155	AC067945.2,STAT1,AC067945.3,STAT4,---
3_Fragment_4589_lociStitched	10	122112959	122145166	156	TACC2
2_Fragment_8879_lociStitched	14	61515865	61529605	157	AL355916.3,PRKCH
5_Fragment_21955_lociStitched	4	152934966	152972298	158	FHDC1,---
4_Fragment_21841_lociStitched	4	142434067	142477287	159	INPP4B
2_Fragment_8700_lociStitched	14	49581768	49599787	160	Y_RNA,RN7SL1,RHOQP1,LRR1,RPS29
1_Fragment_18866_lociStitched	3	4978651	4984908	161	BHLHE40,BHLHE40-AS1,---
4_Fragment_16521_lociStitched	2	190316583	190360843	162	INPP1,HIBCH
3_Fragment_21811_lociStitched	4	140011966	140040850	163	MAML3
2_Fragment_6461_lociStitched	12	22540121	22552108	164	C2CD5,---,AC087241.1
5_Fragment_22582_lociStitched	5	56463707	56509524	165	LINC01948,AC022431.1,---
3_Fragment_27382_lociStitched	7	143261785	143288317	166	CASP2,TMEM139,AC073342.1,GSTK1
5_Fragment_22389_lociStitched	5	39057470	39105257	167	RICTOR,---,FYB1
3_Fragment_2538_lociStitched	1	201258122	201280239	168	---
5_Fragment_14317_lociStitched	19	48760125	48811011	169	RNU6-317P,BCAT2,---
5_Fragment_17112_lociStitched	2	238098079	238139760	170	ESPNL,KLHL30,---,SCLY,UBE2F-SCLY
3_Fragment_11526_lociStitched	16	86603782	86634454	171	---
3_Fragment_1914_lociStitched	1	150265452	150295589	172	C1orf54,APH1A,CIART,MRPS21,CA14
3_Fragment_12279_lociStitched	17	44177094	44199196	173	TMUB2,ASB16-AS1,AC004596.1,ATXN7L3,ASB16,---
3_Fragment_2599_lociStitched	1	204489620	204517596	174	PIK3C2B,MDM4
2_Fragment_19348_lociStitched	3	57543709	57561045	175	PDE12,DNAH12,RNU6-483P
3_Fragment_9217_lociStitched	14	91391849	91417713	176	CCDC88C
3_Fragment_1440_lociStitched	1	109074745	109102083	177	TAF13,TMEM167B,AL356488.2,SCARNA2,AL356488.3,---
5_Fragment_9081_lociStitched	14	75040357	75084562	178	MLH3,ZC2HC1C,ACYP1,NEK9
2_Fragment_23322_lociStitched	5	137733320	137755817	179	KLHL3,HNRNPA0
4_Fragment_21679_lociStitched	4	113949781	113981049	180	ARSJ,---
3_Fragment_16797_lociStitched	2	218881003	218910156	181	WNT10A,LINC01494
1_Fragment_14155_lociStitched	19	42522313	42530250	182	CEACAM1,LIPE-AS1,---
2_Fragment_12357_lociStitched	17	47817483	47832789	183	OSBPL7,LRRC46,MRPL10
4_Fragment_14591_lociStitched	19	58384518	58410428	184	MIR4754,RPS5,ZNF584,LINC02560,RNF225,AC012313.1
2_Fragment_26850_lociStitched	7	93573763	93595191	185	CALCR,GNGT1,---
3_Fragment_20416_lociStitched	3	184133661	184159304	186	AC131235.4,AC131235.3,EIF2B5,DVL3,AC131235.1,---
3_Fragment_14468_lociStitched	19	53863738	53890654	187	AC008440.1,MYADM,PRKCG,AC008440.2,---,AC008440.3
3_Fragment_4021_lociStitched	10	72674978	72696131	188	MCU
6_Fragment_11202_lociStitched	16	66946726	67001021	189	CES3,CES4A,---,AC009084.1
2_Fragment_11962_lociStitched	17	27628279	27650459	190	LGALS9,AC015688.5
2_Fragment_6823_lociStitched	12	53440260	53455284	191	PRR13,AC023509.1,PCBP2
3_Fragment_19794_lociStitched	3	122661431	122685795	192	---
5_Fragment_1770_lociStitched	1	145182492	145217865	193	---
1_Fragment_12310_lociStitched	17	45423040	45429585	194	ARHGAP27
2_Fragment_7623_lociStitched	12	124694151	124717599	195	---
4_Fragment_18966_lociStitched	3	13469721	13497133	196	HDAC11-AS1,HDAC11
3_Fragment_20421_lociStitched	3	184351254	184379800	197	CLCN2,POLR2H,CHRD,---,THPO
3_Fragment_6659_lociStitched	12	45214360	45243080	198	ANO6,PLEKHA8P1
4_Fragment_11244_lociStitched	16	68236240	68266479	199	AC020978.5,ESRP2,PLA2G15,SLC7A6,AC020978.3,---
2_Fragment_9090_lociStitched	14	75513987	75527237	200	BATF
1_Fragment_14599_lociStitched	19	58552623	58558428	201	CHMP2A,UBE2M
3_Fragment_8539_lociStitched	14	22829115	22854364	202	MMP14,MRPL52,SLC7A7,Y_RNA
3_Fragment_5031_lociStitched	11	18243547	18270748	203	SAA2-SAA4,RNA5SP333,SAA2,ST13P5,SAA1,RNA5SP334,---
3_Fragment_13569_lociStitched	19	9767199	9794065	204	UBE2L4,ZNF846,AC008752.1
5_Fragment_13941_lociStitched	19	33240062	33277120	205	---
4_Fragment_27328_lociStitched	7	139828062	139861069	206	---,TBXAS1
2_Fragment_22413_lociStitched	5	40830966	40843886	207	SNORD72,CARD6,RPL37
2_Fragment_7592_lociStitched	12	123138457	123150608	208	PITPNM2,---
2_Fragment_25674_lociStitched	6	158626193	158647073	209	DYNLT1,TMEM181
3_Fragment_19790_lociStitched	3	122559873	122579009	210	DTX3L,PARP9,PARP15
5_Fragment_9518_lociStitched	15	31214092	31237188	211	AC012236.1,---
7_Fragment_1730_lociStitched	1	143698822	143758988	212	RNVU1-17,AC239800.2,RNU1-92P,RNVU1-18,AC239800.1
4_Fragment_29476_lociStitched	9	113372741	113412542	213	ALAD,POLE3,C9orf43,HDHD3
4_Fragment_5435_lociStitched	11	66044772	66073629	214	GAL3ST3,SF3B2,PACS1,AP006287.2
2_Fragment_15215_lociStitched	2	55609597	55622304	215	AC015982.1,PPP4R3B
1_Fragment_154_lociStitched	1	8180570	8188311	216	---
3_Fragment_14221_lociStitched	19	45469298	45487189	217	ERCC1,FOSB,RTN2
2_Fragment_27312_lociStitched	7	139092396	139110612	218	ZC3HAV1,---
3_Fragment_6907_lociStitched	12	57875288	57891600	219	AC083805.1,---
2_Fragment_10697_lociStitched	16	11582893	11600884	220	LITAF
2_Fragment_11793_lociStitched	17	8172354	8189650	221	SNORD118,MIR4521,AC129492.7,TMEM107,AC129492.4,BORCS6
2_Fragment_11775_lociStitched	17	7549211	7561748	222	AC016876.3,TNFSF13,SENP3,TNFSF12,TNFSF12-TNFSF13,---
2_Fragment_7594_lociStitched	12	123249836	123271086	223	AC068768.2,C12orf65,---,CDK2AP1,AC068768.1
1_Fragment_16596_lociStitched	2	197429969	197437059	224	SF3B1,---
5_Fragment_15781_lociStitched	2	110298583	110355310	225	AC140479.7,---
3_Fragment_8965_lociStitched	14	68179504	68213216	226	RAD51B,---
3_Fragment_23273_lociStitched	5	134550183	134580465	227	JADE2
3_Fragment_26531_lociStitched	7	55119013	55145842	228	EGFR,---
2_Fragment_177_lociStitched	1	9160234	9182420	229	LINC01759,MIR34AHG,---
3_Fragment_1451_lociStitched	1	109516091	109550829	230	GPR61,AL355310.3,GNAI3
1_Fragment_22260_lociStitched	5	10300909	10308102	231	CMBL
1_Fragment_9640_lociStitched	15	40844324	40848823	232	SPINT1-AS1,SPINT1
3_Fragment_28363_lociStitched	8	100439914	100477439	233	AP003472.1,AP000424.1,---
4_Fragment_18320_lociStitched	21	46118419	46157020	234	FTCD-AS1,FTCD,COL6A2
2_Fragment_17895_lociStitched	20	62951008	62973435	235	---
2_Fragment_9618_lociStitched	15	40037417	40048983	236	SRP14,SRP14-AS1,---
2_Fragment_20685_lociStitched	3	197948350	197962065	237	RPL35A,LMLN,IQCG,---
5_Fragment_15332_lociStitched	2	65387607	65430967	238	SPRED2
2_Fragment_3295_lociStitched	10	5068833	5082212	239	AKR1C3
3_Fragment_7538_lociStitched	12	121210418	121230939	240	P2RX4
1_Fragment_20088_lociStitched	3	146538450	146546532	241	PLSCR1
4_Fragment_8554_lociStitched	14	23284773	23323608	242	AL049829.3,BCL2L2,HOMEZ,BCL2L2-PABPN1,PPP1R3E,PABPN1
2_Fragment_23288_lociStitched	5	135023581	135032976	243	C5orf66,PITX1
3_Fragment_25884_lociStitched	7	1153281	1177628	244	AC091729.3,ZFAND2A,---
4_Fragment_3887_lociStitched	10	60120939	60156538	245	AL592430.2,ANK3
2_Fragment_290_lociStitched	1	16600095	16615500	246	NBPF1
4_Fragment_23490_lociStitched	5	149035611	149075879	247	RNU6-732P,SH3TC2,AC091940.1,MIR584,---
3_Fragment_1745_lociStitched	1	144218046	144251106	248	AC245595.1
3_Fragment_24758_lociStitched	6	54844212	54876293	249	FAM83B
3_Fragment_27960_lociStitched	8	47644499	47670176	250	RNU6-665P,SPIDR
3_Fragment_8641_lociStitched	14	34537396	34557902	251	AL445363.1,AL445363.3,EAPP,RNU1-27P,RNU1-28P,AL445363.2
2_Fragment_66_lociStitched	1	2297281	2314682	252	SKI,---
5_Fragment_15685_lociStitched	2	101327292	101372286	253	CREG2
2_Fragment_11359_lociStitched	16	74758271	74774624	254	FA2H
2_Fragment_12042_lociStitched	17	31578939	31600204	255	AC007923.4
2_Fragment_26907_lociStitched	7	99550702	99563267	256	AC005020.2,FAM200A,ZNF655
2_Fragment_23767_lociStitched	5	178205364	178216886	257	HNRNPAB,PHYKPL
2_Fragment_6867_lociStitched	12	56220225	56231959	258	RNF41,NABP2,SLC39A5
2_Fragment_24900_lociStitched	6	81748660	81768258	259	FAM46A,SNORA70,AL078599.1
4_Fragment_10776_lociStitched	16	15965188	15999975	260	ABCC1
2_Fragment_14519_lociStitched	19	55543534	55564871	261	SBK3
2_Fragment_3267_lociStitched	10	3824693	3839610	262	AL513303.2
3_Fragment_15681_lociStitched	2	101237403	101268689	263	CNOT11,TBC1D8,---
3_Fragment_5449_lociStitched	11	66591450	66619997	264	CCDC87,CCS,RBM14,RBM14-RBM4,RNU4-39P
1_Fragment_24387_lociStitched	6	31181885	31189278	265	---
1_Fragment_10454_lociStitched	15	99449677	99457015	266	---
1_Fragment_15875_lociStitched	2	118087384	118091232	267	INSIG2
4_Fragment_26291_lociStitched	7	32656423	32693606	268	DPY19L1P1
3_Fragment_15271_lociStitched	2	62567127	62588393	269	---
2_Fragment_4689_lociStitched	10	132428685	132448817	270	C10orf91,AL451069.3
3_Fragment_28300_lociStitched	8	94204429	94238209	271	CDH17
2_Fragment_15572_lociStitched	2	91641476	91660463	272	AC116050.1,---
2_Fragment_714_lociStitched	1	40028469	40044175	273	CAP1
1_Fragment_13062_lociStitched	18	31447677	31450310	274	DSG3
1_Fragment_7340_lociStitched	12	104457256	104461979	275	CHST11
4_Fragment_6294_lociStitched	12	6887065	6927582	276	SPSB2,U47924.3,ENO2,ATN1,LRRC23,---
3_Fragment_28319_lociStitched	8	95089439	95117345	277	NDUFAF6
1_Fragment_27129_lociStitched	7	116740586	116744049	278	MET
1_Fragment_1819_lociStitched	1	147172686	147175049	279	FMO5
1_Fragment_7106_lociStitched	12	77031387	77032978	280	E2F7
1_Fragment_12353_lociStitched	17	47531782	47534984	281	NPEPPS
4_Fragment_18979_lociStitched	3	14201153	14236449	282	LSM3,---
1_Fragment_20452_lociStitched	3	185766356	185767613	283	IGF2BP2
4_Fragment_23308_lociStitched	5	135992593	136033462	284	TGFBI
1_Fragment_2434_lociStitched	1	184588988	184591151	285	C1orf21
1_Fragment_20451_lociStitched	3	185744845	185746711	286	IGF2BP2
5_Fragment_27985_lociStitched	8	48764010	48806449	287	---
1_Fragment_20556_lociStitched	3	190531765	190534965	288	IL1RAP
2_Fragment_20314_lociStitched	3	172245944	172259443	289	FNDC3B
1_Fragment_6982_lociStitched	12	65958203	65961999	290	HMGA2
4_Fragment_2037_lociStitched	1	156569172	156602835	291	IQGAP3,TTC24,NAXE,GPATCH4
3_Fragment_20317_lociStitched	3	172329784	172356934	292	FNDC3B
1_Fragment_27128_lociStitched	7	116722957	116725408	293	MET
4_Fragment_20447_lociStitched	3	185686720	185729799	294	IGF2BP2
1_Fragment_20558_lociStitched	3	190584939	190587660	295	IL1RAP
2_Fragment_16597_lociStitched	2	197450730	197462512	296	COQ10B
5_Fragment_5825_lociStitched	11	96206631	96244761	297	MAML2,---
2_Fragment_26940_lociStitched	7	100430317	100446337	298	AC092849.2,AC092849.1,PPP1R35,MEPCE
5_Fragment_5493_lociStitched	11	68435181	68472212	299	PPP6R3,LRP5,---
1_Fragment_20310_lociStitched	3	172073042	172075122	300	FNDC3B
2_Fragment_12354_lociStitched	17	47610199	47622392	301	NPEPPS
1_Fragment_24942_lociStitched	6	85479263	85484858	302	NT5E
2_Fragment_24705_lociStitched	6	52350750	52364395	303	PAQR8
2_Fragment_24836_lociStitched	6	70379002	70400967	304	AL365226.2,---
2_Fragment_5425_lociStitched	11	65710116	65720610	305	KAT5,RNASEH2C,---
4_Fragment_20453_lociStitched	3	185814992	185837840	306	IGF2BP2
1_Fragment_20316_lociStitched	3	172295661	172297542	307	FNDC3B
1_Fragment_2432_lociStitched	1	184490025	184493349	308	C1orf21
1_Fragment_23631_lociStitched	5	163502440	163510189	309	MAT2B
2_Fragment_12070_lociStitched	17	32927012	32938239	310	TMEM98
1_Fragment_12490_lociStitched	17	59153585	59156385	311	PRR11
1_Fragment_24706_lociStitched	6	52387951	52392440	312	PAQR8
1_Fragment_20313_lociStitched	3	172208401	172210634	313	FNDC3B
1_Fragment_6979_lociStitched	12	65825535	65829392	314	HMGA2
2_Fragment_8005_lociStitched	13	42984599	42995287	315	EPSTI1
1_Fragment_8029_lociStitched	13	44432119	44438600	316	AL138960.2,AL139184.1,TSC22D1,---
2_Fragment_11605_lociStitched	16	89580852	89603680	317	CPNE7,---
1_Fragment_17311_lociStitched	20	9067396	9068398	318	PLCB4
2_Fragment_9425_lociStitched	14	104724484	104737267	319	ADSSL1
1_Fragment_2433_lociStitched	1	184568049	184569765	320	C1orf21
3_Fragment_24300_lociStitched	6	28123071	28143502	321	ZSCAN16,ZKSCAN8,AL358933.1,ZSCAN16-AS1,---
4_Fragment_8407_lociStitched	13	109861296	109884038	322	---
2_Fragment_2004_lociStitched	1	155252790	155263919	323	FAM189B,SCAMP3,CLK2
4_Fragment_30299_lociStitched	X	106692733	106732898	324	RNF128
4_Fragment_23042_lociStitched	5	99019292	99038820	325	---
1_Fragment_1820_lociStitched	1	147222880	147226939	326	FMO5
2_Fragment_11582_lociStitched	16	88777426	88794252	327	PIEZO1,---
5_Fragment_20309_lociStitched	3	171934560	171969017	328	---
2_Fragment_17819_lociStitched	20	53897456	53918685	329	---
3_Fragment_23642_lociStitched	5	168340920	168366869	330	WWC1
2_Fragment_20445_lociStitched	3	185642443	185660959	331	IGF2BP2
2_Fragment_6033_lociStitched	11	119091107	119105114	332	H2AFX,C2CD2L,DPAGT1,---,HMBS
1_Fragment_5568_lociStitched	11	72036457	72043796	333	NUMA1
2_Fragment_10685_lociStitched	16	11074667	11096391	334	CLEC16A,---
4_Fragment_12236_lociStitched	17	42761430	42799396	335	RAMP2-AS1,VPS25,WNK4,COA3,CNTD1,RAMP2
1_Fragment_20311_lociStitched	3	172105604	172108428	336	FNDC3B
1_Fragment_18339_lociStitched	22	12173223	12179170	337	---
2_Fragment_5441_lociStitched	11	66334803	66347663	338	RIN1,BRMS1,AP001107.9,B4GAT1,AP001107.6
1_Fragment_20312_lociStitched	3	172166796	172172280	339	FNDC3B
3_Fragment_1225_lociStitched	1	85625700	85656107	340	ZNHIT6
2_Fragment_12693_lociStitched	17	75077662	75094703	341	SLC16A5,Y_RNA,TRIM80P
1_Fragment_20557_lociStitched	3	190565653	190568665	342	IL1RAP
4_Fragment_14140_lociStitched	19	42048581	42080559	343	ZNF574,GRIK5
2_Fragment_27220_lociStitched	7	129954966	129971912	344	AC073320.1,Y_RNA
2_Fragment_6981_lociStitched	12	65916899	65927859	345	HMGA2
1_Fragment_2435_lociStitched	1	184625555	184627589	346	C1orf21
4_Fragment_11625_lociStitched	16	90019752	90059218	347	---
3_Fragment_5122_lociStitched	11	33038162	33066339	348	TCP11L1
3_Fragment_23893_lociStitched	6	2789947	2821739	349	---
2_Fragment_2001_lociStitched	1	155082235	155095025	350	AL691442.1,EFNA3
1_Fragment_20555_lociStitched	3	190513999	190516978	351	IL1RAP
2_Fragment_10526_lociStitched	16	633867	649092	352	METTL26,MCRIP2,WDR90,WFIKKN1,AL022341.1
4_Fragment_4744_lociStitched	11	504529	539029	353	RNH1,AC137894.1,LRRC56,HRAS,---
2_Fragment_24410_lociStitched	6	31968630	31985094	354	STK19,DXO,SKIV2L
2_Fragment_27335_lociStitched	7	140048785	140062594	355	PARP12
1_Fragment_2431_lociStitched	1	184387558	184389770	356	C1orf21
1_Fragment_21282_lociStitched	4	74373669	74378675	357	EREG
1_Fragment_7341_lociStitched	12	104643123	104645441	358	CHST11
1_Fragment_13225_lociStitched	18	59897638	59903688	359	PMAIP1
2_Fragment_28054_lociStitched	8	56209059	56213349	360	PLAG1
2_Fragment_14478_lociStitched	19	54171094	54189213	361	TMC4,MBOAT7
4_Fragment_1932_lociStitched	1	151131174	151168076	362	AL592424.1,TNFAIP8L2,SCNM1,SEMA6C,LYSMD1
1_Fragment_15834_lociStitched	2	112646346	112652934	363	SLC20A1
3_Fragment_20812_lociStitched	4	6885391	6904005	364	---
