# Supplementary material for: Comprehensive machine learning-generated classifier identifies pro-metastatic characteristics and predicts individual treatment in pancreatic cancer: A multicenter cohort study based on super-enhancer profiling
Source: Theranostics. 2023 May 27;13(10):3290–309. doi: 10.7150/thno.84978 (PMC10283048; doi:10.7150/thno.84978)
Supplement: Supplementary file 1 — Supplementary methods, figures and tables. [file thnov13p3290s1.zip › s1/Supplementary Table S6.xlsx]

## Sheet: Sheet1
Supplementary Table S6. Super-enhancers of PaTu 8988t in HMs.
REGION_ID	CHROM	START	STOP	enhancerRank	Gene
1_Fragment_18152_lociStitched	2	32916099	32916772	1	LINC00486
10_Fragment_14449_lociStitched	17	43231181	43335006	2	RNU2-1,U2,LINC00854,---
9_Fragment_29183_lociStitched	6	26154957	26254317	3	HIST1H2BD,HIST1H1E,LARP1P1,HIST1H2BE,AL353759.1,HIST1H3D,HIST1H1PS1,HIST1H4D,HIST1H2BF,AL031777.1,HIST1H4E,HIST1H2AD,AL031777.2,HIST1H2AE,HIST1H2BG,HIST1H3E,HIST1H2APS3,HIST1H4F,HIST1H1D,HIST1H2BH,HIST1H3F,HIST1H4G,---
2_Fragment_1940_lociStitched	1	125166773	125184655	4	---
2_Fragment_12909_lociStitched	16	46385776	46401743	5	---
1_Fragment_24015_lociStitched	3	93469942	93471048	6	---
46_Fragment_27311_lociStitched	5	49351216	49617511	7	---
4_Fragment_21431_lociStitched	20	53578163	53624937	8	AC005808.1,ZNF217
5_Fragment_10557_lociStitched	14	75257209	75311770	9	AF111167.1,U2,AL691403.1,FOS,LINC01220,DPPA5P4,---
4_Fragment_27343_lociStitched	5	49630634	49667459	10	---
5_Fragment_1948_lociStitched	1	143229918	143267967	11	---
4_Fragment_2089_lociStitched	1	149830297	149863625	12	HIST2H2AA3,HIST2H4A,AC239868.1,HIST2H3C,HIST2H4B,AC239868.3,AC239868.2,HIST2H3A,HIST2H2AA4
10_Fragment_13789_lociStitched	17	8137794	8224814	13	PER1,MIR6883,SNORD118,AC129492.3,VAMP2,MIR4521,AC129492.7,TMEM107,BORCS6,AC129492.4,AC129492.5,LINC00324,AURKB,CTC1
1_Fragment_13560_lociStitched	16	89992364	89998119	14	AFG3L1P
4_Fragment_15389_lociStitched	18	3592115	3627467	15	DLGAP1-AS2,DLGAP1-AS1,---,DLGAP1
5_Fragment_28923_lociStitched	6	10424372	10466159	16	LINC00518,AL138885.2,MIR5689HG,MIR5689,MRPL48P1,---
2_Fragment_5549_lociStitched	11	10292579	10309437	17	SBF2,AC080023.1,ADM,AMPD3,---
2_Fragment_7847_lociStitched	12	46368375	46388969	18	AC025031.2,SLC38A2,AC025031.1,AC008014.1,AC025031.4,---
13_Fragment_13739_lociStitched	17	7213340	7330477	19	DLG4,ACADVL,MIR324,DVL2,PHF23,ELP5,CTDNEP1,GABARAP,AC120057.3,CLDN7,AC003688.1,Y_RNA,AC003688.2,SLC2A4,YBX2,EIF5A,GPS2,AC026954.2,NEURL4,AC026954.1,AC120057.4,---
2_Fragment_32293_lociStitched	7	131095455	131113780	20	LINC-PINT,MKLN1,---
10_Fragment_17350_lociStitched	19	45439323	45523816	21	FOSB,ERCC1,PPM1N,RTN2,VASP,---
4_Fragment_12812_lociStitched	16	34571443	34589687	22	---
2_Fragment_4180_lociStitched	10	46520752	46541537	23	ANXA8L1
4_Fragment_19818_lociStitched	2	177241080	177280251	24	MIR3128,AC079305.1,NFE2L2
7_Fragment_20956_lociStitched	20	31545098	31613827	25	MCTS2P,HM13-IT1,AL110115.2,RNU6-384P,HM13-AS1,ID1,MIR3193,HM13,---
3_Fragment_7063_lociStitched	11	122404988	122442667	26	MIR100HG,---
4_Fragment_10905_lociStitched	14	105465322	105492079	27	CRIP2,AL928654.3,C14orf80,CRIP1,AL928654.4,MTA1
5_Fragment_8926_lociStitched	12	124894938	124941789	28	RNU6-927P,MIR5188,UBC,AC093719.1
6_Fragment_5809_lociStitched	11	33010436	33062544	29	DEPDC7,TCP11L1
4_Fragment_8850_lociStitched	12	122397581	122424414	30	CLIP1,CLIP1-AS1
1_Fragment_29398_lociStitched	6	32966626	32974384	31	AL645941.3,HLA-DMA,BRD2,AL645941.1
4_Fragment_14125_lociStitched	17	28709874	28746959	32	SNORD42B,PROCA1,RPL23A,RAB34,AC010761.6,AC010761.1,SNORD4B,NEK8,SNORD4A,TLCD1,SNORD42A,TRAF4,AC010761.2,AC010761.4
4_Fragment_32627_lociStitched	7	158800147	158831883	33	ESYT2,---
4_Fragment_29171_lociStitched	6	26042970	26071841	34	HIST1H2APS5,HIST1H2BB,HIST1H1C,HIST1H3C
5_Fragment_29212_lociStitched	6	27128967	27162218	35	HIST1H2AG,HIST1H2BJ,HIST1H2AH,MIR3143,HIST1H4I,HIST1H2BK
4_Fragment_11992_lociStitched	15	90387262	90421964	36	IQGAP1,AC018946.1
4_Fragment_14524_lociStitched	17	45135256	45173968	37	HEXIM1,AC142472.1,HEXIM2,AC138150.1,AC138150.2,ACBD4
5_Fragment_16643_lociStitched	19	18274180	18307829	38	JUND,KIAA1683,MIR3188,RPL39P38,LSM4
1_Fragment_14963_lociStitched	17	68285760	68294790	39	SLC16A6,ARSG
1_Fragment_26632_lociStitched	5	10248107	10252423	40	AC012640.1,CCT5,FAM173B
4_Fragment_18374_lociStitched	2	46939150	46988376	41	MCFD2,AC093732.2,TTC7A
4_Fragment_32282_lociStitched	7	130889703	130926107	42	AC016831.1,---,LINC00513
1_Fragment_7162_lociStitched	11	130000511	130005212	43	PRDM10,LINC00167
4_Fragment_10438_lociStitched	14	68790711	68825329	44	ZFP36L1,---
4_Fragment_26939_lociStitched	5	39057566	39103504	45	RICTOR,---
5_Fragment_26926_lociStitched	5	38632048	38675593	46	---,LIFR-AS1
3_Fragment_29236_lociStitched	6	27822568	27841012	47	HIST1H4K,HIST1H4J,HIST1H2AK,HIST1H2BN
8_Fragment_28971_lociStitched	6	12312550	12372541	48	SUMO2P12
6_Fragment_31626_lociStitched	7	76355965	76398679	49	AC005522.1,YWHAG,ZP3,SSC4D
2_Fragment_24735_lociStitched	3	156813990	156828402	50	LEKR1,LINC00886,---
5_Fragment_13258_lociStitched	16	73045893	73097795	51	AC116667.1,HCCAT5,ZFHX3,---
9_Fragment_23638_lociStitched	3	50290645	50365950	52	IFRD2,NAT6,HYAL3,HYAL1,HYAL2,TUSC2,RASSF1-AS1,ZMYND10,ZMYND10-AS1,RASSF1,TMEM115,NPRL2,Z84492.1,CYB561D2,---,CACNA2D2
3_Fragment_12568_lociStitched	16	21499480	21523109	53	MIR3680-1,SMG1P3,SLC7A5P2,---
3_Fragment_13555_lociStitched	16	89814679	89844432	54	SPIRE2,FANCA,---
1_Fragment_26819_lociStitched	5	32169234	32177355	55	AC025181.2,GOLPH3
2_Fragment_17632_lociStitched	19	53858258	53870570	56	AC008440.1,MYADM,---,AC008440.3
4_Fragment_6195_lociStitched	11	62830135	62860104	57	STX5,AP001160.1,WDR74,RNU2-2P,AP001160.5,SNORD26,SNORD28,SLC3A2,SNORD27,SNORD25,SNORD22,SNORD30,SNHG1,---
7_Fragment_36908_lociStitched	X	154368045	154412763	58	FLNA,EMD,SNORA70,AC245140.2,RPL10,DNASE1L1,TAZ,---
3_Fragment_7958_lociStitched	12	50761525	50790606	59	ATF1
2_Fragment_29188_lociStitched	6	26268526	26287282	60	HIST1H2BI,HIST1H2APS4,HIST1H3G,HIST1H4H
6_Fragment_35882_lociStitched	9	137221201	137279169	61	CYSRT1,RNF224,RNF208,SLC34A3,FAM166A,TUBB4B,STPG3-AS1,STPG3,NELFB,TOR4A,---
3_Fragment_12022_lociStitched	15	91262588	91284272	62	SV2B
1_Fragment_6000_lociStitched	11	47763530	47770075	63	FNBP4
5_Fragment_30782_lociStitched	7	6245187	6286030	64	CYTH3
2_Fragment_14451_lociStitched	17	43358697	43371373	65	AC109326.1,LINC00910,---
7_Fragment_6654_lociStitched	11	86458346	86526482	66	ME3,AP001831.1
3_Fragment_29509_lociStitched	6	37124146	37138592	67	---
6_Fragment_32300_lociStitched	7	131157502	131194605	68	MKLN1
2_Fragment_24360_lociStitched	3	127588614	127600430	69	MCM2,TPRA1,---
6_Fragment_24419_lociStitched	3	129604701	129666162	70	PLXND1,AC023162.1,TMCC1,---
8_Fragment_5026_lociStitched	10	103182373	103255488	71	NT5C2,ST13P13,RPEL1,---
1_Fragment_17776_lociStitched	2	1788891	1797968	72	AC093390.2,---,MYT1L
5_Fragment_6567_lociStitched	11	76767234	76808183	73	AP003119.1,AP003119.2,TSKU,AP003119.3,---
4_Fragment_21260_lociStitched	20	47354327	47393706	74	ZMYND8,---,LINC01754,AL031666.1
4_Fragment_4949_lociStitched	10	100344978	100376771	75	SCD,AL139819.1,OLMALINC,---
3_Fragment_4417_lociStitched	10	68068765	68099248	76	HERC4
4_Fragment_18663_lociStitched	2	70123071	70143909	77	LINC01816
2_Fragment_34757_lociStitched	9	70409649	70421789	78	KLF9
3_Fragment_2137_lociStitched	1	151188560	151211489	79	VPS72,PIP5K1A
2_Fragment_26637_lociStitched	5	10351522	10368583	80	6-Mar,AC012640.2
5_Fragment_7985_lociStitched	12	52025473	52071417	81	AC025259.3,ATG101,NR4A1
3_Fragment_2295_lociStitched	1	156727432	156753535	82	RRNAD1,ISG20L2,MRPL24,PRCC,HDGF
3_Fragment_25589_lociStitched	4	41503535	41540582	83	LIMCH1
3_Fragment_26836_lociStitched	5	32758416	32781915	84	NPR3
2_Fragment_35476_lociStitched	9	124652041	124662067	85	MIR181A2HG,NR6A1
8_Fragment_20929_lociStitched	20	28494304	28564860	86	FRG1CP,---
4_Fragment_5596_lociStitched	11	12673001	12705403	87	TEAD1
1_Fragment_8054_lociStitched	12	54276984	54283574	88	HNRNPA1,CBX5,AC078778.2,AC078778.1
7_Fragment_28804_lociStitched	6	3785726	3827791	89	---
4_Fragment_28774_lociStitched	6	2987425	3025159	90	LINC01011,NQO2,AL133351.1,AL133351.4,---
1_Fragment_26499_lociStitched	5	9939	11913	91	---
2_Fragment_24741_lociStitched	3	157158134	157177512	92	AC104411.1,CCNL1,KRT18P34,AC092944.1,RNA5SP146,---
6_Fragment_12325_lociStitched	16	4270511	4318062	93	TFAP4,GLIS2,---
2_Fragment_26983_lociStitched	5	40829500	40842008	94	SNORD72,CARD6,RPL37
2_Fragment_28945_lociStitched	6	11191856	11211111	95	NEDD9,AL139807.1
3_Fragment_17342_lociStitched	19	45401382	45426022	96	CD3EAP,PPP1R13L,ERCC1
1_Fragment_21664_lociStitched	21	6367188	6375254	97	---
2_Fragment_3371_lociStitched	1	244962755	244973344	98	EFCAB2,AL356512.1
6_Fragment_16153_lociStitched	19	3358685	3405612	99	AC005514.1,NFIC
3_Fragment_33794_lociStitched	8	102780780	102811778	100	AP003356.1,---
3_Fragment_4594_lociStitched	10	75209156	75236750	101	VDAC2,COMTD1
4_Fragment_26735_lociStitched	5	17301083	17342046	102	AC026785.1
1_Fragment_24874_lociStitched	3	172745727	172752971	103	ECT2
4_Fragment_17147_lociStitched	19	38636871	38668784	104	ACTN4,EIF3K,---
2_Fragment_8964_lociStitched	12	131024791	131036419	105	AC078925.1,AC078925.2,AC078925.3,ADGRD1
2_Fragment_23214_lociStitched	3	15629671	15648630	106	---,BTD
6_Fragment_899_lociStitched	1	44774291	44820990	107	AL592166.1,SNORD55,RPS8,SNORD46,SNORD38B,BEST4,RPS15AP11,PLK3,TCTEX1D4,BTBD19,RNU5E-6P,SNORD38A,PTCH2
1_Fragment_27002_lociStitched	5	43119442	43127817	108	ZNF131
4_Fragment_13331_lociStitched	16	80977046	81010117	109	AC092718.7,CENPN,---,CMC2
2_Fragment_7876_lociStitched	12	47811675	47826796	110	AC004466.2,LINC02354,HDAC7,---
6_Fragment_31556_lociStitched	7	74417312	74484548	111	GTF2IRD1
5_Fragment_2221_lociStitched	1	154955398	154985142	112	PBXIP1,CKS1B,PYGO2,SHC1,AL451085.2,MIR4258,FLAD1
6_Fragment_16058_lociStitched	19	1241367	1286427	113	ATP5D,CIRBP,MIDN,CIRBP-AS1,C19orf24,EFNA2
3_Fragment_2283_lociStitched	1	156476647	156506925	114	Y_RNA,MEF2D
2_Fragment_35114_lociStitched	9	97981941	97992994	115	ANP32B,AL354726.1
7_Fragment_25104_lociStitched	3	194111754	194159586	116	AC080129.2,RN7SL215P,HES1
2_Fragment_12046_lociStitched	15	92815508	92834936	117	LINC01578,---
1_Fragment_14073_lociStitched	17	26880784	26886033	118	---
1_Fragment_30698_lociStitched	7	2352844	2356550	119	SNX8,EIF3B
3_Fragment_36646_lociStitched	X	115726195	115737392	120	---
6_Fragment_5399_lociStitched	11	794985	846827	121	PANO1,SLC25A22,SNORA52,PNPLA2,PIDD1,RPLP2,CRACR2B,AP006621.1,CD151,POLR2L,TSPAN4,---
5_Fragment_17684_lociStitched	19	55623972	55657172	122	ZNF580,ZNF784,ZNF581,CCDC106,U2AF2
2_Fragment_34984_lociStitched	9	89309189	89320325	123	CKS2,SECISBP2,MIR3153
11_Fragment_12172_lociStitched	16	621357	690816	124	METTL26,WFIKKN1,MCRIP2,AL022341.1,WDR90,RHOT2,AL022341.2,JMJD8,Z92544.1,Z92544.3,RHBDL1,STUB1,Z92544.2,WDR24,RAB40C,---
1_Fragment_27749_lociStitched	5	91376826	91385117	125	ARRDC3-AS1,ARRDC3,---
5_Fragment_2194_lociStitched	1	153944819	153992332	126	CRTC2,DENND4B,SLC39A1,MIR6737,AL358472.4,AL358472.3,CREB3L4,RPS27,JTB,AL358472.2,RAB13,---,NUP210L
5_Fragment_23066_lociStitched	3	4950297	4995942	127	BHLHE40,BHLHE40-AS1,---
5_Fragment_16476_lociStitched	19	13142299	13172906	128	AC011446.2,STX10,IER2,RPL12P42
2_Fragment_5814_lociStitched	11	33255232	33267915	129	HIPK3,---
4_Fragment_2270_lociStitched	1	156081875	156108946	130	LMNA,MEX3A
3_Fragment_31908_lociStitched	7	100427654	100451681	131	MEPCE,ZCWPW1,AC092849.2,AC092849.1,PPP1R35
1_Fragment_24663_lociStitched	3	149966488	149973051	132	ANKUB1,PFN2,---
2_Fragment_26605_lociStitched	5	6703555	6717141	133	LINC02102,PAPD7,---
2_Fragment_29202_lociStitched	6	26519843	26539903	134	HCG11,RNU6-502P,HMGN4
5_Fragment_17356_lociStitched	19	45606788	45643552	135	EML2-AS1,MIR330,EML2
3_Fragment_31780_lociStitched	7	92739699	92768061	136	CDK6
7_Fragment_5057_lociStitched	10	104296925	104353597	137	AL162742.2,AL162742.1,ITPRIP,CFAP58-AS1,CFAP58,---,GSTO2
4_Fragment_30564_lociStitched	6	158834668	158871049	138	OSTCP1,C6orf99,---
4_Fragment_17418_lociStitched	19	47095676	47132593	139	SAE1,ZC3H4,---
5_Fragment_818_lociStitched	1	40936233	40982177	140	UBE2V1P8,AL391730.1,CTPS1,---
5_Fragment_10581_lociStitched	14	77013661	77046979	141	AC007686.3,IRF2BPL,LINC02288
3_Fragment_30466_lociStitched	6	150854689	150883552	142	MTHFD1L
1_Fragment_30986_lociStitched	7	26197406	26204524	143	CBX3,HNRNPA2B1,AC004520.1
3_Fragment_13328_lociStitched	16	80923213	80940348	144	---
5_Fragment_2864_lociStitched	1	207303640	207338382	145	CD55,---,AL391597.1,AL596218.1
1_Fragment_24505_lociStitched	3	136748695	136754768	146	STAG1,AC117382.2
2_Fragment_5821_lociStitched	11	33719723	33738064	147	CD59,---
5_Fragment_4965_lociStitched	10	101030898	101064644	148	PDZD7,SFXN3,KAZALD1,AL133215.2,---
4_Fragment_4514_lociStitched	10	72295688	72335991	149	DNAJB12,---
8_Fragment_6232_lociStitched	11	64303575	64373876	150	ESRRA,PRDX5,TRMT112,AP003774.4,MIR7155,MIR1237,RPS6KA4,CCDC88B,CATSPERZ,KCNK4-TEX40
4_Fragment_13633_lociStitched	17	2385812	2408038	151	MNT,AC006435.1,METTL16
1_Fragment_10397_lociStitched	14	67239118	67244391	152	MPP5
7_Fragment_340_lociStitched	1	16142942	16190039	153	EPHA2,AL451042.2,AL451042.1,---
2_Fragment_32153_lociStitched	7	117371411	117388071	154	ASZ1
6_Fragment_29315_lociStitched	6	30672014	30723158	155	DHX16,PPP1R18,RPL7P4,MDC1-AS1,NRM,MDC1,TUBB,AL662797.3
3_Fragment_4840_lociStitched	10	93434608	93461137	156	MYOF
7_Fragment_31274_lociStitched	7	47551938	47607888	157	TNS3,---
2_Fragment_15482_lociStitched	18	11847864	11861766	158	AP005137.2,CHMP1B,CHMP1B-AS1,GNAL
3_Fragment_26566_lociStitched	5	3308865	3326268	159	---
3_Fragment_28681_lociStitched	5	179795464	179823201	160	MIR1229,MGAT4B,SQSTM1,LTC4S
1_Fragment_14254_lociStitched	17	37739500	37746345	161	HNF1B
1_Fragment_18661_lociStitched	2	70085043	70090291	162	AC016700.3,PCBP1,PCBP1-AS1,---
2_Fragment_4345_lociStitched	10	60930192	60945903	163	RHOBTB1
5_Fragment_29406_lociStitched	6	33270731	33324268	164	RPS18,VPS52,MIR6873,MIR6834,PFDN6,B3GALT4,WDR46,RGL2,ZBTB22,DAXX,TAPBP
4_Fragment_367_lociStitched	1	16888339	16915306	165	BX284668.4,BX284668.5,RNU1-2,BX284668.6,---,CROCC
2_Fragment_619_lociStitched	1	28504535	28520961	166	SNORA73A,SNHG3,RCC1,SNORA73B,---
1_Fragment_32126_lociStitched	7	116351451	116357996	167	CAV2,AC002066.1
3_Fragment_35626_lociStitched	9	129405042	129424072	168	---
2_Fragment_34901_lociStitched	9	83977036	83987927	169	RMI1,HNRNPK
3_Fragment_8592_lociStitched	12	108830954	108858647	170	MIR619,AC087893.1,DAO,SSH1
2_Fragment_2237_lociStitched	1	155191558	155210389	171	MIR92B,MUC1,AC234582.1,THBS3,MTX1
2_Fragment_33413_lociStitched	8	61710461	61724533	172	MIR4470,ASPH
3_Fragment_7003_lociStitched	11	119084116	119104687	173	HMBS,H2AFX,C2CD2L,---,DPAGT1
3_Fragment_5675_lociStitched	11	18310805	18330154	174	GTF2H1,HPS5
6_Fragment_15310_lociStitched	17	82205720	82247516	175	AC132872.2,CCDC57,SLC16A3,MIR6787,AC132872.3,---,CSNK1D
1_Fragment_26921_lociStitched	5	38461177	38470139	176	AC010457.1,EGFLAM
3_Fragment_30656_lociStitched	7	812112	834113	177	SUN1
2_Fragment_6789_lociStitched	11	102108887	102121303	178	AP001527.2,YAP1,AP001527.1
1_Fragment_27009_lociStitched	5	43481303	43485563	179	TMEM267,AC114956.3,---
1_Fragment_26833_lociStitched	5	32709050	32713657	180	NPR3
3_Fragment_17739_lociStitched	19	58542727	58576667	181	CHMP2A,MIR6807,TRIM28,RN7SL525P,MZF1-AS1,UBE2M,CENPBD1P1,MZF1,---
2_Fragment_2954_lociStitched	1	212594772	212610722	182	ATF3
4_Fragment_34413_lociStitched	9	21972255	22010351	183	CDKN2A,CDKN2B-AS1,AL449423.1,CDKN2B,---,AL359922.1
1_Fragment_6745_lociStitched	11	95788008	95793903	184	CEP57,FAM76B
3_Fragment_7135_lociStitched	11	126325363	126357692	185	GSEC,ST3GAL4,---,DCPS
7_Fragment_30218_lociStitched	6	125898836	125958771	186	HINT3,NCOA7
7_Fragment_2721_lociStitched	1	201460455	201513481	187	PHLDA3,AC096677.2,CSRP1,AC096677.1
1_Fragment_3368_lociStitched	1	244832669	244838194	188	COX20
4_Fragment_5994_lociStitched	11	47538720	47580677	189	RN7SL652P,PTPMT1,RNU5E-10P,NDUFS3,KF459542.1,CELF1,KBTBD4
12_Fragment_35568_lociStitched	9	127898371	128007718	190	AL157935.2,ST6GALNAC6,ST6GALNAC4,PIP5KL1,AL157935.1,DPM2,FAM102A,---
4_Fragment_13195_lociStitched	16	69724196	69763681	191	NQO1,AC092115.3,WWP2,NOB1,AC092115.1
1_Fragment_13003_lociStitched	16	56605014	56611684	192	MT2A,AC026461.3
4_Fragment_31932_lociStitched	7	100851630	100891281	193	SLC12A9-AS1,TRIP6,MIR6875,SRRT,UFSP1,SLC12A9,---,ACHE
5_Fragment_24371_lociStitched	3	127764738	127824077	194	MGLL,---
3_Fragment_27469_lociStitched	5	59743080	59770595	195	PDE4D
1_Fragment_5532_lociStitched	11	9458675	9464120	196	ZNF143,AC132192.2
2_Fragment_18092_lociStitched	2	28377010	28398550	197	FOSL2,AC104695.3,FLJ31356
7_Fragment_6353_lociStitched	11	67345671	67402294	198	AP003419.3,RN7SKP239,POLD4,AP003419.2,CLCF1,AP003419.4,RNU6-1238P,RAD9A,PPP1CA
2_Fragment_3235_lociStitched	1	234355907	234375367	199	AL355472.2,AL355472.4,AL355472.1,COA6,AL355472.3
3_Fragment_35488_lociStitched	9	124852339	124871271	200	WDR38,ARPC5L,RPL35
2_Fragment_14786_lociStitched	17	59752852	59771870	201	VMP1
2_Fragment_14234_lociStitched	17	36533594	36549915	202	PIGW,MYO19,GGNBP2
3_Fragment_5100_lociStitched	10	110864327	110887355	203	AL136368.1,PDCD4,PDCD4-AS1
2_Fragment_27014_lociStitched	5	43600290	43610756	204	NNT,NNT-AS1,---
4_Fragment_13150_lociStitched	16	68234559	68267125	205	AC020978.5,ESRP2,PLA2G15,SLC7A6,AC020978.3,---
2_Fragment_13925_lociStitched	17	17821986	17842348	206	SREBF1,---
2_Fragment_15381_lociStitched	18	3245139	3263948	207	AP005329.3,MYL12A,AP005329.1,MYL12B,---,AP005329.2
6_Fragment_32941_lociStitched	8	25173454	25230910	208	DOCK5,---
5_Fragment_34553_lociStitched	9	35905214	35946835	209	SPAAR,HRCT1,PGAM1P2,---
5_Fragment_22593_lociStitched	22	30820143	30860569	210	OSBP2
1_Fragment_12128_lociStitched	15	101291844	101298697	211	SNRPA1,AC023024.1,PCSK6
1_Fragment_21070_lociStitched	20	35738724	35744305	212	RBM39,---
2_Fragment_326_lociStitched	1	15830775	15851719	213	SPEN,FLJ37453
4_Fragment_10876_lociStitched	14	104666964	104699363	214	AL583722.1,MIR4710,AL583722.4,INF2
3_Fragment_30681_lociStitched	7	1503364	1522058	215	INTS1,AC093734.1
2_Fragment_26503_lociStitched	5	261923	274850	216	PDCD6,AC021087.1,---
3_Fragment_31895_lociStitched	7	100079792	100103176	217	ZNF3,COPS6,MIR93,AP4M1,MCM7,MIR25,MIR106B
3_Fragment_2874_lociStitched	1	207736615	207755804	218	CD46,CR1L
1_Fragment_33126_lociStitched	8	38379758	38387722	219	NSD3,LETM2,AC087623.3
2_Fragment_18195_lociStitched	2	36477137	36491838	220	CRIM1
4_Fragment_21052_lociStitched	20	35251481	35286102	221	AL121753.2,FAM83C-AS1,MMP24-AS1,EIF6,AL121753.1,MMP24,FAM83C
5_Fragment_1330_lociStitched	1	93660723	93704472	222	BCAR3
3_Fragment_5985_lociStitched	11	47406905	47428518	223	AC090559.1,SLC39A13,PSMC3,---
5_Fragment_30651_lociStitched	7	503599	540989	224	PDGFA,HRAT92,---
2_Fragment_34774_lociStitched	9	71660546	71683304	225	TMEM2
11_Fragment_7410_lociStitched	12	12802522	12903122	226	DDX47,AC007215.1,AC007688.1,RPL13AP20,GPRC5A,APOLD1,---
1_Fragment_7077_lociStitched	11	123058797	123064705	227	SNORD14D,SNORD14C,HSPA8,---
1_Fragment_29589_lociStitched	6	42780067	42785024	228	BICRAL
3_Fragment_1943_lociStitched	1	143184510	143204210	229	---
3_Fragment_4511_lociStitched	10	72241605	72276673	230	DDIT4-AS1,DDIT4
3_Fragment_13770_lociStitched	17	7833518	7859904	231	KDM6B,TMEM88,CYB5D1,AC104581.5,NAA38,DNAH2
2_Fragment_26647_lociStitched	5	10549477	10566512	232	ANKRD33B,AC112200.1
9_Fragment_21448_lociStitched	20	54096275	54175278	233	CYP24A1
2_Fragment_28966_lociStitched	6	11994390	12015621	234	AL157373.1,AL157373.2,HIVEP1
4_Fragment_17524_lociStitched	19	49469217	49497686	235	FLT3LG,AC010619.2,RPL13A,SNORD35A,SNORD33,SNORD34,SNORD32A,SNORD35B,RPS11,ALDH16A1,AC010619.1
2_Fragment_2315_lociStitched	1	159915492	159926703	236	TAGLN2,IGSF9
3_Fragment_13483_lociStitched	16	87764855	87792729	237	KLHDC4,AC126696.3,---,AC126696.1
1_Fragment_5093_lociStitched	10	110565568	110569539	238	SMC3
6_Fragment_20205_lociStitched	2	218356555	218407458	239	CATIP,CATIP-AS2,CATIP-AS1,SLC11A1,CTDSP1,AC021016.3,MIR26B
4_Fragment_28678_lociStitched	5	179676934	179706245	240	HMGB3P22,CANX,CBY3
7_Fragment_32892_lociStitched	8	22560173	22606107	241	AC037459.4,AC037459.1,PDLIM2,CCAR2,C8orf58,SORBS3
4_Fragment_2232_lociStitched	1	155111329	155140881	242	Y_RNA,SLC50A1,EFNA1,DPM3,---
3_Fragment_7991_lociStitched	12	52229207	52261022	243	METTL7AP1,KRT7-AS,KRT86,KRT87P,KRT7
1_Fragment_26907_lociStitched	5	37269949	37275863	244	---
3_Fragment_35742_lociStitched	9	133334701	133357705	245	MED22,AL772161.1,RPL7A,Y_RNA,SURF6,SURF1,SNORD36A,SNORD36B,SURF2,SNORD36C,SNORD24
1_Fragment_4306_lociStitched	10	58511929	58518273	246	BICC1,---
4_Fragment_13551_lociStitched	16	89686110	89723112	247	SPATA2L,LINC02166,VPS9D1-AS1,ZNF276,VPS9D1,CDK10
4_Fragment_14347_lociStitched	17	40802779	40830452	248	AC090283.1,KRT10,TMEM99,---
2_Fragment_30757_lociStitched	7	5512672	5532430	249	FBXL18,---,ACTB
3_Fragment_30053_lociStitched	6	105592500	105612136	250	---
5_Fragment_12269_lociStitched	16	2867305	2913380	251	FLYWCH2,AC003965.1,FLYWCH1,---
6_Fragment_35540_lociStitched	9	127544305	127584969	252	FAM129B,STXBP1
3_Fragment_23180_lociStitched	3	14123084	14146052	253	CHCHD4,AC090004.1,TMEM43,AC093495.1,XPC
5_Fragment_32513_lociStitched	7	150339624	150380507	254	RARRES2,REPIN1,ZNF775,AC005586.1,AC073111.4,AC073111.3,AC073111.1,---,AC005586.2
2_Fragment_7834_lociStitched	12	45214295	45236683	255	ANO6,PLEKHA8P1
1_Fragment_17839_lociStitched	2	10119318	10125627	256	RRM2,AC007240.1,---
3_Fragment_14598_lociStitched	17	48022429	48052861	257	MIR152,AC004477.1,NFE2L1,COPZ2
1_Fragment_10364_lociStitched	14	64500419	64508141	258	ZBTB1,ZBTB25
60_Fragment_3993_lociStitched	10	40705225	41038233	259	---
2_Fragment_28764_lociStitched	6	2621547	2635760	260	LINC01600,---,LINC02521
3_Fragment_7909_lociStitched	12	49109590	49134179	261	LMBR1L,TUBA1B,Y_RNA,AC011603.2,---
4_Fragment_17162_lociStitched	19	39389900	39414446	262	MED29,PAF1,ZFP36,MIR4530,PLEKHG2,---
2_Fragment_36223_lociStitched	X	40093901	40110678	263	BCOR,---
3_Fragment_35755_lociStitched	9	133854430	133877528	264	VAV2,---
5_Fragment_35818_lociStitched	9	136076843	136121024	265	NACC2,AL138781.1,TMEM250,---
6_Fragment_9936_lociStitched	14	22556848	22616100	266	LINC02332,DAD1,ABHD4,AC243965.2,AC243965.1
1_Fragment_26854_lociStitched	5	33437827	33444406	267	TARS,AC034231.1
3_Fragment_6382_lociStitched	11	68255789	68278197	268	C11orf24,---
7_Fragment_35699_lociStitched	9	131349613	131403554	269	PRRC2B,---,PLPP7
2_Fragment_29170_lociStitched	6	26015532	26023273	270	U91328.1,HIST1H3A,HIST1H4A,HIST1H1A
4_Fragment_21559_lociStitched	20	62120517	62155804	271	LSM14B,SS18L1,PSMA7
3_Fragment_35853_lociStitched	9	136844499	136867497	272	PHPT1,MAMDC4,EDF1,C9orf172
4_Fragment_20229_lociStitched	2	219271971	219295582	273	DNAJB2,TUBA4A,MIR153-1,PTPRN,TUBA4B
2_Fragment_35671_lociStitched	9	130425930	130439429	274	HMCN2
3_Fragment_5708_lociStitched	11	20362906	20389968	275	HTATIP2,PRMT3
1_Fragment_4422_lociStitched	10	68330738	68334802	276	PBLD,HNRNPH3
1_Fragment_29141_lociStitched	6	24717654	24722590	277	AL133264.2,C6orf62,---
3_Fragment_4361_lociStitched	10	61732518	61764126	278	---,C10orf107
1_Fragment_7994_lociStitched	12	52277835	52285436	279	AC021066.1,KRT86,KRT81
3_Fragment_30644_lociStitched	7	433768	454614	280	---
1_Fragment_11642_lociStitched	15	68815929	68822420	281	SPESP1,ANP32A
2_Fragment_24697_lociStitched	3	152257295	152273540	282	MBNL1-AS1,MBNL1,---
1_Fragment_26526_lociStitched	5	890064	896883	283	BRD9,TRIP13
2_Fragment_35856_lociStitched	9	136881311	136906132	284	MIR4479,TRAF2
1_Fragment_2239_lociStitched	1	155223241	155228691	285	GBAP1
4_Fragment_16543_lociStitched	19	16066672	16093213	286	TPM4,AC008894.3,---,LINC01855
2_Fragment_3768_lociStitched	10	30421119	30437459	287	MAP3K8
1_Fragment_6145_lociStitched	11	61813493	61818936	288	MIR1908,FADS2,FADS1
5_Fragment_34810_lociStitched	9	73118431	73154875	289	ANXA1
1_Fragment_28462_lociStitched	5	163457367	163463784	290	NUDCD2,HMMR
2_Fragment_24496_lociStitched	3	136191244	136210230	291	MSL2,AC092991.1
3_Fragment_26519_lociStitched	5	656941	675165	292	TPPP,CEP72,---
1_Fragment_22366_lociStitched	22	19877538	19883871	293	TXNRD2
2_Fragment_20979_lociStitched	20	32353459	32369081	294	ASXL1,AL121583.1,---
5_Fragment_18636_lociStitched	2	69136834	69179491	295	ANTXR1,---
2_Fragment_2093_lociStitched	1	149883052	149900608	296	HIST2H2AB,HIST2H2BE,HIST2H2AC,BOLA1
4_Fragment_8079_lociStitched	12	56103448	56130158	297	PA2G4,AC034102.4,AC034102.6,RPL41,AC034102.7,ESYT1,ZC3H10,AC034102.2,ERBB3
2_Fragment_19252_lociStitched	2	111492502	111505270	298	AC017002.1,---,MIR4435-2HG,AC017002.3,AC017002.5
1_Fragment_29177_lociStitched	6	26119379	26128157	299	HIST1H2BC,HIST1H2AC
1_Fragment_24780_lociStitched	3	160398054	160406730	300	SMC4,MIR16-2,IFT80,MIR15B,AC079594.2
1_Fragment_29100_lociStitched	6	20401692	20405684	301	E2F3
1_Fragment_5574_lociStitched	11	11840453	11846682	302	USP47
3_Fragment_18069_lociStitched	2	27352542	27381756	303	AC074117.1,GTF3C2,SNX17,EIF2B4,ZNF513,PPM1G
3_Fragment_32542_lociStitched	7	151490876	151522007	304	AC005996.1,RHEB
4_Fragment_23360_lociStitched	3	31958045	31982650	305	ZNF860,OSBPL10
1_Fragment_8165_lociStitched	12	62601283	62606198	306	AC048341.2,LINC01465,AC048341.3,MIRLET7I
3_Fragment_35902_lociStitched	9	137604660	137620653	307	ARRDC1,AL590627.2,EHMT1,ARRDC1-AS1,---
2_Fragment_15286_lociStitched	17	81859012	81873503	308	P4HB,AC145207.2,AC145207.9,ARHGDIA
10_Fragment_14379_lociStitched	17	41612289	41690462	309	KRT16,KRT17,KRT42P,AC130686.1,EIF1,---
2_Fragment_15130_lociStitched	17	76725249	76741254	310	MFSD11,SRSF2,MIR636,JMJD6,AC005837.2,METTL23
3_Fragment_14401_lociStitched	17	42265185	42289440	311	AC099811.4,AC099811.5,STAT5B,AC099811.1,STAT5A
3_Fragment_24481_lociStitched	3	134356342	134376411	312	RPL39P5,MIR6827,AMOTL2
4_Fragment_8312_lociStitched	12	79543033	79567304	313	NOP56P3,AC027288.1
2_Fragment_6285_lociStitched	11	65890008	65901432	314	CCDC85B,FOSL1
1_Fragment_6144_lociStitched	11	61791008	61795099	315	MIR611,FADS2,FEN1,TMEM258
4_Fragment_35203_lociStitched	9	107471315	107505724	316	RNU6-492P,KLF4
4_Fragment_30966_lociStitched	7	24720856	24758782	317	DFNA5,---
2_Fragment_29073_lociStitched	6	17701721	17715909	318	AL138724.1,NUP153
2_Fragment_8521_lociStitched	12	104213375	104227471	319	TXNRD1
6_Fragment_10817_lociStitched	14	102508005	102553748	320	ANKRD9,MIR4309,LINC02323
2_Fragment_34020_lociStitched	8	127793583	127813157	321	PVT1,MIR1204,---
1_Fragment_26994_lociStitched	5	41923797	41927849	322	FBXO4
2_Fragment_21520_lociStitched	20	58887777	58908676	323	AL121917.1,---,GNAS
3_Fragment_6001_lociStitched	11	47846492	47871509	324	NUP160
1_Fragment_5534_lociStitched	11	9611460	9615754	325	---
3_Fragment_4142_lociStitched	10	43435008	43456619	326	ZNF487,---
1_Fragment_18793_lociStitched	2	85536916	85541771	327	MAT2A
2_Fragment_22103_lociStitched	21	43330974	43345014	328	LINC00322,---
2_Fragment_27800_lociStitched	5	96491523	96512342	329	AC104123.1
2_Fragment_5512_lociStitched	11	8681340	8690229	330	TRIM66,RPL27A,SNORA3A,SNORA3B,---,AC091053.2
3_Fragment_14322_lociStitched	17	40097574	40124214	331	NR1D1,MSL1,AC068669.1
3_Fragment_35419_lociStitched	9	122251152	122276836	332	MRRF,RBM18
2_Fragment_18444_lociStitched	2	55038178	55053504	333	RTN4
3_Fragment_190_lociStitched	1	8875865	8905001	334	ENO1,ENO1-AS1,RNU6-304P,HMGN2P17,---,ENO1-IT1
7_Fragment_15053_lociStitched	17	75068979	75132554	335	SLC16A5,TRIM80P,Y_RNA,ARMC7,NT5C,AC022211.4
3_Fragment_32273_lociStitched	7	130354491	130375454	336	CPA5
1_Fragment_24274_lociStitched	3	123582501	123589163	337	HACD2,MYLK-AS1,---
1_Fragment_30595_lociStitched	6	166003304	166011258	338	---
4_Fragment_4534_lociStitched	10	73093929	73132102	339	AL731563.3,P4HA1,NUDT13,SNORA11F,AC016394.1,ECD
5_Fragment_6329_lociStitched	11	66823762	66860864	340	RCE1,LRFN4,C11orf80,---,PC
1_Fragment_26893_lociStitched	5	36238842	36243530	341	NADK2
1_Fragment_26603_lociStitched	5	6630910	6635810	342	SRD5A1,NSUN2
5_Fragment_32386_lociStitched	7	138863377	138899640	343	RNU6-1272P,KIAA1549
2_Fragment_13702_lociStitched	17	4938700	4952959	344	SLC25A11,RNF167,PFN1,ENO3
3_Fragment_29482_lociStitched	6	36422414	36445997	345	PXT1,KCTD20
1_Fragment_17219_lociStitched	19	41261708	41267620	346	HNRNPUL1,AXL
2_Fragment_18379_lociStitched	2	47031832	47044948	347	AC093732.1,TTC7A,---
2_Fragment_13618_lociStitched	17	1713331	1725576	348	MIR22,WDR81,MIR22HG,AC130343.1
6_Fragment_29323_lociStitched	6	30741604	30795111	349	FLOT1,IER3,HCG20,AL662797.2,RN7SL353P,---
4_Fragment_17549_lociStitched	19	49866229	49890891	350	TBC1D17,MIR4750,AKT1S1,PNKP,IL4I1
1_Fragment_34793_lociStitched	9	72360784	72367287	351	ZFAND5
2_Fragment_31334_lociStitched	7	55063820	55076610	352	EGFR,---
6_Fragment_11787_lociStitched	15	75624428	75674001	353	SNUPN,AC105020.3,AC105020.2,AC105020.6,IMP3,SNX33,AC105020.5,CSPG4,---
3_Fragment_26977_lociStitched	5	40666719	40690829	354	PTGER4,TTC33
1_Fragment_35536_lociStitched	9	127445605	127452998	355	SNORA65,RPL12,LRSAM1,ZNF79
4_Fragment_17192_lociStitched	19	40420518	40445610	356	SERTAD1,AC010271.2,SERTAD3,AC010271.1
1_Fragment_10622_lociStitched	14	81217686	81222716	357	AL136040.2,GTF2A1
1_Fragment_11356_lociStitched	15	50352131	50357124	358	GABPB1-AS1,GABPB1,---
1_Fragment_7841_lociStitched	12	45986394	45994241	359	SCAF11
5_Fragment_13760_lociStitched	17	7548603	7591301	360	TNFSF12-TNFSF13,TNFSF12,SENP3-EIF4A1,AC016876.3,TNFSF13,SENP3,SNORA48,MPDU1,AC016876.1,SNORD10,EIF4A1,AC016876.2,CD68,SNORA67,SOX15,---,FXR2
2_Fragment_4365_lociStitched	10	61820315	61839525	361	AC022398.1
2_Fragment_29025_lociStitched	6	14732101	14746272	362	AL138720.1
3_Fragment_24769_lociStitched	3	159761006	159789018	363	IQCJ-SCHIP1-AS1,IQCJ-SCHIP1
1_Fragment_4368_lociStitched	10	61898061	61905697	364	ARID5B,---
2_Fragment_32575_lociStitched	7	155202933	155215648	365	AC099552.3,---
2_Fragment_10090_lociStitched	14	35112760	35124861	366	KIAA0391,PPP2R3C,AL121594.3,FAM177A1
5_Fragment_15761_lociStitched	18	48922401	48961030	367	SMAD7
1_Fragment_20394_lociStitched	2	231705400	231711747	368	PTMA,U4
5_Fragment_28348_lociStitched	5	150447717	150498477	369	RPS14,NDST1,NDST1-AS1,---
3_Fragment_26510_lociStitched	5	385385	409141	370	AC010442.1,AHRR
1_Fragment_21439_lociStitched	20	53827043	53831531	371	AC006076.1,---
2_Fragment_10613_lociStitched	14	79581524	79597940	372	NRXN3
2_Fragment_25579_lociStitched	4	41345831	41364754	373	LIMCH1,---
2_Fragment_24569_lociStitched	3	141360461	141371045	374	AC117383.1,ZBTB38,PXYLP1
3_Fragment_18781_lociStitched	2	84945958	84973934	375	KCMF1,---
5_Fragment_30762_lociStitched	7	5549064	5575379	376	AC006483.2,AC006483.1,ACTB,---
4_Fragment_6451_lociStitched	11	71926837	71964262	377	AP002495.1,AP002490.2,RNF121
3_Fragment_35681_lociStitched	9	130824171	130850935	378	ABL1
5_Fragment_14387_lociStitched	17	41776560	41814527	379	JUP,P3H4,FKBP10
2_Fragment_17646_lociStitched	19	54188202	54203669	380	MBOAT7,TSEN34,AC245052.1,RPS9,---
4_Fragment_17504_lociStitched	19	48954194	48995168	381	BAX,FTL,AC026803.2,GYS1,RUVBL2
4_Fragment_31454_lociStitched	7	66652279	66684208	382	AC006001.2,RABGEF1,---
5_Fragment_21219_lociStitched	20	45335335	45364572	383	SDC4,AL021578.1,SYS1-DBNDD2,SYS1,---
1_Fragment_31034_lociStitched	7	29986443	29991421	384	SCRN1,AC007285.1
1_Fragment_32143_lociStitched	7	116951399	116956876	385	ST7-AS1_1,ST7-OT4_2,ST7-AS1_2,ST7-OT4,ST7-OT4_3,ST7-AS1,ST7,ST7-OT4_1
2_Fragment_11595_lociStitched	15	66496311	66507387	386	MIR4512,SNAPC5,SNORD18C,SNORD18B,snoU18,SNORD16,ZWILCH,SNORD18A,RPL4
2_Fragment_4299_lociStitched	10	58263334	58282025	387	IPMK,CISD1
3_Fragment_13542_lociStitched	16	89558263	89582242	388	RPL13,SNORD68,CPNE7,SPG7
1_Fragment_14276_lociStitched	17	38699221	38707025	389	MIR4734,AC006449.2,MLLT6,AC006449.6
2_Fragment_4932_lociStitched	10	99847747	99866587	390	---,ABCC2
1_Fragment_6644_lociStitched	11	86062510	86071236	391	PICALM
1_Fragment_32404_lociStitched	7	139357760	139362557	392	AC083880.1,LUC7L2,C7orf55-LUC7L2
4_Fragment_8114_lociStitched	12	57077396	57113060	393	NEMP1,NAB2,STAT6,---
5_Fragment_6179_lociStitched	11	62644990	62679994	394	GANAB,INTS5,C11orf98,METTL12,SNORA57,AP001458.2,LBHD1,UBXN1,UQCC3,---
1_Fragment_13499_lociStitched	16	88331285	88335215	395	---
3_Fragment_4207_lociStitched	10	47459991	47485689	396	AL591684.3,ANXA8
2_Fragment_20323_lociStitched	2	226737052	226758247	397	IRS1
2_Fragment_6082_lociStitched	11	57656528	57670385	398	ZDHHC5,CLP1
4_Fragment_21915_lociStitched	21	32440945	32477709	399	EVA1C,---
2_Fragment_555_lociStitched	1	26691458	26707409	400	ARID1A,AL512408.1
6_Fragment_12726_lociStitched	16	29765047	29826007	401	ZG16,KIF22,PRRT2,PAGR1,AC009133.2,MAZ,AC009133.6,AC120114.5,AC009133.5,AC009133.4,MVP,AC009133.1,---
3_Fragment_896_lociStitched	1	44721488	44741014	402	RNU5F-1,KIF2C,RNU5D-1,C1orf228,---
4_Fragment_35889_lociStitched	9	137292606	137328827	403	BX255925.1,NRARP,EXD3,---
3_Fragment_33757_lociStitched	8	101025301	101053768	404	FLJ42969,---
1_Fragment_33457_lociStitched	8	67060702	67066351	405	CSPP1,COPS5
6_Fragment_35840_lociStitched	9	136527561	136579234	406	AL592301.1,NALT1,MIR4674,NOTCH1,---
2_Fragment_4889_lociStitched	10	97318232	97335640	407	FRAT1,FRAT2,AL355490.1
5_Fragment_22947_lociStitched	22	45995001	46028310	408	BX537318.1,BX537318.2,---
3_Fragment_17425_lociStitched	19	47225259	47258851	409	MIR3190,MIR3191,BBC3,CCDC9,---
2_Fragment_18846_lociStitched	2	87445156	87458194	410	CYTOR,---,LINC01943
3_Fragment_23556_lociStitched	3	47779659	47804562	411	SMARCC1,DHX30
3_Fragment_4186_lociStitched	10	46633448	46661490	412	RHEBP1,FAM35BP,RN7SL248P,AL356056.3,---
8_Fragment_12768_lociStitched	16	30740287	30815345	413	TMEM265,PHKG2,AC106886.2,CCDC189,RNF40,AC106886.4,ZNF629,AC106886.5,SRCAP
1_Fragment_6705_lociStitched	11	93195265	93198790	414	SLC36A4
4_Fragment_29431_lociStitched	6	34223453	34249961	415	HMGA1,MIR6835,AL354740.1,SMIM29,---
7_Fragment_13109_lociStitched	16	67150220	67193417	416	B3GNT9,AC074143.1,HSF4,NOL3,FBXL8,TRADD,EXOC3L1,KIAA0895L,E2F4
3_Fragment_12278_lociStitched	16	3003978	3025115	417	CLDN9,AC004233.3,AC004233.1,CLDN6,THOC6,HCFC1R1,TNFRSF12A
3_Fragment_5975_lociStitched	11	47175422	47195205	418	MIR6745,ARFGAP2,AC090589.1,PACSIN3
2_Fragment_18552_lociStitched	2	64642907	64655673	419	AC007365.1
1_Fragment_35597_lociStitched	9	128654956	128657823	420	WDR34
1_Fragment_36248_lociStitched	X	41331026	41336429	421	DDX3X,---
3_Fragment_15762_lociStitched	18	48974778	48999598	422	---
3_Fragment_29488_lociStitched	6	36566924	36597534	423	SRSF3
3_Fragment_8444_lociStitched	12	95787690	95816020	424	NTN4,RNU6-247P,LINC02410,---,AC090001.1
11_Fragment_12287_lociStitched	16	3100309	3189985	425	ZNF205,AC108134.4,CASP16P,ZNF213-AS1,AC108134.2,AJ003147.1,AJ003147.2,ZNF213,---
2_Fragment_14691_lociStitched	17	51152157	51168104	426	NME2,NME1-NME2,NME1
3_Fragment_16115_lociStitched	19	2524408	2545171	427	ELOCP28,GNG7
4_Fragment_24541_lociStitched	3	138914642	138948591	428	LINC01391,FOXL2,FOXL2NB,---
2_Fragment_9757_lociStitched	13	110704030	110715689	429	CARS2,ING1
1_Fragment_29566_lociStitched	6	41915613	41923370	430	Y_RNA,BYSL,MED20
2_Fragment_22314_lociStitched	22	17627271	17640911	431	BCL2L13,ATP6V1E1,---
1_Fragment_4138_lociStitched	10	43394382	43401141	432	HNRNPF,---
2_Fragment_17648_lociStitched	19	54447316	54465859	433	LENG8,LENG8-AS1,LENG9,CDC42EP5,AC245884.3
3_Fragment_19387_lociStitched	2	121633070	121664066	434	CLASP1,NIFK-AS1,RPL12P15,---
3_Fragment_28798_lociStitched	6	3742252	3760614	435	AL391422.3,AL391422.1,PXDC1
2_Fragment_22063_lociStitched	21	41233483	41252632	436	BACE2
2_Fragment_21301_lociStitched	20	49275193	49288844	437	SNORD12B,ZNFX1-AS1_3,ZNFX1-AS1_2,SNORD12C,SNORD12,ZNFX1,ZFAS1,ZNFX1-AS1_1,---
2_Fragment_6500_lociStitched	11	73778324	73789975	438	MRPL48
7_Fragment_7778_lociStitched	12	37235191	37267149	439	---
3_Fragment_10589_lociStitched	14	77302231	77323079	440	POMT2,GSTZ1
2_Fragment_4418_lociStitched	10	68133235	68155058	441	MYPN
3_Fragment_8769_lociStitched	12	120182194	120202640	442	RPLP0,PXN-AS1,GCN1,---
2_Fragment_7844_lociStitched	12	46259582	46270589	443	SLC38A1
1_Fragment_36708_lociStitched	X	123957530	123964946	444	STAG2,AL121601.1
5_Fragment_35735_lociStitched	9	133102607	133150912	445	RALGDS,---
1_Fragment_27011_lociStitched	5	43554506	43558181	446	PAIP1
2_Fragment_21530_lociStitched	20	59155499	59172420	447	ZNF831,---
5_Fragment_12227_lociStitched	16	1962533	1990986	448	RPS2,SNORA78,AC005363.1,SNORA10,SNHG9,SNORA64,RNF151,AC005363.2,TBL3,SYNGR3,NOXO1,AC005606.2,GFER,---
2_Fragment_32854_lociStitched	8	20831091	20844575	449	---
5_Fragment_20645_lociStitched	20	3785205	3821905	450	CENPB,CDC25B,LINC01730,AL109804.1,AP5S1
3_Fragment_12240_lociStitched	16	2204452	2225515	451	PGP,BRICD5,E4F1,AC009065.7,MLST8
1_Fragment_27420_lociStitched	5	56813239	56820444	452	MAP3K1
1_Fragment_3804_lociStitched	10	32344407	32348406	453	AL391839.2,AL391839.1,EPC1,---
2_Fragment_34893_lociStitched	9	83701290	83709504	454	UBQLN1,AL354920.1
4_Fragment_22997_lociStitched	22	49933542	49972508	455	BX539320.1,PIM3,MIR6821,---
2_Fragment_12014_lociStitched	15	90949189	90958615	456	RCCD1,AC068831.3,UNC45A,---
2_Fragment_9560_lociStitched	13	79480694	79493715	457	NDFIP2-AS1,NDFIP2,---
2_Fragment_15263_lociStitched	17	81328538	81347293	458	TMEM105,---
3_Fragment_23590_lociStitched	3	49006214	49030165	459	WDR6,MIR425,NDUFAF3,IMPDH2,AC137630.3,DALRD3,MIR191,P4HTM,QRICH1
3_Fragment_12734_lociStitched	16	30052126	30077346	460	FAM57B,ALDOA,PPP4C,AC093512.1,---
9_Fragment_8915_lociStitched	12	124669904	124748638	461	AC073593.1
3_Fragment_27649_lociStitched	5	77166245	77193196	462	ZBED3-AS1,---
3_Fragment_6185_lociStitched	11	62705161	62732208	463	BSCL2,GNG3,HNRNPUL2,HNRNPUL2-BSCL2,TTC9C
4_Fragment_17944_lociStitched	2	20488324	20510936	464	AC012065.1
2_Fragment_5103_lociStitched	10	110901876	110922619	465	AL158163.2,AL158163.1,SHOC2,BBIP1,---
1_Fragment_31507_lociStitched	7	73003580	73007539	466	PMS2P7,STAG3L3
1_Fragment_23090_lociStitched	3	9394536	9401545	467	THUMPD3-AS1,SETD5,---
1_Fragment_31227_lociStitched	7	44793342	44799577	468	PPIA
2_Fragment_29240_lociStitched	6	27891228	27904268	469	HIST1H2BO,HIST1H2AM,RNU7-26P,HIST1H3J
3_Fragment_11599_lociStitched	15	66746472	66775174	470	SMAD6
1_Fragment_20478_lociStitched	2	235745656	235752288	471	AGAP1
3_Fragment_14538_lociStitched	17	45573640	45586750	472	AC126544.1
2_Fragment_12342_lociStitched	16	4613077	4626235	473	MGRN1,UBALD1
3_Fragment_4552_lociStitched	10	73720133	73745874	474	GLUD1P3,SEC24C,DUSP8P5,AC022400.4,BMS1P4,AC022400.3,AC022400.7
1_Fragment_36229_lociStitched	X	40173328	40177886	475	BCOR,---
9_Fragment_15296_lociStitched	17	81959813	82038072	476	NOTUM,AC145207.7,ASPSCR1,RAC3,LRRC45,CENPX,DCXR,AC137723.1,AC137723.2
5_Fragment_17240_lociStitched	19	42241718	42285053	477	GSK3A,AC006486.2,ERF,CIC,AC006486.1
2_Fragment_19176_lociStitched	2	105328467	105339549	478	TGFBRAP1,AC012360.3,C2orf49,AC012360.1
1_Fragment_35774_lociStitched	9	134404721	134410666	479	RXRA,---
1_Fragment_32486_lociStitched	7	148880511	148886055	480	EZH2
1_Fragment_17499_lociStitched	19	48871012	48877157	481	PPP1R15A
4_Fragment_11278_lociStitched	15	43791245	43828882	482	MIR1282,AC018512.1,SERINC4,HYPK,WDR76,MFAP1,SERF2
3_Fragment_16025_lociStitched	19	767792	799709	483	LINC01836,AC006273.1,PTBP1,---
2_Fragment_12907_lociStitched	16	38265790	38277272	484	---
3_Fragment_22117_lociStitched	21	43710224	43729324	485	PDXK
3_Fragment_18778_lociStitched	2	84904071	84928150	486	TMSB10,TRABD2A,AC022210.1,---
2_Fragment_2860_lociStitched	1	207039331	207054163	487	YOD1,PFKFB2
4_Fragment_25531_lociStitched	4	39021230	39047623	488	TMEM156,KLHL5
2_Fragment_31794_lociStitched	7	93909241	93924724	489	AC002076.2,GNG11,GNGT1
1_Fragment_26215_lociStitched	4	140148654	140155783	490	MAML3
1_Fragment_17150_lociStitched	19	38847931	38854065	491	HNRNPL,---
2_Fragment_15273_lociStitched	17	81509390	81528595	492	ACTG1,AC139149.1,FSCN2,---
3_Fragment_19413_lociStitched	2	127385799	127409444	493	MAP3K2,AC068282.1,---
5_Fragment_13408_lociStitched	16	84971922	85012684	494	ZDHHC7
3_Fragment_4453_lociStitched	10	70124668	70148010	495	AIFM2,TYSND1,SAR1A
2_Fragment_14878_lociStitched	17	64495793	64508851	496	MIR3064,MIR5047,POLG2,CEP95,DDX5,---
1_Fragment_5486_lociStitched	11	6317627	6322277	497	CAVIN3,AC068733.3,---
5_Fragment_7104_lociStitched	11	124739590	124772164	498	NRGN,AP000866.5,AP000866.2,VSIG2,ESAM,MSANTD2,---
4_Fragment_7956_lociStitched	12	50643962	50681082	499	RNU6-238P,DIP2B
6_Fragment_14684_lociStitched	17	50908668	50952637	500	AC005920.4,AC005920.1,AC005920.3,TOB1-AS1,---
4_Fragment_9954_lociStitched	14	22976145	23011124	501	AL132780.3,AL132780.2,AJUBA,AL132780.5,C14orf93
4_Fragment_28139_lociStitched	5	139262588	139296779	502	SNORA74A,SNORA74D,MATR3,SNHG4,SIL1,---
1_Fragment_17535_lociStitched	19	49639183	49643480	503	RRAS,SCAF1
3_Fragment_23241_lociStitched	3	16881886	16907834	504	PLCL2
3_Fragment_4248_lociStitched	10	50403041	50432402	505	SGMS1
3_Fragment_22343_lociStitched	22	19170320	19186557	506	SLC25A1,LINC01311,CLTCL1
5_Fragment_21337_lociStitched	20	50259866	50294383	507	LINC01270,---,SMIM25
2_Fragment_10663_lociStitched	14	90381980	90399151	508	AL512791.2,CALM1,---
3_Fragment_34925_lociStitched	9	86486967	86503655	509	---,AL158828.1
2_Fragment_20385_lociStitched	2	231603626	231615841	510	---
1_Fragment_6663_lociStitched	11	86670155	86673826	511	ME3
1_Fragment_21239_lociStitched	20	45970423	45974112	512	ZNF335
2_Fragment_13513_lociStitched	16	88802391	88813629	513	CDT1,APRT,GALNS
1_Fragment_25660_lociStitched	4	49708001	49712054	514	---
2_Fragment_26706_lociStitched	5	16489985	16511226	515	RETREG1
2_Fragment_32836_lociStitched	8	19674280	19692757	516	AC090541.1,CSGALNACT1
3_Fragment_14681_lociStitched	17	50845035	50869884	517	RPL5P33,TOB1,TOB1-AS1,---
1_Fragment_26598_lociStitched	5	5418883	5425143	518	ICE1,---
1_Fragment_33142_lociStitched	8	38995408	39002905	519	TM2D2,ADAM9
1_Fragment_33756_lociStitched	8	100947519	100955182	520	YWHAZ
2_Fragment_32172_lociStitched	7	121018849	121033774	521	CPED1
8_Fragment_26268_lociStitched	4	147528967	147600816	522	LINC02507,EDNRA,---
1_Fragment_36892_lociStitched	X	153970267	153974331	523	HCFC1,TMEM187,HCFC1-AS1
4_Fragment_18469_lociStitched	2	55990517	56024063	524	MIR216B,MIR217HG,AC011306.1
1_Fragment_36639_lociStitched	X	115558170	115564714	525	PLS3-AS1,PLS3
1_Fragment_35084_lociStitched	9	96416348	96422164	526	ZNF367,---
3_Fragment_29854_lociStitched	6	71400173	71423046	527	MIR30A,LINC00472,AL136164.2,---,AL136164.4
2_Fragment_31906_lociStitched	7	100333878	100345670	528	PMS2P1,STAG3L5P,STAG3L5P-PVRIG2P-PILRB
1_Fragment_4256_lociStitched	10	50621188	50626882	529	SGMS1,SGMS1-AS1,---
1_Fragment_5565_lociStitched	11	10855504	10860485	530	ZBED5,ZBED5-AS1,---
4_Fragment_18189_lociStitched	2	36379644	36406494	531	CRIM1
3_Fragment_28073_lociStitched	5	134505681	134529044	532	LINC01843,RN7SL541P,JADE2,AC005355.2
5_Fragment_11948_lociStitched	15	89087050	89122176	533	ABHD2,AC013565.3,RNU7-195P,---
3_Fragment_3699_lociStitched	10	27232742	27253615	534	AL160291.1,ACBD5,RNU7-12P,LRRC37A6P
3_Fragment_31071_lociStitched	7	32878963	32906624	535	KBTBD2
3_Fragment_14415_lociStitched	17	42517530	42537559	536	AC067852.4,NAGLU,AC067852.1,ATP6V0A1
4_Fragment_875_lociStitched	1	43969625	43992830	537	DPH2,ATP6V0B,B4GALT2,CCDC24,SLC6A9,---
3_Fragment_29345_lociStitched	6	31182840	31205013	538	AL662844.4,AL662844.3,HCG27
6_Fragment_10853_lociStitched	14	103520604	103577859	539	TRMT61A,AL133367.1,CKB,AL139300.1,KLC1,AL139300.2,RNU7-160P,APOPT1,RNU4-68P,BAG5,---
4_Fragment_15060_lociStitched	17	75260400	75291042	540	GGA3,MRPS7,AC022211.2,MIF4GD,SLC25A19,---
4_Fragment_2907_lociStitched	1	210231816	210267474	541	SERTAD4,SERTAD4-AS1,ST13P19
4_Fragment_6174_lociStitched	11	62589837	62623555	542	AP002990.1,TUT1,MTA2,ROM1,AP001458.1,EML3,B3GAT3
3_Fragment_26173_lociStitched	4	128808604	128832475	543	JADE1
3_Fragment_17625_lociStitched	19	53537126	53555471	544	ZNF331,---
4_Fragment_20392_lociStitched	2	231661583	231682505	545	---
6_Fragment_22482_lociStitched	22	24952028	25007912	546	KIAA1671,---
1_Fragment_27010_lociStitched	5	43512605	43516391	547	C5orf34,AC114956.1,AC114956.2
4_Fragment_10830_lociStitched	14	103050247	103076113	548	CDC42BPB,---
1_Fragment_24229_lociStitched	3	120091024	120097211	549	GSK3B,AC092910.3,---
2_Fragment_29400_lociStitched	6	33199094	33209365	550	MIR219A1,SLC39A7,RNY4P10,RING1,HSD17B8,RXRB
5_Fragment_2345_lociStitched	1	161439548	161471511	551	AL831711.1,AL592295.3
3_Fragment_32120_lociStitched	7	116210089	116232945	552	TES,AC073130.3
2_Fragment_10515_lociStitched	14	73831633	73853517	553	AC005520.4,PTGR2,AC005520.1
6_Fragment_20459_lociStitched	2	234951004	234999663	554	SH3BP4
3_Fragment_33300_lociStitched	8	47498228	47525597	555	AC024451.2,SPIDR
1_Fragment_20747_lociStitched	20	11890191	11896940	556	BTBD3,---
1_Fragment_26558_lociStitched	5	1947589	1951229	557	---,AC126768.2
3_Fragment_13728_lociStitched	17	6632931	6653147	558	AC004706.4,KIAA0753,TXNDC17,C17orf100,MED31,AC004706.1
3_Fragment_24544_lociStitched	3	139291310	139313939	559	MRPS22,---
1_Fragment_28240_lociStitched	5	143400961	143406596	560	AC091925.1,NR3C1
1_Fragment_24044_lociStitched	3	98900678	98902626	561	DCBLD2
1_Fragment_17959_lociStitched	2	20821229	20825912	562	LDAH
2_Fragment_4540_lociStitched	10	73245411	73254434	563	DNAJC9,DNAJC9-AS1,MRPS16,CFAP70
1_Fragment_5564_lociStitched	11	10806290	10811307	564	AC116535.1,EIF4G2
1_Fragment_19285_lociStitched	2	112643648	112648569	565	AC079922.2,SLC20A1,---
2_Fragment_4216_lociStitched	10	47694870	47708019	566	RHEBP2,FAM35DP
6_Fragment_16464_lociStitched	19	12918513	12966220	567	MIR5695,SYCE2,MIR6515,FARSA-AS1,CALR,FARSA,GADD45GIP1,RAD23A,AC092069.1,DAND5,---
3_Fragment_24489_lociStitched	3	134463597	134488000	568	CEP63,ANAPC13,---
5_Fragment_6480_lociStitched	11	72781299	72822151	569	ARAP1,MIR4692,ATG16L2,STARD10
5_Fragment_21329_lociStitched	20	50136362	50173548	570	TMEM189,AL161937.1,TMEM189-UBE2V1,AL161937.2,LINC01273,---
2_Fragment_9629_lociStitched	13	97248123	97261131	571	MBNL2
2_Fragment_28115_lociStitched	5	137751141	137763800	572	HNRNPA0,AC106791.2,---
2_Fragment_29464_lociStitched	6	35484414	35499525	573	TEAD3,TULP1
1_Fragment_21708_lociStitched	21	9125559	9130973	574	TEKT4P2
3_Fragment_31972_lociStitched	7	101854604	101886484	575	CUX1,---
2_Fragment_27352_lociStitched	5	52787297	52804104	576	PELO,ITGA1,---,AC022126.1
1_Fragment_35248_lociStitched	9	110253846	110259129	577	TXN
4_Fragment_5743_lociStitched	11	27455055	27486865	578	AC100771.2,LGR4,AC100771.1,---
1_Fragment_8005_lociStitched	12	52922171	52928571	579	KRT8
2_Fragment_28707_lociStitched	5	181241951	181262746	580	RACK1,SNORD95,SNORD96A,AC008443.1,TRIM52,TRIM52-AS1,---
2_Fragment_8027_lociStitched	12	53368466	53382091	581	SP1
1_Fragment_26935_lociStitched	5	38842851	38848204	582	OSMR-AS1,OSMR,---
2_Fragment_12085_lociStitched	15	99008805	99017543	583	AC036108.4,---,AC036108.1
1_Fragment_29278_lociStitched	6	28894789	28899322	584	HCG14
5_Fragment_3258_lociStitched	1	234956521	234999466	585	AL391832.1,AL391832.2,AL391832.3,---
2_Fragment_25558_lociStitched	4	40045779	40059007	586	AC098591.1,N4BP2
3_Fragment_21435_lociStitched	20	53751030	53776079	587	---
8_Fragment_30474_lociStitched	6	151021532	151089161	588	AL133260.2,MTHFD1L,AL138733.1
4_Fragment_35867_lociStitched	9	137069579	137088410	589	SAPCD2,UAP1L1,MAN1B1,MAN1B1-AS1
3_Fragment_11849_lociStitched	15	78858926	78877238	590	AC103975.1,MORF4L1
1_Fragment_15354_lociStitched	18	106412	112845	591	MIR8078,ROCK1P1
2_Fragment_28287_lociStitched	5	148221987	148242017	592	HMGN1P16,AC011346.1,---
3_Fragment_14014_lociStitched	17	21275091	21297723	593	MAP2K3,---
6_Fragment_32985_lociStitched	8	27863440	27909085	594	MIR4287,AC069113.2,AC069113.1,AC069113.3,SCARA5
5_Fragment_2114_lociStitched	1	150537438	150581059	595	MIR4257,ADAMTSL4,AL356356.1,RN7SL473P,MCL1,RN7SL600P,ADAMTSL4-AS1,---
1_Fragment_2444_lociStitched	1	169105004	169111496	596	ATP1B1,AL031726.1
1_Fragment_21716_lociStitched	21	10339323	10343770	597	AP003900.1,---
4_Fragment_2333_lociStitched	1	161152980	161178441	598	USP21,PPOX,AL590714.1,B4GALT3,UFC1,---
1_Fragment_19420_lociStitched	2	127699579	127703591	599	SFT2D3,WDR33
2_Fragment_24818_lociStitched	3	169763378	169774655	600	AC078802.1,TERC,ACTRT3,Telomerase-vert,MYNN
3_Fragment_19295_lociStitched	2	113198514	113219593	601	PAX8-AS1,PSD4,PAX8,---
2_Fragment_3023_lociStitched	1	220785903	220803853	602	1-Mar,---
1_Fragment_8856_lociStitched	12	122522628	122530199	603	KNTC1,RSRC2
1_Fragment_15147_lociStitched	17	77284763	77290148	604	2023-09-09
2_Fragment_12016_lociStitched	15	90978940	90996306	605	PRC1,---,PRC1-AS1
4_Fragment_15344_lociStitched	17	83101170	83127421	606	AC144831.1,---
1_Fragment_8104_lociStitched	12	56683026	56690710	607	PTGES3
4_Fragment_13136_lociStitched	16	67832683	67859664	608	THAP11,AC040162.2,CENPT,NUTF2,---
2_Fragment_27967_lociStitched	5	126369850	126388579	609	GRAMD2B,---,AC093535.1
2_Fragment_35618_lociStitched	9	129166319	129178887	610	AL158151.4,AL158151.3,IER5L,AL158151.1
2_Fragment_9720_lociStitched	13	109145200	109158024	611	MYO16,---
1_Fragment_6092_lociStitched	11	58575950	58581038	612	ZFP91-CNTF,LPXN,ZFP91
1_Fragment_31579_lociStitched	7	75091654	75094826	613	GTF2IRD2B,---
