# Supplementary material for: Comprehensive machine learning-generated classifier identifies pro-metastatic characteristics and predicts individual treatment in pancreatic cancer: A multicenter cohort study based on super-enhancer profiling
Source: Theranostics. 2023 May 27;13(10):3290–309. doi: 10.7150/thno.84978 (PMC10283048; doi:10.7150/thno.84978)
Supplement: Supplementary file 1 — Supplementary methods, figures and tables. [file thnov13p3290s1.zip › s1/Supplementary Table S7.xlsx]

## Sheet: Sheet1
Supplementary Table S7. Super-enhancers of Capan-1 in HMs.
REGION_ID	CHROM	START	STOP	enhancerRank	Gene
16_Fragment_22760_lociStitched	5	49547016	49667549	1	---
6_Fragment_12112_lociStitched	17	43231290	43275654	2	RNU2-1,U2,LINC00854,---
2_Fragment_10869_lociStitched	16	34571391	34584092	3	---
4_Fragment_19585_lociStitched	3	49089504	49136670	4	QRICH1,MIR6890,QARS,LAMB2,USP19
5_Fragment_17889_lociStitched	20	62897714	62957360	5	AL117379.1,GID8,DIDO1,SLC17A9,---
5_Fragment_20729_lociStitched	3	183244111	183290239	6	B3GNT5,RNA5SP151,MCF2L2
5_Fragment_14746_lociStitched	19	50172109	50218417	7	MYH14,---
3_Fragment_27649_lociStitched	8	47510777	47545953	8	AC024451.2,AC024451.4,SPIDR
6_Fragment_12901_lociStitched	18	9630175	9685621	9	KRT18P8,---
4_Fragment_10182_lociStitched	15	88614550	88650784	10	ISG20,AEN
5_Fragment_16010_lociStitched	2	111435485	111498680	11	AC017002.5,AC017002.3,AC017002.1,MIR4435-2HG,---
3_Fragment_1250_lociStitched	1	85273354	85300774	12	BCL10,AL078459.1,---
2_Fragment_11816_lociStitched	17	26870261	26886053	13	---
3_Fragment_4073_lociStitched	10	73868297	73901383	14	CAMK2G
6_Fragment_1163_lociStitched	1	67682465	67739691	15	GADD45A,---,GNG12
3_Fragment_17116_lociStitched	2	239242420	239277786	16	HDAC4,---
4_Fragment_24379_lociStitched	6	31772571	31819077	17	Y_RNA,VWA7,VARS,HSPA1L,HSPA1A,LSM2
4_Fragment_14545_lociStitched	19	43737304	43785758	18	SMG9,KCNN4,---,LYPD5
4_Fragment_11092_lociStitched	16	68231733	68269453	19	MIR6773,AC020978.5,ESRP2,PLA2G15,SLC7A6,AC020978.3,---
4_Fragment_24409_lociStitched	6	33287833	33324580	20	MIR6834,PFDN6,WDR46,RGL2,ZBTB22,DAXX,TAPBP
3_Fragment_12030_lociStitched	17	39714664	39743652	21	MIEN1,MIR4728,GRB7,ERBB2
8_Fragment_12777_lociStitched	17	82227257	82300294	22	SLC16A3,MIR6787,AC132872.3,AC132872.4,CSNK1D,AC132872.1,LINC01970,---
4_Fragment_28460_lociStitched	8	143593334	143639089	23	EEF1D,TIGD5,TSTA3,PYCR3,ZNF623,AC067930.3
6_Fragment_8381_lociStitched	14	24210991	24276472	24	AL136295.1,CHMP4A,MDP1,AL096870.2,NEDD8-MDP1,TINF2,NEDD8,RABGGTA,GMPR2,TGM1,---
3_Fragment_19537_lociStitched	3	46687334	46716311	25	ALS2CL,TMIE,---,PRSS50
3_Fragment_14452_lociStitched	19	40419279	40447333	26	SERTAD1,AC010271.2,SERTAD3,AC010271.1,BLVRB
5_Fragment_13827_lociStitched	19	13115154	13156956	27	NACC1,TRMT1,AC005546.1,AC011446.1,AC011446.2,STX10,IER2
1_Fragment_28293_lociStitched	8	126429455	126438460	28	---
3_Fragment_13980_lociStitched	19	18272605	18295329	29	JUND,KIAA1683,MIR3188,RPL39P38
3_Fragment_15090_lociStitched	2	20204688	20237476	30	SDC1,---
6_Fragment_24627_lociStitched	6	44184044	44252184	31	MYMX,SLC29A1,RN7SL811P,HSP90AB1,---,CAPN11
3_Fragment_4590_lociStitched	10	122280042	122312937	32	BTBD16
6_Fragment_29614_lociStitched	9	129549296	129611503	33	AL391056.1,NTMT1,---
8_Fragment_18989_lociStitched	22	43110510	43189523	34	BIK,MCAT,TSPO,TTLL12,---
4_Fragment_10138_lociStitched	15	84713516	84753413	35	SEC11A,AC012291.1,ZNF592,---
5_Fragment_5323_lociStitched	11	62571281	62626073	36	EEF1G,AP002990.1,TUT1,MTA2,ROM1,AP001458.1,EML3,B3GAT3,GANAB,---
4_Fragment_8353_lociStitched	14	23284308	23324046	37	AL049829.3,BCL2L2,HOMEZ,BCL2L2-PABPN1,PPP1R3E,PABPN1
2_Fragment_26628_lociStitched	7	98407404	98421424	38	---
3_Fragment_20786_lociStitched	3	185792478	185828351	39	IGF2BP2
2_Fragment_14428_lociStitched	19	39427446	39449425	40	SUPT5H,RPS16,PLEKHG2
1_Fragment_22319_lociStitched	5	14036278	14042230	41	---
1_Fragment_19420_lociStitched	3	38162396	38169031	42	OXSR1
3_Fragment_16747_lociStitched	2	207503254	207535323	43	CREB1,AC009226.1
4_Fragment_14834_lociStitched	19	54157230	54193985	44	LENG1,TMC4,MBOAT7,TSEN34,---
3_Fragment_23576_lociStitched	5	149053123	149076460	45	RNU6-732P,SH3TC2,AC091940.1,MIR584,---
2_Fragment_20490_lociStitched	3	153129727	153143586	46	AC117394.1
5_Fragment_15693_lociStitched	2	74438924	74484095	47	RTKN,INO80B,WBP1,INO80B-WBP1,MOGS,MRPL53,TTC31,CCDC142,---
3_Fragment_19327_lociStitched	3	24491986	24526226	48	THRB,AC012087.1,MIR4792,THRB-AS1,---
2_Fragment_20820_lociStitched	3	188150639	188167833	49	LPP,LPP-AS2
4_Fragment_5968_lociStitched	11	118240152	118279590	50	MPZL3,AP002800.1,MPZL2
2_Fragment_27981_lociStitched	8	94637323	94658540	51	AC108860.2,ESRP1,Metazoa_SRP,---
6_Fragment_23878_lociStitched	5	177423649	177473706	52	PRR7,PRR7-AS1,GRK6,DBN1
2_Fragment_24401_lociStitched	6	32951732	32971981	53	AL645941.2,HLA-DMA,BRD2,AL645941.1,AL645941.3
4_Fragment_16685_lociStitched	2	202236282	202279266	54	SUMO1,NOP58,SNORD70
5_Fragment_29743_lociStitched	9	136841395	136886327	55	C9orf172,PHPT1,MAMDC4,EDF1,MIR4479,TRAF2,RABL6
1_Fragment_1884_lociStitched	1	143184546	143188810	56	---
3_Fragment_14687_lociStitched	19	48674967	48700162	57	FUT2,SEC1P
4_Fragment_14643_lociStitched	19	47243331	47292956	58	CCDC9,INAFM1,C5AR1,---
2_Fragment_8548_lociStitched	14	49617705	49637974	59	AL139099.2,RPL36AL,MGAT2,AL139099.3,DNAAF2
6_Fragment_15550_lociStitched	2	64747420	64800890	60	---
2_Fragment_24643_lociStitched	6	45585526	45612655	61	RUNX2
2_Fragment_22231_lociStitched	5	249386	275084	62	PDCD6,AC021087.1,SDHA,---
2_Fragment_18665_lociStitched	22	28795291	28823841	63	XBP1,Z93930.2,Z93930.3,---
1_Fragment_12815_lociStitched	18	105748	113294	64	MIR8078,ROCK1P1
3_Fragment_19554_lociStitched	3	47777134	47805551	65	SMARCC1,DHX30
3_Fragment_28944_lociStitched	9	72525388	72559577	66	TMC1,---
4_Fragment_954_lociStitched	1	47311298	47337425	67	STIL,CMPK1
2_Fragment_950_lociStitched	1	47177239	47193338	68	LINC00853,CYP4A22-AS1,PDZK1IP1
2_Fragment_20990_lociStitched	3	197947205	197961942	69	RPL35A,LMLN,IQCG,---
4_Fragment_9700_lociStitched	15	58917821	58965564	70	SLTM,RNF111
3_Fragment_19514_lociStitched	3	45163812	45202958	71	---
5_Fragment_15852_lociStitched	2	98434329	98486393	72	INPP4A
3_Fragment_14412_lociStitched	19	38850564	38879538	73	HNRNPL,RINL,AC011455.1,SIRT2,---
4_Fragment_13048_lociStitched	18	23420774	23471908	74	TMEM241,Y_RNA,RIOK3
6_Fragment_25773_lociStitched	7	16879227	16936516	75	AGR3,AC098592.2,AHR,---
3_Fragment_16847_lociStitched	2	218879554	218910939	76	WNT10A,LINC01494
4_Fragment_3546_lociStitched	10	32970983	33008052	77	ITGB1,AL365203.1,---
3_Fragment_595_lociStitched	1	29224199	29252377	78	MECR,PTPRU,AL590729.1
3_Fragment_3110_lociStitched	1	244953073	244974821	79	RNU6-947P,EFCAB2,AL356512.1
2_Fragment_16319_lociStitched	2	156330179	156346026	80	NR4A2
2_Fragment_23778_lociStitched	5	172713174	172737439	81	---
3_Fragment_28935_lociStitched	9	72292361	72318488	82	RNA5SP285,LINC01504,---
4_Fragment_15_lociStitched	1	997570	1033335	83	AL645608.8,ISG15,AL645608.4,HES4,AL645608.2,AGRN,---
4_Fragment_17910_lociStitched	20	63938702	63983900	84	MIR647,MIR1914,UCKL1-AS1,UCKL1,ZNF512B,SAMD10,PRPF6
3_Fragment_4426_lociStitched	10	103228931	103251241	85	RPEL1
4_Fragment_9469_lociStitched	15	40869444	40908715	86	AC025166.1,RHOV,VPS18,AC020661.1,---
3_Fragment_28906_lociStitched	9	69102642	69132844	87	TJP2,AL162730.1,---
2_Fragment_2080_lociStitched	1	152021650	152040228	88	S100A11,AL450992.3,AL450992.1
2_Fragment_28721_lociStitched	9	35728903	35752632	89	CREB3,MIR6853,TLN1,RGP1,GBA2,MSMP
2_Fragment_28920_lociStitched	9	70409665	70422517	90	KLF9
5_Fragment_12946_lociStitched	18	11978434	12017550	91	IMPA2,AP001269.1
6_Fragment_14992_lociStitched	2	9780189	9846658	92	TAF1B
4_Fragment_29221_lociStitched	9	98043914	98083314	93	NANS,TRIM14
3_Fragment_6215_lociStitched	12	6292973	6325999	94	PLEKHG6
2_Fragment_11255_lociStitched	16	80996633	81011251	95	CENPN,---,CMC2
4_Fragment_8776_lociStitched	14	65235245	65285324	96	AL355076.3,RPL21P7,AL355076.1,PTBP1P,AL355076.2
4_Fragment_12620_lociStitched	17	75832327	75857285	97	WBP2,UNC13D
4_Fragment_19596_lociStitched	3	49481851	49526812	98	DAG1
2_Fragment_29088_lociStitched	9	89308340	89320826	99	CKS2,SECISBP2,MIR3153
1_Fragment_26622_lociStitched	7	98081998	98089906	100	---
4_Fragment_4723_lociStitched	11	1038575	1076247	101	AC139749.1,MUC2
2_Fragment_19972_lociStitched	3	101560404	101577516	102	TRMT10C,AC073861.1,PCNP
4_Fragment_304_lociStitched	1	16888243	16915109	103	BX284668.4,BX284668.5,RNU1-2,BX284668.6,---,CROCC
5_Fragment_22042_lociStitched	4	153203222	153251296	104	TRIM2
3_Fragment_20545_lociStitched	3	159760614	159790278	105	IQCJ-SCHIP1-AS1,IQCJ-SCHIP1
1_Fragment_20641_lociStitched	3	172036255	172044438	106	FNDC3B
3_Fragment_12296_lociStitched	17	55566494	55586531	107	---
1_Fragment_28085_lociStitched	8	102650904	102659498	108	KLF10,AP002851.1
2_Fragment_24343_lociStitched	6	30612498	30629988	109	PPP1R10,MRPS18B,ATAT1
2_Fragment_27791_lociStitched	8	66111343	66128216	110	AC084082.1,TRIM55,---
3_Fragment_4031_lociStitched	10	72078048	72110235	111	SPOCK2,---,ASCC1
6_Fragment_11599_lociStitched	17	8137018	8191188	112	PER1,MIR6883,SNORD118,AC129492.3,VAMP2,MIR4521,AC129492.7,TMEM107,BORCS6,AC129492.4
10_Fragment_6241_lociStitched	12	6866735	6946346	113	TPI1,RPL13P5,LRRC23,SPSB2,DSTNP2,U47924.3,ENO2,ATN1,U47924.2,PTPN6,RNU7-1,C12orf57,USP5,---
1_Fragment_28089_lociStitched	8	102803588	102812097	114	AP003356.1,---
6_Fragment_28442_lociStitched	8	143017165	143071261	115	LY6E,AC105202.1,C8orf31,AK3P2,AC083982.1,---
3_Fragment_30596_lociStitched	Y	11304384	11321454	116	DUX4L17,DUX4L16,DUX4L18
5_Fragment_10241_lociStitched	15	92615816	92656511	117	AC091544.8,AC091544.4,FAM174B,AC091544.6
2_Fragment_16832_lociStitched	2	218215309	218233254	118	ARPC2
1_Fragment_1066_lociStitched	1	58780597	58787574	119	JUN,LINC01135,---
2_Fragment_11323_lociStitched	16	85609934	85624507	120	GSE1
2_Fragment_23110_lociStitched	5	80243327	80259045	121	SERINC5
3_Fragment_24726_lociStitched	6	53790941	53830938	122	LRRC1,AL590652.1,---,AL513211.1
3_Fragment_16606_lociStitched	2	196157536	196183533	123	STK17B
3_Fragment_15405_lociStitched	2	46938641	46973311	124	MCFD2,AC093732.2,TTC7A
2_Fragment_12290_lociStitched	17	55416981	55436687	125	MMD,---
3_Fragment_27656_lociStitched	8	47733240	47766271	126	CEBPD,SPIDR,---
5_Fragment_19195_lociStitched	3	11184552	11241654	127	CHCHD4P4,HRH1,---
2_Fragment_8546_lociStitched	14	49583528	49602153	128	Y_RNA,RN7SL1,AL139099.4,RHOQP1,LRR1,RPS29
3_Fragment_26526_lociStitched	7	90209307	90246871	129	STEAP2-AS1,CFAP69,STEAP2
4_Fragment_5781_lociStitched	11	95066214	95110936	130	SRSF8,ENDOD1
3_Fragment_22511_lociStitched	5	42997402	43021906	131	AC025171.3,AC008875.1,---,AC025171.1
4_Fragment_6414_lociStitched	12	26099838	26136555	132	AC022509.3,SSPN,BHLHE41
3_Fragment_10820_lociStitched	16	30631576	30663515	133	PRR14,FBRS,---
2_Fragment_12272_lociStitched	17	50703978	50723370	134	ANKRD40,LUC7L3,AC005921.3
2_Fragment_23594_lociStitched	5	149547147	149565495	135	ARHGEF37,CSNK1A1,---
5_Fragment_12811_lociStitched	17	83073640	83111767	136	METRNL,AC130371.2,AC144831.1
2_Fragment_23571_lociStitched	5	148908257	148926486	137	SH3TC2
3_Fragment_6331_lociStitched	12	12786320	12816062	138	DDX47,APOLD1
6_Fragment_18132_lociStitched	21	32430917	32478018	139	EVA1C,---
2_Fragment_10140_lociStitched	15	84908911	84932783	140	SLC28A1,---
2_Fragment_20909_lociStitched	3	194313639	194327673	141	LINC00887,---
2_Fragment_15513_lociStitched	2	62291055	62310119	142	---
3_Fragment_15173_lociStitched	2	27353557	27383986	143	AC074117.1,GTF3C2,SNX17,EIF2B4,ZNF513,PPM1G
2_Fragment_14506_lociStitched	19	42240430	42257235	144	GSK3A,AC006486.2,ERF,AC006486.1
2_Fragment_5460_lociStitched	11	67462051	67483996	145	AIP,TMEM134
5_Fragment_11841_lociStitched	17	28332988	28387012	146	IFT20,TNFAIP1,POLDIP2,TMEM199,MIR4723,AC002094.1,AC002094.5,VTN,SEBOX,SARM1,AC002094.3,AC002094.4,AC002094.2
5_Fragment_2996_lociStitched	1	231376504	231423940	147	EGLN1,---
4_Fragment_15293_lociStitched	2	38075108	38111215	148	CYP1B1,CYP1B1-AS1,---
3_Fragment_10790_lociStitched	16	29897178	29927957	149	SEZ6L2,ASPHD1,AC120114.4,AC120114.1,KCTD13,---,AC120114.2
1_Fragment_5813_lociStitched	11	100773420	100782155	150	ARHGAP42
3_Fragment_17253_lociStitched	20	5110249	5129407	151	PCNA,SNORA26,Y_RNA,TMEM230,CDS2
3_Fragment_8458_lociStitched	14	34537239	34557924	152	AL445363.1,AL445363.3,EAPP,RNU1-27P,RNU1-28P,AL445363.2
3_Fragment_12488_lociStitched	17	66372879	66390580	153	PRKCA
5_Fragment_13964_lociStitched	19	17997037	18046907	154	ARRDC2,AC020904.3,AC020904.1,AC020904.2,KCNN1
1_Fragment_14567_lociStitched	19	44843420	44852315	155	NECTIN2,---
2_Fragment_24505_lociStitched	6	37091316	37107938	156	RPL12P2
2_Fragment_17140_lociStitched	2	241311995	241329192	157	HDLBP,2-Sep,---
3_Fragment_6897_lociStitched	12	68786897	68811476	158	MDM2,AC025423.3,---,SLC35E3
3_Fragment_6743_lociStitched	12	56102011	56130779	159	PA2G4,AC034102.4,AC034102.6,RPL41,AC034102.7,ESYT1,ZC3H10,ERBB3,AC034102.2
3_Fragment_10247_lociStitched	15	92816781	92846744	160	LINC01578,---
4_Fragment_14919_lociStitched	19	58381264	58410264	161	ZNF837,MIR4754,RPS5,ZNF584,LINC02560,RNF225,AC012313.1
3_Fragment_9538_lociStitched	15	44705640	44731265	162	PATL2,B2M,TRIM69,---
1_Fragment_12255_lociStitched	17	50024598	50031842	163	---
3_Fragment_8647_lociStitched	14	55025013	55054534	164	WDHD1,SOCS4,MAPK1IP1L
1_Fragment_12070_lociStitched	17	41685387	41693931	165	EIF1
5_Fragment_9173_lociStitched	14	102061556	102099767	166	AL118558.1,RN7SL472P,HSP90AA1
2_Fragment_12278_lociStitched	17	51150839	51169240	167	NME2,NME1-NME2,NME1
3_Fragment_22236_lociStitched	5	441371	475618	168	EXOC3,EXOC3-AS1,PP7080,SLC9A3-AS1,SLC9A3,---
2_Fragment_167_lociStitched	1	9160054	9184439	169	LINC01759,MIR34AHG,---
2_Fragment_18179_lociStitched	21	34541816	34554320	170	RCAN1
4_Fragment_12592_lociStitched	17	74960058	74994368	171	HID1-AS1,CDR2L,HID1
6_Fragment_12169_lociStitched	17	45243974	45304696	172	AC008105.2,MAP3K14-AS1,SPATA32,MAP3K14,FMNL1,---
3_Fragment_5261_lociStitched	11	59171600	59201822	173	DTX4
2_Fragment_25470_lociStitched	6	158858747	158872067	174	C6orf99,---
2_Fragment_13008_lociStitched	18	21595342	21615671	175	ESCO1,SNRPD1
2_Fragment_27992_lociStitched	8	95096715	95116341	176	NDUFAF6
2_Fragment_9082_lociStitched	14	94596372	94613379	177	SERPINA3,AL049839.2,---
2_Fragment_23597_lociStitched	5	149617599	149636969	178	ARHGEF37
2_Fragment_22497_lociStitched	5	40830321	40843272	179	SNORD72,CARD6,RPL37
1_Fragment_11774_lociStitched	17	21284665	21293116	180	MAP2K3
2_Fragment_26548_lociStitched	7	92243692	92262538	181	KRIT1,ANKIB1,---
2_Fragment_22297_lociStitched	5	10350526	10368575	182	6-Mar,AC012640.2
2_Fragment_11965_lociStitched	17	36532146	36549033	183	PIGW,MYO19,GGNBP2
3_Fragment_437_lociStitched	1	23776389	23802135	184	ELOA-AS1,PITHD1,LYPLA2,GALE,---,HMGCL
3_Fragment_23783_lociStitched	5	172797036	172820999	185	AC110011.1,---
2_Fragment_12045_lociStitched	17	40118943	40142968	186	MSL1,CASC3
2_Fragment_10783_lociStitched	16	29591779	29615183	187	SMG1P2,MIR3680-2,AC009086.3,SLC7A5P1,---
3_Fragment_12367_lociStitched	17	59616195	59644069	188	CLTC,AC091271.1
9_Fragment_18694_lociStitched	22	29764544	29822727	189	ZMAT5,UQCR10,ASCC2,---
1_Fragment_25949_lociStitched	7	29560839	29569739	190	AC007255.1,PRR15
2_Fragment_24508_lociStitched	6	37154257	37175767	191	PIM1
3_Fragment_19468_lociStitched	3	42579177	42605312	192	SS18L2,NKTR,SEC22C,AC006059.1
3_Fragment_15188_lociStitched	2	27718631	27757294	193	---
1_Fragment_28251_lociStitched	8	124469908	124478013	194	RNF139,RNF139-AS1,---
5_Fragment_1354_lociStitched	1	93661800	93704594	195	BCAR3
4_Fragment_10158_lociStitched	15	85315394	85360322	196	ADAMTS7P4
2_Fragment_19568_lociStitched	3	48438082	48449994	197	CCDC51,TMA7,ATRIP,AC134772.1,AC134772.2
4_Fragment_17804_lociStitched	20	54106954	54151220	198	---
2_Fragment_14735_lociStitched	19	49865526	49880454	199	TBC1D17,AKT1S1,PNKP
3_Fragment_15715_lociStitched	2	84937221	84961946	200	---
3_Fragment_11971_lociStitched	17	36918225	36951216	201	AC243773.1,LHX1,AC243773.2,AATF,---
1_Fragment_22400_lociStitched	5	32169377	32177720	202	AC025181.2,GOLPH3
5_Fragment_25992_lociStitched	7	32656207	32683230	203	DPY19L1P1
3_Fragment_3415_lociStitched	10	23418825	23443223	204	OTUD1
5_Fragment_10562_lociStitched	16	11582008	11641811	205	LITAF,---
1_Fragment_16658_lociStitched	2	200860047	200867355	206	CLK1,Y_RNA
2_Fragment_20892_lociStitched	3	193779140	193793364	207	---
3_Fragment_14859_lociStitched	19	55326108	55352857	208	KMT5C,TMEM150B,AC020922.4,COX6B2,AC020922.1
1_Fragment_12834_lociStitched	18	2653240	2660962	209	SMCHD1,CBX3P2,---
5_Fragment_6769_lociStitched	12	57077476	57112762	210	NEMP1,NAB2,STAT6,---
2_Fragment_26125_lociStitched	7	46202839	46221017	211	---
3_Fragment_16529_lociStitched	2	186560545	186594087	212	ITGAV
4_Fragment_1147_lociStitched	1	66923026	66955107	213	MIER1,WDR78,---
2_Fragment_26640_lociStitched	7	99391092	99411444	214	PDAP1,BUD31,AC004922.1,ARPC1B,---
1_Fragment_25875_lociStitched	7	24977361	24984041	215	OSBPL3
2_Fragment_9897_lociStitched	15	70490344	70511207	216	LINC02205
3_Fragment_9161_lociStitched	14	101708667	101735712	217	LINC00239,LINC02320
1_Fragment_17945_lociStitched	21	6366763	6374338	218	---
2_Fragment_28321_lociStitched	8	128166410	128180845	219	---
3_Fragment_10805_lociStitched	16	30352276	30380935	220	CD2BP2,AC106782.2,TBC1D10B,MYLPF,AC116348.4,ZNF48,AC106782.6,---,1-Sep
4_Fragment_12795_lociStitched	17	82633942	82669518	221	AC124283.5,WDR45B,MIR4525,RAB40B,FOXK2
3_Fragment_20104_lociStitched	3	119160375	119187549	222	UPK1B,AC083800.1,C3orf30
2_Fragment_16631_lociStitched	2	197496890	197517671	223	HSPE1,HSPE1-MOB4,HSPD1,MOB4
2_Fragment_14839_lociStitched	19	54430328	54453432	224	AC245884.8,AC245884.9,AC245884.1,AC245884.10,LENG8,LENG8-AS1,AC245884.3,TTYH1,---
2_Fragment_7951_lociStitched	13	73323199	73339784	225	---
8_Fragment_14514_lociStitched	19	42385681	42457860	226	CNFN,LIPE-AS1,LIPE,AC011497.1,CXCL17,---
5_Fragment_27564_lociStitched	8	38055662	38107775	227	AP006545.1,AP006545.2,ASH2L,EIF4EBP1,---
4_Fragment_14591_lociStitched	19	45606850	45643546	228	EML2-AS1,MIR330,EML2
4_Fragment_12006_lociStitched	17	38822419	38855587	229	CWC25,MIR4727,C17orf98,AC110749.1,RPL23,SNORA21,SNORA21B
2_Fragment_20452_lociStitched	3	150405331	150420273	230	TSC22D2
2_Fragment_7343_lociStitched	12	118049435	118063890	231	WSB2,VSIG10
2_Fragment_19544_lociStitched	3	47279547	47292546	232	KLHL18,KIF9
2_Fragment_26161_lociStitched	7	47568475	47583558	233	TNS3,---
2_Fragment_26000_lociStitched	7	32887474	32907788	234	KBTBD2
3_Fragment_11406_lociStitched	16	89685464	89713997	235	SPATA2L,LINC02166,VPS9D1-AS1,CDK10,VPS9D1,AC010538.1
5_Fragment_23455_lociStitched	5	139634942	139670000	236	CXXC5-AS1,CXXC5,AC113361.1
1_Fragment_24609_lociStitched	6	43769376	43777324	237	VEGFA,AL136131.3,---
5_Fragment_5328_lociStitched	11	62643306	62680924	238	GANAB,INTS5,C11orf98,METTL12,SNORA57,AP001458.2,LBHD1,UBXN1,UQCC3,---
2_Fragment_6249_lociStitched	12	6959751	6972627	239	SCARNA12,EMG1,PHB2,MIR141,U47924.1,MIR200C,MIR200CHG,PTPN6
3_Fragment_24327_lociStitched	6	30059996	30078225	240	ZNRD1-AS1_3,ZNRD1ASP,PPP1R11,RNF39,ZNRD1
3_Fragment_9996_lociStitched	15	75623346	75653860	241	SNUPN,AC105020.3,AC105020.2,AC105020.6,IMP3,SNX33,AC105020.5
6_Fragment_136_lociStitched	1	8040830	8085323	242	AL034417.1,AL034417.2
3_Fragment_14728_lociStitched	19	49661550	49691052	243	PRMT1,BCL2L12,IRF3,AC011495.3,MIR5088,CPT1C,ADM5
2_Fragment_5338_lociStitched	11	62829455	62843503	244	STX5,AP001160.1,WDR74,RNU2-2P,AP001160.5
6_Fragment_23967_lociStitched	6	1285537	1337335	245	FOXQ1,AL499606.1
2_Fragment_8342_lociStitched	14	22867802	22888944	246	Y_RNA,LRP10,REM2
2_Fragment_28407_lociStitched	8	141115023	141132183	247	AC040970.1,DENND3,---
4_Fragment_2009_lociStitched	1	149605299	149638321	248	AC242842.1,LINC00869,U1,---
2_Fragment_15378_lociStitched	2	45671711	45686553	249	U51244.1,PRKCE
1_Fragment_20119_lociStitched	3	120091545	120097575	250	GSK3B,AC092910.3,---
2_Fragment_3277_lociStitched	10	9250554	9266270	251	---
2_Fragment_6836_lociStitched	12	63897431	63921693	252	SRGAP1
1_Fragment_28191_lociStitched	8	119173916	119182589	253	MAL2
3_Fragment_8170_lociStitched	13	110702722	110728833	254	CARS2,ING1
2_Fragment_24537_lociStitched	6	41056208	41076358	255	NFYA,OARD1,APOBEC2
2_Fragment_27669_lociStitched	8	48624150	48640482	256	AC022915.2,AC022915.1
3_Fragment_22477_lociStitched	5	38843440	38857099	257	OSMR-AS1,OSMR,---
3_Fragment_8571_lociStitched	14	50519185	50542449	258	ATL1,MAP4K5
2_Fragment_3772_lociStitched	10	44973145	44984625	259	C10orf10,RASSF4
1_Fragment_8431_lociStitched	14	32073749	32081542	260	ARHGAP5-AS1,ARHGAP5
3_Fragment_17103_lociStitched	2	238417463	238443811	261	ASB1,AC016999.1
6_Fragment_27468_lociStitched	8	27274242	27338193	262	TRIM35,PTK2B,---
1_Fragment_6336_lociStitched	12	13095502	13104140	263	GSG1,---,FAM234B
6_Fragment_28709_lociStitched	9	35069468	35116976	264	VCP,FANCG,PIGO,STOML2,AL353795.2,FAM214B
1_Fragment_11228_lociStitched	16	75481105	75489194	265	CHST6,---,AC009163.1
6_Fragment_25603_lociStitched	7	2222898	2271262	266	MRM2,MAD1L1,NUDT1,MIR6836,---,SNX8
2_Fragment_14582_lociStitched	19	45422556	45446088	267	MIR6088,ERCC1
2_Fragment_25615_lociStitched	7	2631938	2647224	268	TTYH3,---
2_Fragment_22514_lociStitched	5	43057346	43070354	269	ZNF131,AC025171.1,AC025171.4,---
5_Fragment_27729_lociStitched	8	55968670	56008584	270	RN7SL798P,LYN,---
4_Fragment_23826_lociStitched	5	174586437	174620545	271	AC108112.1
6_Fragment_5352_lociStitched	11	63838821	63893476	272	MARK2,RNU6-1306P
3_Fragment_19759_lociStitched	3	66021181	66055652	273	MAGI1
1_Fragment_5530_lociStitched	11	70395595	70403868	274	CTTN,AP000487.1
2_Fragment_15177_lociStitched	2	27427576	27448760	275	NRBP1,KRTCAP3,IFT172
5_Fragment_25728_lociStitched	7	12544303	12586894	276	SCIN,AC005281.1
5_Fragment_2193_lociStitched	1	159853250	159903243	277	AL590560.2,SNHG28,VSIG8,AL590560.1,MIR4259,CFAP45,---
2_Fragment_26601_lociStitched	7	95595201	95612636	278	PDK4,---,AC002451.1
3_Fragment_27761_lociStitched	8	61711166	61734589	279	MIR4470,ASPH
2_Fragment_20940_lociStitched	3	195614608	195639281	280	MUC20P1,AC233280.19
5_Fragment_865_lociStitched	1	43253675	43296270	281	TMEM125,C1orf210,EBNA1BP2,CFAP57
3_Fragment_24416_lociStitched	6	33408210	33429859	282	CUTA,SYNGAP1,PHF1,---,KIFC1
4_Fragment_27459_lociStitched	8	26614680	26662105	283	DPYSL2
4_Fragment_4517_lociStitched	10	114497688	114527235	284	AL133384.1,ABLIM1,---
5_Fragment_8336_lociStitched	14	22807214	22854476	285	MMP14,MRPL52,SLC7A7,Y_RNA
4_Fragment_26522_lociStitched	7	90152859	90190051	286	STEAP1,STEAP2,STEAP2-AS1
2_Fragment_16081_lociStitched	2	118110126	118127350	287	INSIG2,---
2_Fragment_25790_lociStitched	7	17354097	17374793	288	AC019117.2,SNORA63,AC019117.3
6_Fragment_15734_lociStitched	2	85559512	85618708	289	VAMP8,RN7SL126P,GGCX,VAMP5,USP39,TMEM150A,RNF181,C2orf68
1_Fragment_5462_lociStitched	11	67502447	67510980	290	CDK2AP2,PITPNM1
4_Fragment_8324_lociStitched	14	22586192	22616390	291	DAD1,ABHD4,AC243965.2
5_Fragment_29968_lociStitched	X	23780862	23807656	292	SAT1,Y_RNA,AC131011.1
3_Fragment_6033_lociStitched	11	121450494	121478542	293	SORL1,AP000977.1
2_Fragment_2018_lociStitched	1	149882854	149901514	294	HIST2H2AB,HIST2H2BE,HIST2H2AC,BOLA1
2_Fragment_13052_lociStitched	18	23573943	23588014	295	NPC1,Y_RNA
1_Fragment_12221_lociStitched	17	48539491	48547892	296	HOXB-AS1,HOXB2
2_Fragment_2143_lociStitched	1	155306647	155327518	297	FDPS,RUSC1,RUSC1-AS1
3_Fragment_21096_lociStitched	4	8181240	8201924	298	SH3TC1
3_Fragment_10447_lociStitched	16	3004766	3037439	299	CLDN9,AC004233.3,AC004233.1,CLDN6,THOC6,HCFC1R1,TNFRSF12A,BICDL2,AC108134.1,---,MMP25-AS1
2_Fragment_3046_lociStitched	1	234996158	235014343	300	---
4_Fragment_4872_lociStitched	11	12107998	12146844	301	MICAL2
5_Fragment_11040_lociStitched	16	66926133	66964049	302	FAM96B,CES2,AC009084.1,AC009084.3,CES3,---
3_Fragment_10437_lociStitched	16	2854519	2884553	303	PRSS22,AC003965.2,FLYWCH2,AC003965.1,---
3_Fragment_6012_lociStitched	11	120118368	120139272	304	TRIM29
2_Fragment_14719_lociStitched	19	49486215	49498391	305	RPL13A,SNORD35A,SNORD33,SNORD34,SNORD32A,SNORD35B,RPS11,AC010619.2,AC010619.1,FLT3LG
4_Fragment_22967_lociStitched	5	69491299	69528171	306	OCLN,AC145146.2,---
4_Fragment_29059_lociStitched	9	87370124	87410460	307	---
1_Fragment_27665_lociStitched	8	48405615	48412436	308	---
1_Fragment_8919_lociStitched	14	75291908	75299027	309	LINC01220,DPPA5P4,---
1_Fragment_651_lociStitched	1	31951049	31960010	310	---
3_Fragment_20476_lociStitched	3	152256994	152273460	311	MBNL1-AS1,MBNL1,---
3_Fragment_5396_lociStitched	11	65261864	65294603	312	POLA2,---
2_Fragment_5842_lociStitched	11	102549911	102566499	313	---
2_Fragment_19132_lociStitched	3	5185890	5200015	314	AC026202.2,AC026202.3,EDEM1
2_Fragment_19465_lociStitched	3	42471561	42494335	315	VIPR1
1_Fragment_5685_lociStitched	11	83154340	83162469	316	PCF11
4_Fragment_18292_lociStitched	21	41497661	41537398	317	TMPRSS2,---
2_Fragment_28390_lociStitched	8	140454820	140467077	318	TRAPPC9,---
2_Fragment_6116_lociStitched	11	129425893	129440294	319	BARX2
2_Fragment_23702_lociStitched	5	160257381	160271005	320	AC112191.2,---,CCNJL
4_Fragment_2223_lociStitched	1	161151862	161178611	321	UFC1,USP21,PPOX,AL590714.1,B4GALT3,---
3_Fragment_21487_lociStitched	4	74021418	74040744	322	CXCL3
4_Fragment_8917_lociStitched	14	75146054	75183836	323	TMED10,AL691403.2
4_Fragment_18745_lociStitched	22	31645097	31677647	324	PISD,PRR14L
2_Fragment_3108_lociStitched	1	244859574	244877630	325	HNRNPU,BX323046.1,---
4_Fragment_3068_lociStitched	1	236501367	236535145	326	LGALS8,LGALS8-AS1,---,EDARADD
2_Fragment_19583_lociStitched	3	48987910	49009400	327	AC137630.1,P4HTM,WDR6,---
2_Fragment_12117_lociStitched	17	43358846	43372929	328	AC109326.1,---,LINC00910
2_Fragment_29293_lociStitched	9	107485006	107505020	329	KLF4
2_Fragment_24386_lociStitched	6	31956348	31975049	330	MIR1236,NELFE,SKIV2L,STK19,DXO
4_Fragment_10851_lociStitched	16	31456070	31488088	331	AC026471.1,TGFB1I1,ARMC5,AC026471.6,SLC5A2,AC026471.3
3_Fragment_731_lociStitched	1	36371543	36398742	332	STK40,LSM10
4_Fragment_7422_lociStitched	12	122095626	122131118	333	MLXIP
2_Fragment_7179_lociStitched	12	104275758	104291210	334	AC089983.1,TXNRD1
1_Fragment_5758_lociStitched	11	93737621	93746354	335	C11orf54,AP001273.2,TAF1D
1_Fragment_9710_lociStitched	15	59367162	59375734	336	MYO1E,FAM81A
2_Fragment_14436_lociStitched	19	39926497	39948157	337	FCGBP,PRR13P5
2_Fragment_9715_lociStitched	15	59552527	59573950	338	AC092754.1,RNA5SP396
2_Fragment_21195_lociStitched	4	24580951	24598128	339	DHX15
4_Fragment_6728_lociStitched	12	55714809	55744376	340	ITGA7,BLOC1S1,AC009779.3,RDH5,Metazoa_SRP,CD63,AC009779.1,AC009779.2,GDF11
2_Fragment_12058_lociStitched	17	40920364	40940104	341	AC004231.1,KRT23
6_Fragment_19775_lociStitched	3	69208723	69251227	342	FRMD4B
2_Fragment_20869_lociStitched	3	190512566	190536564	343	IL1RAP
1_Fragment_26138_lociStitched	7	46647480	46656273	344	---
7_Fragment_3897_lociStitched	10	60942253	61002193	345	RHOBTB1
1_Fragment_16805_lociStitched	2	215134541	215141178	346	ABCA12
1_Fragment_12910_lociStitched	18	9822508	9829938	347	RAB31,RN7SL862P
3_Fragment_9604_lociStitched	15	51827054	51849248	348	AC090971.5,TMOD3
3_Fragment_16591_lociStitched	2	191665972	191691165	349	uc_338,NABP1
1_Fragment_28409_lociStitched	8	141204056	141210289	350	SLC45A4
3_Fragment_5762_lociStitched	11	94126346	94153703	351	PANX1
2_Fragment_10142_lociStitched	15	84978348	84995082	352	PDE8A,---
4_Fragment_3935_lociStitched	10	63504335	63538765	353	REEP3,JMJD1C
1_Fragment_20798_lociStitched	3	186780844	186789014	354	SNORA63,SNORD2,AC112907.3,EIF4A2,SNORA81,MIR1248,SNORA4
1_Fragment_16741_lociStitched	2	207160770	207168138	355	MYOSLID,MIR7845,KLF7,---
1_Fragment_23786_lociStitched	5	172900837	172908542	356	ERGIC1
6_Fragment_12672_lociStitched	17	78313172	78361007	357	SOCS3,AC061992.1,AC087645.2
9_Fragment_13679_lociStitched	19	7888190	7944664	358	LRRC8E,AC010336.1,MAP2K7,SNAPC2,TGFBR3L,AC010336.2,AC010336.4,CTXN1,AC010336.5,TIMM44,---
1_Fragment_25574_lociStitched	7	535998	543709	359	---
4_Fragment_4626_lociStitched	10	125006255	125048373	360	MIR4296,CTBP2
1_Fragment_20760_lociStitched	3	184358457	184366500	361	CLCN2,POLR2H
5_Fragment_29765_lociStitched	9	137241140	137279647	362	FAM166A,TUBB4B,STPG3-AS1,STPG3,NELFB,TOR4A
2_Fragment_14701_lociStitched	19	48953482	48967846	363	BAX,FTL,AC026803.2,GYS1
1_Fragment_5786_lociStitched	11	95787922	95795201	364	CEP57,FAM76B
5_Fragment_5440_lociStitched	11	66694990	66728086	365	RN7SL12P,SPTBN2,---
2_Fragment_28038_lociStitched	8	100412897	100427485	366	AP003472.1,---,AP003472.2
5_Fragment_27121_lociStitched	7	151009359	151062392	367	ATG9B,ABCB8,AC010973.1,SLC4A2,CDK5,ASIC3,NOS3
3_Fragment_12027_lociStitched	17	39662341	39691573	368	TCAP,PNMT,ERBB2,PGAP3,STARD3
1_Fragment_24615_lociStitched	6	43922315	43930940	369	---
5_Fragment_30535_lociStitched	X	154366524	154412953	370	FLNA,EMD,SNORA70,AC245140.2,RPL10,DNASE1L1,TAZ,---
1_Fragment_19604_lociStitched	3	49719739	49728017	371	AMIGO3,GMPPB,RNF123,IP6K1
1_Fragment_12819_lociStitched	18	654316	661096	372	TYMS,AP001178.1,TYMSOS
4_Fragment_5250_lociStitched	11	57656316	57682465	373	ZDHHC5,CLP1
1_Fragment_4060_lociStitched	10	73409760	73416426	374	ANXA7
5_Fragment_8033_lociStitched	13	97164662	97214051	375	LINC00456,---
1_Fragment_16016_lociStitched	2	111656119	111663839	376	---
4_Fragment_29592_lociStitched	9	128881899	128914006	377	KYAT1,LRRC8A,---
1_Fragment_26057_lociStitched	7	39947259	39954349	378	AC072061.1,CDK13,---
1_Fragment_19547_lociStitched	3	47376381	47383531	379	PTPN23,AC099778.1
2_Fragment_21719_lociStitched	4	102823355	102830450	380	AC018797.2,UBE2D3
4_Fragment_3186_lociStitched	10	3849190	3876758	381	---
8_Fragment_11447_lociStitched	17	1061104	1138351	382	Metazoa_SRP,ABR,---
1_Fragment_24492_lociStitched	6	36574647	36582865	383	---
1_Fragment_15210_lociStitched	2	28747366	28756119	384	AC092164.1,PPP1CB,---
3_Fragment_14623_lociStitched	19	46712988	46747837	385	PRKD2,AC008635.1,Y_RNA,FKRP,STRN4
3_Fragment_8822_lociStitched	14	68574587	68602965	386	RAD51B,---
2_Fragment_7111_lociStitched	12	95631700	95655194	387	PGAM1P5
5_Fragment_3020_lociStitched	1	233652424	233690178	388	KCNK1
1_Fragment_14726_lociStitched	19	49640329	49645283	389	RRAS,SCAF1
2_Fragment_22239_lociStitched	5	601391	617694	390	AC106772.1,CEP72
4_Fragment_5793_lociStitched	11	95977245	96015501	391	MAML2
1_Fragment_25912_lociStitched	7	27093938	27101647	392	HOTAIRM1,HOTAIRM1_2,HOXA1,HOTAIRM1_1,HOTAIRM1_3,HOTAIRM1_4,HOTAIRM1_5,---,HOXA2
1_Fragment_28062_lociStitched	8	101023875	101030740	393	---
1_Fragment_29189_lociStitched	9	96415605	96422499	394	ZNF367,---
3_Fragment_23581_lociStitched	5	149159015	149189304	395	ABLIM3,AC012613.1
2_Fragment_9030_lociStitched	14	91346465	91370449	396	CCDC88C,---
4_Fragment_26514_lociStitched	7	88278506	88307897	397	STEAP4,AC003991.1
3_Fragment_28269_lociStitched	8	125167516	125192999	398	NSMCE2
4_Fragment_12705_lociStitched	17	79830609	79854347	399	AC100791.1,CBX4
3_Fragment_27511_lociStitched	8	29722258	29741803	400	LINC00589,---
2_Fragment_16486_lociStitched	2	177250440	177267797	401	MIR3128,AC079305.1,NFE2L2
3_Fragment_12459_lociStitched	17	64964432	64987597	402	AMZ2P1
3_Fragment_3166_lociStitched	10	1034976	1058427	403	WDR37,IDI1,---,IDI2-AS1
3_Fragment_23929_lociStitched	5	180784894	180812922	404	AC022413.1,MGAT1
3_Fragment_26931_lociStitched	7	129947557	129972287	405	UBE2H,AC073320.1,Y_RNA
4_Fragment_8051_lociStitched	13	98646562	98673293	406	RN7SL60P
1_Fragment_14478_lociStitched	19	41261151	41268090	407	HNRNPUL1,AXL
1_Fragment_3940_lociStitched	10	63626794	63635312	408	MRPL35P2,---
1_Fragment_4036_lociStitched	10	72270400	72278996	409	DDIT4-AS1,DDIT4
3_Fragment_5306_lociStitched	11	61745601	61773636	410	DKFZP434K028,MYRF,TMEM258,DAGLA
2_Fragment_11413_lociStitched	16	89902141	89924210	411	AC092143.4,MC1R,AC092143.2,AC092143.1,TUBB3,TCF25
4_Fragment_10082_lociStitched	15	80977705	81002950	412	TLNRD1,AC068870.2,AC068870.1,MIR4514,MESD
4_Fragment_10721_lociStitched	16	23707691	23731425	413	AC012317.1,ERN2
1_Fragment_20515_lociStitched	3	157172495	157178014	414	AC092944.1,RNA5SP146,---
2_Fragment_12432_lociStitched	17	63770803	63788934	415	CCDC47,DDX42
2_Fragment_270_lociStitched	1	15831365	15852048	416	SPEN,FLJ37453
3_Fragment_16200_lociStitched	2	132414183	132441603	417	GPR39
2_Fragment_8517_lociStitched	14	39168111	39177679	418	TRAPPC6B,AL132639.3,PNN
3_Fragment_29213_lociStitched	9	97695210	97716834	419	KRT18P13,XPA,---,PTCSC2
3_Fragment_2751_lociStitched	1	212465125	212489937	420	AC092803.1,---
1_Fragment_22305_lociStitched	5	10756419	10764531	421	AC012629.2,DAP
2_Fragment_5965_lociStitched	11	118073265	118094004	422	TMPRSS4,TMPRSS4-AS1,---
5_Fragment_5386_lociStitched	11	64994818	65044293	423	BATF2,MIR6879,SNX15,ARL2-SNX15,AP000436.1,ARL2,SAC3D1,---
5_Fragment_7972_lociStitched	13	75691227	75727529	424	LMO7,AL137782.1
1_Fragment_26561_lociStitched	7	92829665	92837978	425	CDK6,AC002454.1
1_Fragment_3450_lociStitched	10	27152509	27157839	426	YME1L1,MASTL
1_Fragment_19774_lociStitched	3	69175421	69184221	427	FRMD4B
2_Fragment_20826_lociStitched	3	188346446	188369841	428	LPP
2_Fragment_23910_lociStitched	5	179619798	179635247	429	Metazoa_SRP,HNRNPH1
2_Fragment_3136_lociStitched	1	248823361	248842291	430	ZNF672,MIR3124,SH3BP5L
3_Fragment_21099_lociStitched	4	8427146	8454349	431	TRMT44,ACOX3,AC105345.2
4_Fragment_11553_lociStitched	17	6637916	6672201	432	AC004706.4,KIAA0753,TXNDC17,C17orf100,AC004706.1,MIR4520-1,AC004706.3,MIR4520-2,MED31
3_Fragment_11409_lociStitched	16	89852544	89876908	433	TCF25,SPIRE2
3_Fragment_12444_lociStitched	17	64116093	64148122	434	ERN1,SNORD104,SNORA50,SNORA50C,SNHG25,TEX2,---
3_Fragment_13958_lociStitched	19	17913770	17948573	435	CCDC124,---
1_Fragment_9699_lociStitched	15	58861810	58869758	436	ZNF444P1,AC090515.4,RNF111,AC090515.1,MINDY2
2_Fragment_16838_lociStitched	2	218566114	218582881	437	USP37,CNOT9
4_Fragment_22293_lociStitched	5	10247171	10290783	438	AC012640.1,CCT5,FAM173B,AC012640.3,AC012640.4,CMBL
4_Fragment_13328_lociStitched	18	59897640	59924311	439	PMAIP1
2_Fragment_12223_lociStitched	17	48616611	48629427	440	HOXB9,HOXB-AS4,HOXB7
4_Fragment_296_lociStitched	1	16727288	16767159	441	RNU1-4,CROCCP4,CROCC,AL021920.3,MST1L,---
3_Fragment_22440_lociStitched	5	34912373	34944414	442	RAD1,BRIX1,DNAJC21,---
4_Fragment_16614_lociStitched	2	196259076	196295993	443	AC020571.1,RN7SL820P,HECW2,---
3_Fragment_1915_lociStitched	1	145189123	145218647	444	AC241585.2,AC241585.3
2_Fragment_24339_lociStitched	6	30553639	30573672	445	PRR3,ABCF1,GNL1
1_Fragment_19375_lociStitched	3	32417522	32425473	446	CMTM7
1_Fragment_8553_lociStitched	14	49764783	49772285	447	KLHDC2
3_Fragment_14586_lociStitched	19	45466679	45486166	448	FOSB,ERCC1,RTN2
2_Fragment_23823_lociStitched	5	174520656	174538385	449	LINC01411,---
1_Fragment_25862_lociStitched	7	23528145	23533504	450	TRA2A
4_Fragment_20963_lociStitched	3	196710020	196756552	451	CEP19,RNU4-89P,PAK2,PIGX
1_Fragment_4465_lociStitched	10	110494265	110502595	452	AL355512.1,DUSP5,---
2_Fragment_3381_lociStitched	10	18649647	18661535	453	NSUN6,ARL5B
2_Fragment_27667_lociStitched	8	48499432	48516505	454	---,AC026904.2
3_Fragment_19684_lociStitched	3	57060650	57080326	455	SPATA12,ARHGEF3,AC097358.2
1_Fragment_9759_lociStitched	15	62893584	62900339	456	AC103740.2
1_Fragment_3287_lociStitched	10	11682008	11690819	457	---
1_Fragment_5239_lociStitched	11	57423316	57430108	458	AP000781.2,SLC43A3
2_Fragment_22458_lociStitched	5	36438735	36459574	459	---
4_Fragment_29674_lociStitched	9	133328068	133357580	460	MED22,AL772161.1,RPL7A,Y_RNA,SURF6,SURF1,SNORD36A,SNORD36B,SURF2,SNORD36C,SNORD24
3_Fragment_13223_lociStitched	18	49833458	49862128	461	AC090227.1,MYO5B,SNHG22
1_Fragment_23835_lociStitched	5	175281610	175288655	462	---
2_Fragment_6779_lociStitched	12	57518188	57525897	463	DDIT3,MIR616,MBD6,---
2_Fragment_15576_lociStitched	2	66433580	66447138	464	MEIS1-AS3,MEIS1-AS2,MEIS1,---
2_Fragment_7954_lociStitched	13	73419026	73431939	465	LINC00393
2_Fragment_29193_lociStitched	9	96617227	96629546	466	CDC14B
3_Fragment_15895_lociStitched	2	101243915	101269668	467	CNOT11,TBC1D8
1_Fragment_9772_lociStitched	15	63458167	63465929	468	AC007950.1
1_Fragment_8419_lociStitched	14	31205034	31211258	469	HECTD1
2_Fragment_25465_lociStitched	6	158629315	158648264	470	DYNLT1,TMEM181
3_Fragment_22445_lociStitched	5	35599529	35620596	471	SPEF2
4_Fragment_4550_lociStitched	10	119078289	119102958	472	EIF3A,AL355598.1
4_Fragment_14343_lociStitched	19	35714435	35759538	473	KMT2B,AD000671.1,IGFLR1,AD000671.2,U2AF1L4,PSENEN,LIN37,HSPB6,PROSER3,AD000671.3,AC002398.2,ZBTB32
4_Fragment_12802_lociStitched	17	82837498	82878315	474	ZNF750,TBCD,---
2_Fragment_10637_lociStitched	16	18786681	18804514	475	RPS15A,ARL6IP1,AC138811.1,AC138811.2,SMG1
3_Fragment_206_lociStitched	1	10776762	10806531	476	CASZ1
1_Fragment_19158_lociStitched	3	9393977	9402155	477	THUMPD3-AS1,SETD5,---
3_Fragment_15393_lociStitched	2	46296315	46317187	478	EPAS1,---
1_Fragment_17837_lociStitched	20	58304683	58312981	479	PPP4R1L,RAB22A,---
3_Fragment_2179_lociStitched	1	157133172	157156418	480	ETV3
2_Fragment_11455_lociStitched	17	1473498	1491589	481	---,MYO1C
3_Fragment_12617_lociStitched	17	75763619	75787105	482	GALK1,H3F3B,UNK,MIR4738
3_Fragment_20633_lociStitched	3	171790671	171825496	483	PLD1,TMEM212-AS1
1_Fragment_12092_lociStitched	17	42516185	42523930	484	ATP6V0A1
3_Fragment_20603_lociStitched	3	169750107	169776512	485	AC078802.1,TERC,ACTRT3,Telomerase-vert,MYNN,---
4_Fragment_5134_lociStitched	11	44548521	44586605	486	CD82
3_Fragment_2051_lociStitched	1	151046639	151072156	487	MLLT11,C1orf56,CDC42SE1,GABPB2,---,BNIPL
2_Fragment_19198_lociStitched	3	11272294	11292565	488	AC083855.1,ATG7
4_Fragment_573_lociStitched	1	28500120	28529619	489	SNORA73A,SNHG3,RCC1,PRDX3P2,SNORA73B,---,PHACTR4
1_Fragment_22467_lociStitched	5	36873747	36879923	490	NIPBL,---
1_Fragment_28056_lociStitched	8	100865561	100873326	491	---
1_Fragment_16657_lociStitched	2	200808664	200815862	492	BZW1,AC007163.1
2_Fragment_5392_lociStitched	11	65131227	65152641	493	SYVN1,HIGD1AP10,RNU2-23P
2_Fragment_12087_lociStitched	17	42375851	42391255	494	STAT3,---
3_Fragment_20839_lociStitched	3	189302109	189327443	495	TPRG1
1_Fragment_238_lociStitched	1	12611912	12620600	496	AC254633.1,DHRS3,---
2_Fragment_16630_lociStitched	2	197450995	197462768	497	COQ10B
2_Fragment_11380_lociStitched	16	88802000	88815034	498	CDT1,APRT,GALNS
4_Fragment_19694_lociStitched	3	57517663	57560962	499	RNF7P1,AC092418.1,RNU6-108P,PDE12,DNAH12,RNU6-483P
4_Fragment_27426_lociStitched	8	23527783	23569250	500	SLC25A37
2_Fragment_5498_lociStitched	11	69114304	69127245	501	TPCN2
3_Fragment_24618_lociStitched	6	44033488	44052307	502	---,AL109615.3
2_Fragment_19975_lociStitched	3	101683346	101704535	503	RPL24,---
3_Fragment_25913_lociStitched	7	27130929	27161367	504	HOXA4,HOXA5,HOXA7,HOXA6,AC004080.4,AC004080.6,HOXA3,AC004080.5,HOXA-AS3,HOXA-AS2
3_Fragment_25142_lociStitched	6	129488483	129507672	505	LAMA2,---
3_Fragment_23636_lociStitched	5	151742736	151771728	506	AC091982.2,AC091982.1,AC091982.4,G3BP1,ATOX1
2_Fragment_28304_lociStitched	8	127253223	127270531	507	---
2_Fragment_4100_lociStitched	10	75222184	75236688	508	COMTD1,VDAC2
2_Fragment_11945_lociStitched	17	35240045	35257700	509	SLFN5,AC022916.1
3_Fragment_24127_lociStitched	6	12309039	12328125	510	SUMO2P12
2_Fragment_27606_lociStitched	8	42139129	42158243	511	AC103724.4,AP3M2,AC103724.3
2_Fragment_5055_lociStitched	11	33255486	33267824	512	HIPK3,---
2_Fragment_25664_lociStitched	7	6266504	6286069	513	CYTH3
2_Fragment_12208_lociStitched	17	47882796	47899380	514	AC018521.7,AC018521.5,SP2,SP2-AS1
5_Fragment_12587_lociStitched	17	74736689	74777280	515	AC016888.1,SLC9A3R1,MIR3615,TMEM104,NAT9,RAB37
2_Fragment_8506_lociStitched	14	37582685	37598671	516	FOXA1,TTC6,---
4_Fragment_113_lociStitched	1	6597219	6626715	517	PHF13,KLHL21,THAP3
1_Fragment_5310_lociStitched	11	61812352	61818326	518	MIR1908,FADS2,FADS1
2_Fragment_14863_lociStitched	19	55375033	55389206	519	TMEM190,AC020922.3,TMEM238,RPL28,MIR6805
1_Fragment_20984_lociStitched	3	197650649	197657459	520	---
1_Fragment_27212_lociStitched	7	158825642	158832025	521	ESYT2,---
1_Fragment_15624_lociStitched	2	70139774	70144460	522	---
2_Fragment_12424_lociStitched	17	63432432	63449395	523	AC005828.4,CYB561
2_Fragment_26661_lociStitched	7	100078759	100093638	524	ZNF3,COPS6,MCM7,MIR93,MIR25,MIR106B
3_Fragment_12435_lociStitched	17	63825762	63849541	525	PSMC5,FTSJ3,SMARCD2,TCAM1P
4_Fragment_29681_lociStitched	9	133449403	133486747	526	CACFD1,SLC2A6,ADAMTS13
2_Fragment_17797_lociStitched	20	53897423	53919433	527	---
2_Fragment_10211_lociStitched	15	90248594	90268600	528	TTLL13P,AC091167.3,NGRN,AC091167.7,AC091167.8
3_Fragment_6104_lociStitched	11	128494131	128524395	529	MIR6090,ETS1,---
2_Fragment_14657_lociStitched	19	47725367	47747381	530	NOP53,EHD2,AC010519.1
2_Fragment_18829_lociStitched	22	37892321	37907974	531	MICALL1,AL022311.1
6_Fragment_16046_lociStitched	2	112783183	112835498	532	IL1A,IL1B,---
5_Fragment_5603_lociStitched	11	75365959	75404722	533	SNORD15A,SNORD15B,RPS3
3_Fragment_20486_lociStitched	3	153030733	153054355	534	---
3_Fragment_17167_lociStitched	20	400043	422450	535	RBCK1
1_Fragment_17243_lociStitched	20	4894664	4902005	536	SLC23A2
4_Fragment_5501_lociStitched	11	69333133	69369117	537	MYEOV,---
3_Fragment_26134_lociStitched	7	46542338	46571013	538	---
2_Fragment_19603_lociStitched	3	49671728	49691797	539	APEH,AC099668.1,RNF123,MST1,BSN
1_Fragment_3107_lociStitched	1	244832209	244838034	540	COX20
1_Fragment_25225_lociStitched	6	137021740	137028753	541	IL20RA
1_Fragment_25608_lociStitched	7	2352461	2357403	542	SNX8,EIF3B
1_Fragment_6090_lociStitched	11	126399909	126408580	543	ST3GAL4
4_Fragment_24396_lociStitched	6	32836872	32861980	544	AL669918.1,TAP2,PSMB8-AS1,PSMB9,PSMB8,TAP1,---
3_Fragment_15912_lociStitched	2	101981752	102003309	545	IL1R2,AC005035.1
2_Fragment_9013_lociStitched	14	90381363	90401373	546	AL512791.2,CALM1,---
1_Fragment_14329_lociStitched	19	35245614	35252078	547	LSR,AC002128.2
1_Fragment_27457_lociStitched	8	26477531	26484626	548	BNIP3L
4_Fragment_12912_lociStitched	18	9848728	9879538	549	RAB31
1_Fragment_3970_lociStitched	10	68954167	68960061	550	DDX21
2_Fragment_29716_lociStitched	9	136090614	136113591	551	NACC2,AL138781.1
2_Fragment_2329_lociStitched	1	169481646	169498401	552	AL021068.1,SLC19A2,---
2_Fragment_25826_lociStitched	7	20337246	20355625	553	ITGB8,---
2_Fragment_14461_lociStitched	19	40733975	40755225	554	C19orf54,SNRPA,ITPKC
1_Fragment_20553_lociStitched	3	160563050	160569727	555	KPNA4,KRT8P12
1_Fragment_4144_lociStitched	10	79823291	79830384	556	NUTM2B-AS1,AL135925.1,---
2_Fragment_13410_lociStitched	18	77084984	77104954	557	AC018529.1,MBP
2_Fragment_5425_lociStitched	11	66333357	66347679	558	RIN1,AP001107.6,BRMS1,AP001107.9,B4GAT1
2_Fragment_25578_lociStitched	7	866048	881195	559	GET4,SUN1,AC073957.3
1_Fragment_22852_lociStitched	5	57170073	57177360	560	GPBP1
1_Fragment_24812_lociStitched	6	63569176	63575654	561	AL135905.2,---,PTP4A1
2_Fragment_24510_lociStitched	6	37238173	37260476	562	TMEM217,TBC1D22B,---
3_Fragment_2639_lociStitched	1	204490668	204518162	563	PIK3C2B,MDM4
1_Fragment_28392_lociStitched	8	140507984	140514533	564	AC107375.1,CHRAC1
1_Fragment_5393_lociStitched	11	65179881	65187602	565	AP003068.2,CAPN1
2_Fragment_1099_lociStitched	1	61723428	61746592	566	TM2D1,PATJ,AC099791.2,---
4_Fragment_29461_lociStitched	9	121718945	121766968	567	---,DAB2IP
2_Fragment_12102_lociStitched	17	42821805	42836771	568	MIR6781,PSME3,BECN1
2_Fragment_2020_lociStitched	1	149925463	149942671	569	SF3B4,MTMR11,OTUD7B
2_Fragment_10913_lociStitched	16	48605540	48624103	570	N4BP1,AC007611.1,AC023813.1
4_Fragment_4948_lociStitched	11	18309295	18330430	571	GTF2H1,HPS5
4_Fragment_6663_lociStitched	12	52022902	52054242	572	NR4A1
1_Fragment_9035_lociStitched	14	91507675	91511812	573	PPP4R3A
3_Fragment_28853_lociStitched	9	63323422	63348529	574	AQP7P1,AL845321.1,---
1_Fragment_20469_lociStitched	3	151765992	151773889	575	AADACP1,AADACL2-AS1
2_Fragment_11047_lociStitched	16	67150189	67162162	576	B3GNT9,FBXL8,TRADD
1_Fragment_16974_lociStitched	2	230791030	230799750	577	CAB39
2_Fragment_6746_lociStitched	12	56150310	56162008	578	MYL6,AC034102.5,MYL6B,AC073896.4,SMARCC2
1_Fragment_19999_lociStitched	3	105364418	105371999	579	ALCAM
1_Fragment_1130_lociStitched	1	64892941	64901606	580	---,JAK1
3_Fragment_11955_lociStitched	17	35566740	35591681	581	LINC02001,SNORD7,PEX12,AP2B1,---,AC015911.1
1_Fragment_917_lociStitched	1	45684777	45690275	582	TMEM69,GPBP1L1
1_Fragment_14391_lociStitched	19	38261757	38270440	583	SPINT2
2_Fragment_27416_lociStitched	8	23216852	23227062	584	AC100861.1,TNFRSF10A,---,AC100861.2
4_Fragment_5445_lociStitched	11	66840303	66869825	585	RCE1,LRFN4,C11orf80,---,PC
3_Fragment_4054_lociStitched	10	73092715	73119205	586	AL731563.3,P4HA1,NUDT13
2_Fragment_17633_lociStitched	20	45404546	45419816	587	TP53TG5,DBNDD2,PIGT,SYS1-DBNDD2
1_Fragment_12199_lociStitched	17	47528668	47535620	588	NPEPPS
3_Fragment_17849_lociStitched	20	59030702	59049004	589	PRELID3B,ATP5E
3_Fragment_4088_lociStitched	10	74174763	74207966	590	---,ADK
2_Fragment_11146_lociStitched	16	70287090	70301191	591	DDX19B,AC012184.2,AARS
4_Fragment_21149_lociStitched	4	15650885	15695451	592	FBXL5,FAM200B,---
4_Fragment_19988_lociStitched	3	102104601	102132326	593	ZPLD1
3_Fragment_7672_lociStitched	13	27423831	27452872	594	GTF3A,MTIF3
2_Fragment_4985_lociStitched	11	19710373	19728140	595	AC009549.1,NAV2
2_Fragment_3869_lociStitched	10	58264796	58282708	596	IPMK,CISD1
1_Fragment_15238_lociStitched	2	31380747	31388121	597	XDH
7_Fragment_29826_lociStitched	X	7108626	7159941	598	AC073583.1,STS,MIR4767,PUDP,---
1_Fragment_25636_lociStitched	7	4681249	4687577	599	FOXK1
3_Fragment_24113_lociStitched	6	11411890	11436610	600	AL445430.2,AL445430.1,---
1_Fragment_15730_lociStitched	2	85535466	85542653	601	MAT2A
4_Fragment_5313_lociStitched	11	62013651	62048344	602	---
2_Fragment_3559_lociStitched	10	33318229	33338325	603	NRP1,---
3_Fragment_18194_lociStitched	21	35133685	35157370	604	AF015262.1,RUNX1
4_Fragment_12206_lociStitched	17	47826103	47863185	605	LRRC46,MRPL10,SP6,SCRN2,AC018521.3
1_Fragment_1477_lociStitched	1	109759340	109767968	606	EPS8L3,AL158847.1,GSTM5
2_Fragment_13501_lociStitched	19	2147569	2156254	607	AP3D1,---
5_Fragment_4714_lociStitched	11	726555	779056	608	AP006621.4,TALDO1,AP006621.3,GATD1,EPS8L2,---
4_Fragment_24863_lociStitched	6	79521527	79547437	609	LCA5,---,AL078601.2
5_Fragment_3153_lociStitched	10	613425	654835	610	AL358216.1,PRR26,MIR5699,---,DIP2C
4_Fragment_15102_lociStitched	2	20630263	20668117	611	HS1BP3,GDF7,---
1_Fragment_24390_lociStitched	6	32194049	32199691	612	GPSM3,NOTCH4
3_Fragment_28929_lociStitched	9	71942019	71976662	613	C9orf85
3_Fragment_23473_lociStitched	5	140546448	140566774	614	EIF4EBP3,MIR6831,SLC35A4,APBB3,SRA1,ANKHD1-EIF4EBP3,AC116353.4
4_Fragment_24970_lociStitched	6	105370611	105403694	615	PREP,---
2_Fragment_4130_lociStitched	10	78962274	78976282	616	ZMIZ1-AS1
1_Fragment_10210_lociStitched	15	90181544	90189380	617	SEMA4B
2_Fragment_6340_lociStitched	12	13196615	13212473	618	EMP1,---
5_Fragment_6672_lociStitched	12	52845972	52886230	619	KRT78,RPL7P41
6_Fragment_20656_lociStitched	3	172621061	172675628	620	NCEH1,---
2_Fragment_29025_lociStitched	9	83977443	83988032	621	RMI1,HNRNPK
1_Fragment_23627_lociStitched	5	151090554	151098298	622	TNIP1
1_Fragment_5805_lociStitched	11	96337044	96344611	623	MIR1260B,MAML2
1_Fragment_14928_lociStitched	19	58570547	58577802	624	CENPBD1P1,MZF1,MZF1-AS1,---
2_Fragment_226_lociStitched	1	11980018	11993330	625	MFN2
2_Fragment_20948_lociStitched	3	195951920	195968996	626	AC124944.3,SDHAP1
1_Fragment_20416_lociStitched	3	146540204	146546919	627	PLSCR1
4_Fragment_5835_lociStitched	11	102437351	102479722	628	AP001830.1,TMEM123,AP001830.2,---
1_Fragment_4405_lociStitched	10	102392602	102400244	629	NFKB2,---
1_Fragment_26426_lociStitched	7	76355359	76361011	630	YWHAG
3_Fragment_24502_lociStitched	6	36959038	36988127	631	MTCH1,---,PI16
2_Fragment_26035_lociStitched	7	36386373	36405910	632	KIAA0895,ANLN
3_Fragment_10174_lociStitched	15	85768958	85797640	633	AC021739.1,MIR1276,KLHL25
1_Fragment_703_lociStitched	1	34778611	34785134	634	GJB3,AL121988.1,SMIM12
1_Fragment_28050_lociStitched	8	100718757	100724767	635	PABPC1
2_Fragment_5553_lociStitched	11	72068957	72082804	636	MIR3165,LRTOMT,NUMA1,---
3_Fragment_7037_lociStitched	12	89492305	89527078	637	CENPCP1,GALNT4,POC1B-AS1,POC1B-GALNT4,POC1B,---
5_Fragment_795_lociStitched	1	39954496	39990718	638	MFSD2A,AL663070.1
3_Fragment_18811_lociStitched	22	37533135	37547242	639	---
2_Fragment_4208_lociStitched	10	88878831	88900084	640	STAMBPL1
2_Fragment_17514_lociStitched	20	35739833	35744799	641	RBM39,---
2_Fragment_898_lociStitched	1	44772675	44787336	642	AL592166.1,SNORD55,RPS8,SNORD46,SNORD38B,RPS15AP11,SNORD38A,BEST4
1_Fragment_7952_lociStitched	13	73363502	73371514	643	---
4_Fragment_632_lociStitched	1	31412262	31446277	644	SERINC2,---
2_Fragment_9041_lociStitched	14	91828873	91838841	645	TC2N
1_Fragment_12265_lociStitched	17	50391688	50398375	646	AC004707.1,LRRC59
3_Fragment_20100_lociStitched	3	115782764	115801707	647	---
2_Fragment_4066_lociStitched	10	73728780	73746895	648	GLUD1P3,SEC24C,DUSP8P5,AC022400.4,BMS1P4,AC022400.3,AC022400.7
2_Fragment_1170_lociStitched	1	67813741	67834791	649	GNG12,GNG12-AS1,---
2_Fragment_3172_lociStitched	10	3102627	3120274	650	PFKP
3_Fragment_11211_lociStitched	16	74983762	75014522	651	ZNRF1,WDR59
1_Fragment_26110_lociStitched	7	44793481	44799486	652	PPIA
2_Fragment_2445_lociStitched	1	180153209	180171429	653	QSOX1
1_Fragment_7258_lociStitched	12	110243694	110252048	654	---
1_Fragment_25291_lociStitched	6	142943027	142948958	655	AL355304.1,HIVEP2,---
4_Fragment_17985_lociStitched	21	8376585	8399958	656	MIR6724-3,FP236383.1,RNA5-8SN4,FP236383.2,pRNA,---
3_Fragment_27496_lociStitched	8	29248111	29277865	657	KIF13B
3_Fragment_26184_lociStitched	7	51288845	51319993	658	COBL,---
3_Fragment_9218_lociStitched	14	103519889	103544680	659	TRMT61A,AL133367.1,CKB,---
4_Fragment_11861_lociStitched	17	29104547	29143961	660	AC024619.3,MYO18A
2_Fragment_9085_lociStitched	14	95144596	95159257	661	DICER1-AS1,DICER1,---
1_Fragment_16911_lociStitched	2	224483467	224490827	662	CUL3
1_Fragment_13183_lociStitched	18	46318989	46325022	663	---
3_Fragment_3285_lociStitched	10	11594859	11613019	664	USP6NL,AL512631.2
3_Fragment_2113_lociStitched	1	153974552	154004152	665	RPS27,JTB,AL358472.2,RAB13,AL358472.1,---,NUP210L,CREB3L4
3_Fragment_25452_lociStitched	6	158038925	158071499	666	SYNJ2
1_Fragment_19480_lociStitched	3	43176073	43183995	667	---
2_Fragment_13025_lociStitched	18	22550345	22561365	668	---
6_Fragment_5513_lociStitched	11	69651202	69707411	669	ORAOV1,FGF19,CCND1
1_Fragment_4690_lociStitched	10	133685934	133690533	670	---
2_Fragment_10834_lociStitched	16	30947394	30960743	671	AC135048.1,ORAI3,AC135048.3,SETD1A,FBXL19
3_Fragment_11233_lociStitched	16	75549172	75569566	672	TMEM231,AC025287.2,GABARAPL2,AC025287.1
5_Fragment_484_lociStitched	1	25857679	25906659	673	AL033528.2,AUNIP,Y_RNA,PAQR7,AL033528.1,SNRPFP2,MIR3917,STMN1
4_Fragment_24322_lociStitched	6	29940994	29978104	674	AL671277.1,HLA-A,HLA-W,HCG9,MICD
2_Fragment_12160_lociStitched	17	45045925	45065333	675	NMT1,DCAKD,---
1_Fragment_12368_lociStitched	17	59704656	59711766	676	PTRH2,VMP1
1_Fragment_18401_lociStitched	21	46321759	46328853	677	C21orf58,PCNT,---
1_Fragment_19812_lociStitched	3	75430370	75437834	678	LINC02018,FAM86DP,---
3_Fragment_2035_lociStitched	1	150513602	150535303	679	FALEC,ECM1
1_Fragment_5192_lociStitched	11	47764405	47770649	680	FNBP4
2_Fragment_5554_lociStitched	11	72098489	72114954	681	LAMTOR1,ANAPC15,FOLR3,LRTOMT,---
3_Fragment_9502_lociStitched	15	42031462	42059885	682	PLA2G4E
1_Fragment_10638_lociStitched	16	18922338	18929925	683	SMG1,AC092287.1
5_Fragment_13456_lociStitched	19	883945	926063	684	RNU6-9,MED16,KISS1R,R3HDM4,ARID3A
1_Fragment_15494_lociStitched	2	60879580	60886535	685	LINC01185,REL
1_Fragment_12129_lociStitched	17	43774866	43779978	686	DUSP3,C17orf105
3_Fragment_15114_lociStitched	2	24074594	24086120	687	SF3B6,FAM228B,TP53I3
1_Fragment_23807_lociStitched	5	173819354	173827617	688	---
1_Fragment_22225_lociStitched	4	190176186	190180362	689	DUX4
3_Fragment_23941_lociStitched	5	181203228	181226946	690	TRIM7,AC008443.4,MIR4638,TRIM41,---,AC008443.2,AC008443.6
3_Fragment_11371_lociStitched	16	88453312	88476411	691	MIR5189,ZFPM1
2_Fragment_24368_lociStitched	6	31539145	31550035	692	DDX39B-AS1,ATP6V1G2-DDX39B,DDX39B,NFKBIL1,SNORD84,ATP6V1G2
1_Fragment_16568_lociStitched	2	190879181	190887294	693	AC005540.1,GLS,---
3_Fragment_24449_lociStitched	6	35014275	35036873	694	HSPE1P11,ANKS1A,---
3_Fragment_18328_lociStitched	21	42470760	42498770	695	SLC37A1,RSPH1,AP001625.3
1_Fragment_12964_lociStitched	18	12700111	12705120	696	CEP76,PSMG2
2_Fragment_16969_lociStitched	2	230704385	230717655	697	CAB39
3_Fragment_25634_lociStitched	7	3191931	3217327	698	AC073316.2
2_Fragment_4078_lociStitched	10	73954961	73968375	699	---
1_Fragment_11132_lociStitched	16	69562300	69570066	700	MIR1538,NFAT5,---
3_Fragment_28115_lociStitched	8	106604447	106625901	701	OXR1,AC090579.1
1_Fragment_8715_lociStitched	14	61278787	61286379	702	TMEM30B,PRKCH
1_Fragment_11222_lociStitched	16	75301692	75309432	703	CFDP1
1_Fragment_3356_lociStitched	10	16436360	16443896	704	PTER
3_Fragment_24660_lociStitched	6	47145844	47170959	705	---
1_Fragment_23109_lociStitched	5	80180321	80188492	706	SERINC5
4_Fragment_2671_lociStitched	1	206502787	206537999	707	RASSF5,AC244034.1,AC244034.2
2_Fragment_2135_lociStitched	1	155171916	155189093	708	AL713999.1,KRTCAP2,TRIM46,MUC1
1_Fragment_9719_lociStitched	15	59685675	59691399	709	BNIP2,AC092755.2
1_Fragment_12114_lociStitched	17	43299321	43301613	710	U2,LINC00854
3_Fragment_12892_lociStitched	18	9333224	9368176	711	TWSG1,AP001033.1
2_Fragment_29661_lociStitched	9	132536072	132551041	712	CFAP77
2_Fragment_25624_lociStitched	7	2859501	2875031	713	---
4_Fragment_14628_lociStitched	19	46829273	46866878	714	AP2S1,ARHGAP35,---
2_Fragment_8192_lociStitched	13	113010179	113024721	715	MCF2L,AL356740.3
4_Fragment_16939_lociStitched	2	226725079	226775615	716	IRS1
2_Fragment_2100_lociStitched	1	153624400	153637131	717	S100A1,S100A13,CHTOP,AL162258.2,AL162258.1
2_Fragment_17522_lociStitched	20	36048634	36068628	718	AL035420.1,NORAD,AL035420.3,---
2_Fragment_1984_lociStitched	1	148445067	148462250	719	AC245100.8,LINC01138,---
1_Fragment_26673_lociStitched	7	100672507	100679156	720	GNB2,GIGYF1
1_Fragment_13957_lociStitched	19	17859692	17867508	721	SNORA68,RPL18A
3_Fragment_28074_lociStitched	8	101358234	101388743	722	DUXAP2,NACAP1,AP001208.1,---
1_Fragment_4219_lociStitched	10	89348400	89355640	723	LIPA
4_Fragment_8291_lociStitched	14	20663148	20700542	724	ANG,AL163636.2,Y_RNA,RNASE4,AL163636.1,---
3_Fragment_7288_lociStitched	12	112106798	112131337	725	NAA25,TRAFD1
1_Fragment_29172_lociStitched	9	95002315	95009959	726	C9orf3,---
2_Fragment_15420_lociStitched	2	47352401	47373090	727	RN7SKP119,EPCAM
3_Fragment_13994_lociStitched	19	18541206	18574839	728	FKBP8,AC005253.1,KXD1,AC005253.2,UBA52,CRLF1
3_Fragment_23578_lociStitched	5	149109028	149144690	729	RN7SKP145,ABLIM3,---,AC091940.1
3_Fragment_71_lociStitched	1	2574219	2593726	730	AL139246.3,FAM213B,MMEL1
1_Fragment_19474_lociStitched	3	42800735	42806211	731	ACKR2,AC099329.3,HIGD1A,---,AC099329.1
2_Fragment_5692_lociStitched	11	85645659	85665794	732	TMEM126A,CREBZF
2_Fragment_12145_lociStitched	17	44307482	44326956	733	RUNDC3A,RUNDC3A-AS1,SLC25A39,---,RNU6-453P
2_Fragment_11702_lociStitched	17	17735225	17754277	734	RAI1
1_Fragment_26670_lociStitched	7	100581162	100588529	735	FBXO24,LRCH4
2_Fragment_2758_lociStitched	1	212594368	212611284	736	ATF3
2_Fragment_19405_lociStitched	3	37172519	37186051	737	AC126118.1,LRRFIP2
3_Fragment_5179_lociStitched	11	47406501	47428804	738	AC090559.1,SLC39A13,PSMC3,---
1_Fragment_28525_lociStitched	9	3524151	3528413	739	RFX3-AS1,RFX3
1_Fragment_27095_lociStitched	7	149142244	149149705	740	ZNF398
2_Fragment_17510_lociStitched	20	35605258	35619613	741	FER1L4,SPAG4,---
4_Fragment_10482_lociStitched	16	4288534	4315831	742	GLIS2,---
2_Fragment_13458_lociStitched	19	1025597	1044257	743	CNN2,ABCA7,AC011558.1
1_Fragment_28482_lociStitched	8	144289837	144296290	744	HSF1,BOP1
3_Fragment_12121_lociStitched	17	43456743	43486053	745	RNU6-971P,AC087650.1,DHX8,---
2_Fragment_15520_lociStitched	2	62568992	62581186	746	---
1_Fragment_6882_lociStitched	12	67646580	67652215	747	DYRK2
1_Fragment_22878_lociStitched	5	58455776	58462928	748	PLK2
3_Fragment_19390_lociStitched	3	33426432	33443603	749	UBP1
1_Fragment_27991_lociStitched	8	95064132	95070733	750	AC068189.1,NDUFAF6
1_Fragment_2048_lociStitched	1	151002576	151010705	751	MINDY1,PRUNE1,---
1_Fragment_9987_lociStitched	15	75198545	75205058	752	C15orf39
1_Fragment_1576_lociStitched	1	116371827	116380229	753	ATP1A1
2_Fragment_14540_lociStitched	19	43685351	43704965	754	AC005622.1
1_Fragment_16485_lociStitched	2	177209624	177216921	755	MIR4444-1,HNRNPA3,AC079305.3,---
1_Fragment_27580_lociStitched	8	38933744	38941366	756	PLEKHA2
3_Fragment_2282_lociStitched	1	165628991	165647276	757	MGST3
3_Fragment_11640_lociStitched	17	10785685	10804802	758	AC015908.4,LINC00675,TMEM220-AS1,---
3_Fragment_21535_lociStitched	4	76584464	76614044	759	SHROOM3,AC121158.1
4_Fragment_5188_lociStitched	11	47538272	47580853	760	RN7SL652P,PTPMT1,RNU5E-10P,NDUFS3,KF459542.1,CELF1,KBTBD4
4_Fragment_6860_lociStitched	12	66128842	66171281	761	LLPH-AS1,LLPH,AC078927.1,TMBIM4
4_Fragment_2233_lociStitched	1	161382291	161401907	762	RNU6-481P,AL592295.4
2_Fragment_19407_lociStitched	3	37234114	37246428	763	AC097359.2,GOLGA4
2_Fragment_21485_lociStitched	4	73995016	74007754	764	CXCL5,---
2_Fragment_6008_lociStitched	11	119666607	119688226	765	NECTIN1
1_Fragment_27776_lociStitched	8	63165319	63170331	766	YTHDF3,YTHDF3-AS1
4_Fragment_3367_lociStitched	10	17199067	17231631	767	TRDMT1,VIM,VIM-AS1,---
2_Fragment_18673_lociStitched	22	29027265	29044034	768	ZNRF3-AS1,ZNRF3
1_Fragment_28919_lociStitched	9	70255318	70261752	769	SMC5-AS1,SMC5,---
1_Fragment_11370_lociStitched	16	88383504	88391976	770	ZNF469,---
2_Fragment_12643_lociStitched	17	76724556	76739211	771	MFSD11,SRSF2,MIR636,JMJD6,AC005837.2,METTL23
5_Fragment_23870_lociStitched	5	177324798	177372191	772	LMAN2,AC146507.1,RGS14
1_Fragment_8466_lociStitched	14	34871012	34877126	773	BAZ1A,AL121603.2
2_Fragment_25847_lociStitched	7	22431537	22447484	774	STEAP1B
1_Fragment_36_lociStitched	1	1429047	1435638	775	LINC01770,VWA1
1_Fragment_944_lociStitched	1	46752969	46760787	776	CYP4B1
2_Fragment_2165_lociStitched	1	156454787	156475684	777	C1orf61,MEF2D,---,AL139412.1
2_Fragment_19413_lociStitched	3	37933203	37948923	778	CTDSPL
3_Fragment_2661_lociStitched	1	206003527	206025747	779	RAB7B,CTSE
2_Fragment_21751_lociStitched	4	107817539	107829397	780	SGMS2
2_Fragment_12214_lociStitched	17	48098686	48112085	781	SNX11,CBX1
6_Fragment_9440_lociStitched	15	40037623	40082980	782	SRP14,SRP14-AS1,AC021755.3,AC021755.4,---
4_Fragment_19937_lociStitched	3	98884058	98925367	783	RNU6-1263P,DCBLD2,AC091212.1
2_Fragment_3452_lociStitched	10	27236452	27253685	784	AL160291.1,ACBD5,LRRC37A6P
1_Fragment_23718_lociStitched	5	163457159	163463755	785	NUDCD2,HMMR
2_Fragment_6909_lociStitched	12	69347117	69362676	786	LYZ,YEATS4,AC020656.1
1_Fragment_5164_lociStitched	11	46614561	46621620	787	ATG13,HARBI1
3_Fragment_1041_lociStitched	1	54864181	54888402	788	AC096536.1,DHCR24,AC096536.3,---
3_Fragment_26003_lociStitched	7	32939076	32973274	789	RP9P,FKBP9,AC083863.1
5_Fragment_28067_lociStitched	8	101125763	101162729	790	RN7SKP249,AP003469.1,AP003469.2,AP003469.3
1_Fragment_23852_lociStitched	5	176443999	176451634	791	FAF2
2_Fragment_19244_lociStitched	3	14124978	14147593	792	CHCHD4,AC090004.1,AC093495.1,TMEM43,XPC
3_Fragment_21707_lociStitched	4	101344905	101368851	793	FLJ20021,PPP3CA
1_Fragment_18930_lociStitched	22	41442753	41448706	794	TOB2
2_Fragment_2074_lociStitched	1	151829137	151842595	795	Y_RNA,RORC,C2CD4D,AL450992.2,---
3_Fragment_7395_lociStitched	12	121208999	121230709	796	P2RX4
1_Fragment_19697_lociStitched	3	57688883	57696180	797	AC114480.1,DENND6A
4_Fragment_17189_lociStitched	20	1463999	1500853	798	NSFL1C,SIRPB2
1_Fragment_8635_lociStitched	14	54564001	54570204	799	SAMD4A
1_Fragment_11403_lociStitched	16	89653702	89661739	800	CHMP1A,SPATA33
2_Fragment_16878_lociStitched	2	221515614	221531763	801	EPHA4
2_Fragment_12124_lociStitched	17	43541711	43558816	802	ETV4,DHX8,AC068675.1,---
2_Fragment_1369_lociStitched	1	94242896	94260053	803	AC097059.1,---,ARHGAP29
2_Fragment_17868_lociStitched	20	62377374	62389699	804	AL121832.2,RPS21,CABLES2
1_Fragment_11418_lociStitched	16	90016960	90025065	805	DBNDD1,GAS8
1_Fragment_12627_lociStitched	17	75992279	76000870	806	CDK3,---,TEN1,TEN1-CDK3
1_Fragment_3776_lociStitched	10	45373156	45379981	807	ALOX5
1_Fragment_10031_lociStitched	15	78205820	78214538	808	ACSBG1
1_Fragment_19533_lociStitched	3	46402631	46410167	809	AC098613.1,CCRL2
3_Fragment_26017_lociStitched	7	34990017	35016304	810	DPY19L1
3_Fragment_4064_lociStitched	10	73575368	73602926	811	USP54
2_Fragment_17112_lociStitched	2	239146198	239160055	812	HDAC4
1_Fragment_5340_lociStitched	11	62878026	62884797	813	SLC3A2
2_Fragment_24462_lociStitched	6	35452068	35472335	814	FANCE,RPL10A,MIR7111,---
4_Fragment_4954_lociStitched	11	18380691	18412962	815	LDHA,MIR3159,LDHC,AC084117.1
2_Fragment_8221_lociStitched	13	114061710	114081870	816	RASA3
1_Fragment_5983_lociStitched	11	118787813	118793581	817	DDX6,AP004609.3
1_Fragment_28174_lociStitched	8	118107175	118114927	818	EXT1
2_Fragment_10402_lociStitched	16	2005995	2017638	819	RN7SL219P,NPW,ZNF598,---
3_Fragment_9481_lociStitched	15	41230266	41253386	820	EXD1,CHP1
1_Fragment_15205_lociStitched	2	28609297	28616860	821	PLB1
2_Fragment_8606_lociStitched	14	52692070	52709265	822	ERO1A,PSMC6
2_Fragment_2400_lociStitched	1	176203854	176213876	823	RFWD2,AL359265.3,---
2_Fragment_8420_lociStitched	14	31226376	31246377	824	Y_RNA
2_Fragment_5788_lociStitched	11	95916665	95926622	825	MTMR2
2_Fragment_20971_lociStitched	3	197295282	197311599	826	DLG1-AS1,DLG1,---
4_Fragment_24373_lociStitched	6	31678936	31720987	827	LY6G5C,MIR4646,ABHD16A,LY6G6F,AL662899.1,MPIG6B,AL662899.2,LY6G6D,LY6G6E,LY6G6C
1_Fragment_5484_lociStitched	11	68269018	68275671	828	C11orf24,---
4_Fragment_24219_lociStitched	6	26032223	26057834	829	HIST1H2AB,HIST1H2APS5,HIST1H2BB,HIST1H1C,HIST1H3C
3_Fragment_28369_lociStitched	8	133488503	133520943	830	AC103706.3,AC103706.2,ST3GAL1,---
1_Fragment_7883_lociStitched	13	50121051	50128926	831	DLEU2,AL137060.1,DLEU1,---
1_Fragment_19576_lociStitched	3	48660897	48665701	832	CELSR3,CELSR3-AS1
2_Fragment_28170_lociStitched	8	118014997	118032782	833	EXT1,---
1_Fragment_8524_lociStitched	14	39430156	39436495	834	AL049875.1,FBXO33,---
2_Fragment_29696_lociStitched	9	134338695	134361147	835	RXRA
7_Fragment_18198_lociStitched	21	35189524	35233443	836	RUNX1
3_Fragment_11349_lociStitched	16	87295513	87321415	837	AC010531.8,AC010531.6,C16orf95,AC010531.1
1_Fragment_15865_lociStitched	2	98864934	98872196	838	KIAA1211L
1_Fragment_5565_lociStitched	11	72811366	72818561	839	ATG16L2,STARD10
1_Fragment_6669_lociStitched	12	52276775	52283456	840	AC021066.1,---,KRT86
3_Fragment_14596_lociStitched	19	45666383	45694490	841	MIR642A,MIR642B,GIPR,SNRPD2,QPCTL,---
1_Fragment_6129_lociStitched	11	130143660	130150517	842	---,APLP2
6_Fragment_24091_lociStitched	6	10402445	10453410	843	TFAP2A-AS1,TFAP2A,LINC00518,AL138885.2,MIR5689HG,MIR5689,---
1_Fragment_14019_lociStitched	19	19591395	19598141	844	PBX4
1_Fragment_12896_lociStitched	18	9472429	9479418	845	AP005432.2,RALBP1
1_Fragment_20723_lociStitched	3	182790737	182797275	846	AC069431.1,ATP11B
3_Fragment_25970_lociStitched	7	30457665	30480969	847	NOD1
2_Fragment_25689_lociStitched	7	7174877	7185863	848	AC005532.2,C1GALT1
1_Fragment_11560_lociStitched	17	7010725	7017241	849	C17orf49,ALOX12-AS1,RNASEK-C17orf49,RNASEK,---,MIR497HG,AC040977.2,ALOX12,MIR195
2_Fragment_22455_lociStitched	5	36228169	36245483	850	NADK2
3_Fragment_19230_lociStitched	3	12997501	13024099	851	---,IQSEC1
1_Fragment_28402_lociStitched	8	140998463	141004551	852	PTK2
1_Fragment_23914_lociStitched	5	179696012	179702106	853	CANX
2_Fragment_29404_lociStitched	9	113563527	113584288	854	RGS3,AL162727.2
3_Fragment_23475_lociStitched	5	140637205	140666733	855	TMCO6,MIR3655,NDUFA2,IK,WDR55
5_Fragment_18901_lociStitched	22	40370024	40411414	856	AL022238.2,SGSM3,ADSL,MKL1,---,AL022238.4
4_Fragment_1230_lociStitched	1	84245603	84274066	857	---
2_Fragment_9040_lociStitched	14	91741862	91758616	858	CATSPERB,AL121839.2
3_Fragment_19981_lociStitched	3	101813993	101838960	859	AC020651.1,NFKBIZ,NXPE3,---
1_Fragment_20898_lociStitched	3	194000815	194007457	860	LINC02026,---,LINC02028,AC024559.1
2_Fragment_14652_lociStitched	19	47597921	47612935	861	AC010331.1,BICRA,AC010519.1
2_Fragment_20229_lociStitched	3	127588016	127600204	862	MCM2,TPRA1,---
2_Fragment_24610_lociStitched	6	43797048	43808636	863	AL157371.2
2_Fragment_942_lociStitched	1	46705746	46723019	864	EFCAB14,---
3_Fragment_15132_lociStitched	2	25991058	26015047	865	UQCRHP2
1_Fragment_6716_lociStitched	12	54276718	54284105	866	HNRNPA1,CBX5,AC078778.2,AC078778.1
2_Fragment_21474_lociStitched	4	73601593	73622628	867	RASSF6
2_Fragment_3976_lociStitched	10	69315791	69330766	868	HK1,---
2_Fragment_25587_lociStitched	7	1501618	1522618	869	INTS1,AC093734.1
2_Fragment_70_lociStitched	1	2546196	2559190	870	TNFRSF14,TNFRSF14-AS1,AL139246.5
1_Fragment_19582_lociStitched	3	48915664	48920440	871	ARIH2OS,ARIH2
1_Fragment_22411_lociStitched	5	32580975	32588093	872	SUB1
1_Fragment_929_lociStitched	1	46300762	46308018	873	UQCRH,LRRC41
3_Fragment_2432_lociStitched	1	179017281	179040503	874	FAM20B,AL139132.1
1_Fragment_27941_lociStitched	8	89754999	89761887	875	RIPK2,AF117829.1,---
1_Fragment_26344_lociStitched	7	73003284	73007988	876	PMS2P7,STAG3L3
1_Fragment_19562_lociStitched	3	48085334	48091212	877	MAP4
1_Fragment_24347_lociStitched	6	30717532	30724474	878	MDC1,AL662797.3,TUBB
