# Supplementary material for: Comprehensive machine learning-generated classifier identifies pro-metastatic characteristics and predicts individual treatment in pancreatic cancer: A multicenter cohort study based on super-enhancer profiling
Source: Theranostics. 2023 May 27;13(10):3290–309. doi: 10.7150/thno.84978 (PMC10283048; doi:10.7150/thno.84978)
Supplement: Supplementary file 1 — Supplementary methods, figures and tables. [file thnov13p3290s1.zip › s1/Supplementary Table S8.xlsx]

## Sheet: Sheet1
Supplementary Table S8. Super-enhancers of Patient 1 in PTs.
REGION_ID	CHROM	START	STOP	enhancerRank	Gene
2_Fragment_13960_lociStitched	18	96472	113062	1	MIR8078,ROCK1P1
17_Fragment_24973_lociStitched	5	49537425	49617528	2	---
1_Fragment_5061_lociStitched	10	133686027	133690541	3	---
1_Fragment_12917_lociStitched	17	26880303	26886064	4	---
4_Fragment_33621_lociStitched	Y	11281128	11315392	5	DUX4L17,DUX4L16
2_Fragment_11921_lociStitched	16	46385680	46402035	6	---
6_Fragment_13239_lociStitched	17	43231045	43275605	7	RNU2-1,U2,LINC00854,---
1_Fragment_24564_lociStitched	4	190176203	190180347	8	DUX4
1_Fragment_21566_lociStitched	3	93469901	93470887	9	---
5_Fragment_24990_lociStitched	5	49630650	49667428	10	---
1_Fragment_23300_lociStitched	4	49708022	49712046	11	---
6_Fragment_15656_lociStitched	19	47224987	47293501	12	MIR3190,MIR3191,BBC3,CCDC9,INAFM1,C5AR1,---
6_Fragment_1939_lociStitched	1	143229959	143267798	13	---
4_Fragment_19790_lociStitched	21	8375551	8399941	14	MIR6724-3,FP236383.1,RNA5-8SN4,FP236383.2,pRNA,---
3_Fragment_19782_lociStitched	21	8192675	8211770	15	MIR6724-1,pRNA,FP671120.1,FP671120.3,MIR3648-1,MIR3687-1
7_Fragment_11268_lociStitched	15	98712304	98786938	16	MIR4714,---,IGF1R
6_Fragment_13304_lociStitched	17	45423257	45470055	17	ARHGAP27,AC091132.2,PLEKHM1
4_Fragment_16779_lociStitched	2	69912721	69955890	18	MXD1,---
4_Fragment_6762_lociStitched	12	10360305	10398161	19	AC022075.2,AC022075.1,KLRK1,---,KLRC4-KLRK1
5_Fragment_13291_lociStitched	17	45143619	45198931	20	HEXIM1,AC142472.1,HEXIM2,AC138150.1,AC138150.2,ACBD4,AC008105.3
6_Fragment_5446_lociStitched	11	34222089	34277356	21	ABTB2
7_Fragment_14785_lociStitched	19	6720031	6773556	22	C3,MIR6791,GPR108,TRIP10,AC008760.1,VAV1,SH2D3A
2_Fragment_20229_lociStitched	22	12165872	12179089	23	---
6_Fragment_26253_lociStitched	5	177299886	177363825	24	RAB24,PRELID1,MXD3,LMAN2,AC146507.1,RGS14,NSD1,---
5_Fragment_10408_lociStitched	15	40805881	40848889	25	DNAJC17,ZFYVE19,SPINT1-AS1,SPINT1,PPP1R14D
2_Fragment_772_lociStitched	1	39393217	39411914	26	MACF1,---
5_Fragment_28355_lociStitched	7	27144632	27195680	27	HOXA7,HOXA6,AC004080.4,AC004080.6,HOXA3,AC004080.5,HOXA10,HOXA10-AS,HOXA9,AC004080.3,MIR196B,HOXA11-AS,HOXA11-AS1_6,HOXA11-AS1_5,HOXA11-AS1_2,HOXA11-AS1_1,HOXA11-AS1_3,HOXA11-AS1_4,AC004080.2,HOXA11,HOXA-AS3,---,HOXA13
5_Fragment_10852_lociStitched	15	70473706	70527481	28	LINC02205
6_Fragment_9724_lociStitched	14	68505882	68566952	29	RAD51B,---
5_Fragment_33548_lociStitched	X	149492066	149542483	30	IDS,IDSP1,AC244197.2,CXorf40A,AC244197.3,LINC00893,---
4_Fragment_1086_lociStitched	1	58871327	58906704	31	---,AC105277.1,LINC01135
2_Fragment_31789_lociStitched	9	70409714	70424514	32	KLF9
4_Fragment_15318_lociStitched	19	27790575	27823540	33	AC006504.8,LINC00662,AC006504.5,AC006504.3,SLC25A1P5,---,AC006504.7
5_Fragment_11427_lociStitched	16	3016842	3067062	34	CLDN6,THOC6,HCFC1R1,TNFRSF12A,MMP25,BICDL2,AC108134.1,MMP25-AS1,IL32,---
3_Fragment_13716_lociStitched	17	72578027	72607763	35	---,LINC00511
4_Fragment_11909_lociStitched	16	34571433	34596255	36	---
7_Fragment_8596_lociStitched	13	40954930	41022112	37	RGS17P1,ELF1
2_Fragment_19123_lociStitched	20	28486205	28499361	38	---
5_Fragment_11422_lociStitched	16	2863667	2913408	39	FLYWCH2,AC003965.1,FLYWCH1,---
6_Fragment_16859_lociStitched	2	74463911	74509078	40	MOGS,MRPL53,TTC31,CCDC142,LBX2-AS1,LBX2,AC005041.3,PCGF1,---
1_Fragment_5879_lociStitched	11	69947479	69954045	41	---
5_Fragment_24827_lociStitched	5	42998521	43043629	42	AC025171.3,AC025171.5,AC025171.2,ANXA2R,AC008875.1,---,AC025171.1
2_Fragment_4786_lociStitched	10	113943769	113962541	43	---
5_Fragment_32742_lociStitched	X	7105769	7160012	44	AC073583.1,STS,MIR4767,PUDP,---
6_Fragment_31091_lociStitched	8	123160100	123206759	45	U3,AC068228.2,FAM83A,FAM83A-AS1,AC068228.3,---
5_Fragment_287_lociStitched	1	16641639	16688248	46	AL137798.3,MST1P2,AL137798.2,CROCCP2,RNU1-3,EIF1AXP1,AL021920.2,ESPNP
3_Fragment_8435_lociStitched	13	27422975	27452844	47	GTF3A,MTIF3
7_Fragment_17269_lociStitched	2	113114065	113177230	48	PSD4,AC016683.1,IL1RN
3_Fragment_22505_lociStitched	3	183250446	183277276	49	B3GNT5,RNA5SP151,MCF2L2
3_Fragment_16788_lociStitched	2	70092426	70127171	50	PCBP1-AS1,AC016700.1,LINC01816,AC016700.3
3_Fragment_11559_lociStitched	16	11583387	11616691	51	LITAF,---
5_Fragment_26349_lociStitched	6	1285477	1337469	52	FOXQ1,AL499606.1
6_Fragment_29664_lociStitched	7	140199920	140261147	53	RNU6-797P,RNU1-58P
7_Fragment_4806_lociStitched	10	114489425	114549082	54	AL133384.1,ABLIM1,---
3_Fragment_2125_lociStitched	1	151187937	151213394	55	VPS72,PIP5K1A
6_Fragment_7152_lociStitched	12	37235172	37267229	56	---
3_Fragment_12714_lociStitched	17	7832543	7859212	57	KDM6B,TMEM88,CYB5D1,AC104581.5,NAA38,DNAH2
7_Fragment_12856_lociStitched	17	19159994	19218303	58	AC007952.5,KYNUP1,AC007952.8,SNORD3C,SNORD3A,KYNUP3,EPN2,AC106017.1
5_Fragment_14155_lociStitched	18	23420673	23470180	59	TMEM241,Y_RNA,RIOK3
2_Fragment_5330_lociStitched	11	18380280	18397131	60	LDHA,MIR3159
5_Fragment_6419_lociStitched	11	119055257	119104485	61	HYOU1,AP003392.6,VPS11,AP003392.5,HMBS,H2AFX,C2CD2L,---,DPAGT1
3_Fragment_17596_lociStitched	2	156319030	156343958	62	AC074099.1,NR4A2
3_Fragment_16708_lociStitched	2	64747200	64785860	63	SERTAD2
6_Fragment_10474_lociStitched	15	43768444	43829095	64	SERF2,ELL3,MIR1282,AC018512.1,SERINC4,HYPK,WDR76,MFAP1,PDIA3
2_Fragment_7039_lociStitched	12	30791873	30807902	65	---,LINC00941
6_Fragment_3299_lociStitched	1	234629301	234684935	66	LINC00184,AL160408.1,AL160408.5,AL160408.4,---,AL160408.3
2_Fragment_9194_lociStitched	13	114062160	114082273	67	RASA3
3_Fragment_5706_lociStitched	11	62830341	62860327	68	STX5,AP001160.1,WDR74,RNU2-2P,AP001160.5,SNORD26,SNORD28,SLC3A2,SNORD27,SNORD25,SNORD22,SNORD30,SNHG1,---
6_Fragment_17320_lociStitched	2	120209386	120254537	69	TMEM185B,MTATP6P26,MTND5P28,MTND3P10,MTCO3P43,MTND4P26,MTND4LP14,AC012363.1,RALB,---
4_Fragment_15754_lociStitched	19	50165145	50208580	70	MYH14,---
4_Fragment_13139_lociStitched	17	39715047	39755943	71	MIEN1,MIR4728,GRB7,ERBB2
6_Fragment_2343_lociStitched	1	164599916	164661928	72	RNU6-171P,PBX1
5_Fragment_5694_lociStitched	11	62644587	62681653	73	GANAB,INTS5,C11orf98,METTL12,SNORA57,AP001458.2,LBHD1,UBXN1,UQCC3,---
6_Fragment_11436_lociStitched	16	3105424	3162531	74	ZNF205,AC108134.4,CASP16P,ZNF213-AS1,AC108134.2,ZNF213,---
5_Fragment_1209_lociStitched	1	67682489	67737590	75	GADD45A,---,GNG12
4_Fragment_11286_lociStitched	15	99449570	99487946	76	---
3_Fragment_13072_lociStitched	17	36917693	36950150	77	AC243773.1,LHX1,AC243773.2,AATF,---
2_Fragment_3337_lociStitched	1	235638821	235652039	78	GNG4
4_Fragment_6977_lociStitched	12	26225906	26256928	79	SSPN,AC022509.1,---,AC022509.2
3_Fragment_3403_lociStitched	1	244297928	244327987	80	---
3_Fragment_6696_lociStitched	12	6902588	6930772	81	ENO2,ATN1,LRRC23
4_Fragment_23203_lociStitched	4	39608499	39641853	82	RNU7-11P,AC108471.2,SMIM14,---
5_Fragment_26798_lociStitched	6	29924245	29977766	83	HLA-K,HCG4B,AL671277.1,HLA-A,HLA-U,HLA-W,HCG9,MICD
1_Fragment_15953_lociStitched	19	58568560	58576838	84	CENPBD1P1,MZF1,MZF1-AS1,---
3_Fragment_18815_lociStitched	20	4133323	4165167	85	SMOX
1_Fragment_30785_lociStitched	8	94637447	94643799	86	AC108860.2,ESRP1,---
5_Fragment_26857_lociStitched	6	31650991	31704484	87	BAG6,APOM,AL662899.3,C6orf47-AS1,GPANK1,Y_RNA,C6orf47,LY6G5B,CSNK2B,LY6G5C,MIR4646,ABHD16A,AL662899.1
4_Fragment_15543_lociStitched	19	43667386	43702221	88	PLAUR,AC005622.1
2_Fragment_16183_lociStitched	2	24074703	24086134	89	SF3B6,FAM228B,TP53I3
1_Fragment_2243_lociStitched	1	156688534	156695488	90	AL590666.3,---
4_Fragment_26065_lociStitched	5	154826866	154861065	91	MIR378H,CNOT8,FAXDC2
4_Fragment_29524_lociStitched	7	129947713	129991531	92	UBE2H,AC073320.1,Y_RNA
5_Fragment_19633_lociStitched	20	58064319	58114854	93	AL354984.2,AL354984.3
1_Fragment_26887_lociStitched	6	32966604	32974323	94	AL645941.3,HLA-DMA,BRD2,AL645941.1
5_Fragment_30569_lociStitched	8	66510788	66556908	95	C8orf46,---
5_Fragment_12665_lociStitched	17	6637645	6678325	96	AC004706.4,KIAA0753,TXNDC17,C17orf100,AC004706.1,MIR4520-1,AC004706.3,MIR4520-2,MED31
5_Fragment_4332_lociStitched	10	75190917	75236782	97	VDAC2,COMTD1
4_Fragment_10091_lociStitched	14	102062165	102099217	98	AL118558.1,RN7SL472P,HSP90AA1
3_Fragment_16693_lociStitched	2	64200057	64229450	99	LINC00309,AC012368.3,---,AC012368.1
7_Fragment_20606_lociStitched	22	37801503	37870770	100	GCAT,H1F0,GALR3,MIR658,ANKRD54,EIF3L,MIR659,---
2_Fragment_15394_lociStitched	19	34663495	34680166	101	ZNF302,SCGB2B2,AC020910.5
2_Fragment_18341_lociStitched	2	218891417	218910390	102	WNT10A,LINC01494
3_Fragment_26582_lociStitched	6	14720499	14745134	103	AL138720.1
6_Fragment_30159_lociStitched	8	27309859	27364400	104	TRIM35,PTK2B,---
5_Fragment_19305_lociStitched	20	38747651	38791650	105	RN7SKP173,ACTR5
4_Fragment_13744_lociStitched	17	74416350	74455611	106	RNA5SP448,GPRC5C,---
3_Fragment_27879_lociStitched	6	158037446	158062823	107	SYNJ2
1_Fragment_2202_lociStitched	1	155191673	155198860	108	MIR92B,MUC1,AC234582.1,THBS3
6_Fragment_26310_lociStitched	5	181183135	181235593	109	AC008443.5,AC008443.6,TRIM7,LINC01962,AC008443.4,MIR4638,TRIM41,AC008443.2,---
4_Fragment_19019_lociStitched	20	22373591	22413861	110	---,AL133464.1
4_Fragment_6385_lociStitched	11	118232435	118266993	111	MPZL3,AP002800.1,MPZL2
3_Fragment_1310_lociStitched	1	85273340	85299297	112	BCL10,AL078459.1,---
1_Fragment_22066_lociStitched	3	141364839	141372451	113	AC117383.1,ZBTB38,PXYLP1
7_Fragment_6558_lociStitched	11	129802817	129865483	114	TMEM45B,NFRKB,---
6_Fragment_6207_lociStitched	11	102244164	102292195	115	---
3_Fragment_727_lociStitched	1	36382260	36409640	116	STK40,LSM10,RNU4-27P
4_Fragment_5679_lociStitched	11	62023038	62055317	117	---,AP003733.3
4_Fragment_30082_lociStitched	8	22577477	22606088	118	AC037459.1,PDLIM2,CCAR2,C8orf58
3_Fragment_4310_lociStitched	10	73885690	73912598	119	PLAU,C10orf55
3_Fragment_6970_lociStitched	12	26100325	26127439	120	AC022509.3,SSPN,BHLHE41
4_Fragment_26696_lociStitched	6	26031191	26067036	121	HIST1H2AB,HIST1H2APS5,HIST1H2BB,HIST1H1C,HIST1H3B,HIST1H3C
3_Fragment_32082_lociStitched	9	98044378	98076897	122	NANS,TRIM14
2_Fragment_15733_lociStitched	19	49674479	49691892	123	PRMT1,AC011495.3,MIR5088,CPT1C,ADM5
3_Fragment_4205_lociStitched	10	69346819	69377631	124	HK1,---
5_Fragment_42_lociStitched	1	1646955	1694294	125	CDK11B,FO704657.1,AL691432.1,SLC35E2B,---
2_Fragment_19498_lociStitched	20	50398380	50418322	126	---
3_Fragment_7558_lociStitched	12	69328670	69362549	127	AC020656.2,LYZ,YEATS4,AC020656.1
2_Fragment_1080_lociStitched	1	58811720	58826347	128	AL136985.2,---,LINC01135
4_Fragment_3187_lociStitched	1	228081141	228110552	129	MIR3620,ARF1,C1orf35,MRPL55
4_Fragment_9277_lociStitched	14	23284922	23323063	130	AL049829.3,BCL2L2,HOMEZ,BCL2L2-PABPN1,PPP1R3E,PABPN1
3_Fragment_15945_lociStitched	19	58391331	58410516	131	ZNF584,LINC02560,RNF225,AC012313.1,RPS5
6_Fragment_11121_lociStitched	15	85296449	85360092	132	ADAMTS7P4
4_Fragment_12439_lociStitched	16	86553333	86591344	133	FLJ30679,MTHFSD,FOXC2-AS1,FOXC2,FOXL1,---
2_Fragment_28920_lociStitched	7	76508795	76521177	134	UPK3B,AC004980.4
3_Fragment_12060_lociStitched	16	56605464	56628849	135	MT2A,MT1L,AC026461.3,MT1E
1_Fragment_23787_lociStitched	4	102824202	102830187	136	AC018797.2,UBE2D3
6_Fragment_15697_lociStitched	19	48737146	48797982	137	RASIP1,FGF21,FUT1,IZUMO1,RNU6-317P,---,BCAT2
6_Fragment_19993_lociStitched	21	36102891	36157748	138	AP000688.2,RPS9P1,MEMO1P1,CBR3,DOPEY2,AP000688.1,CBR3-AS1,---
2_Fragment_4939_lociStitched	10	124143662	124158087	139	---
5_Fragment_2260_lociStitched	1	159853597	159903114	140	AL590560.2,SNHG28,VSIG8,AL590560.1,MIR4259,CFAP45,---
2_Fragment_109_lociStitched	1	7261268	7280533	141	CAMTA1
3_Fragment_11918_lociStitched	16	38265817	38280666	142	---
3_Fragment_10079_lociStitched	14	101704640	101735421	143	LINC00239,LINC02320
3_Fragment_6679_lociStitched	12	6449815	6472196	144	TAPBPL,CD27-AS1,VAMP1,AC005840.5,CD27,---
4_Fragment_30197_lociStitched	8	29248254	29291107	145	KIF13B
2_Fragment_16158_lociStitched	2	20229736	20244364	146	AC007041.1
2_Fragment_6787_lociStitched	12	11792957	11816013	147	ETV6
4_Fragment_25970_lociStitched	5	149113196	149145445	148	RN7SKP145,ABLIM3,---,AC091940.1
2_Fragment_11840_lociStitched	16	30524766	30537004	149	ZNF768,AC002310.6,AC002310.5,ZNF747,AC002310.1,---,AC002310.3
2_Fragment_3415_lociStitched	1	244962550	244973737	150	EFCAB2,AL356512.1
3_Fragment_15874_lociStitched	19	55165048	55190462	151	DNAAF3,SYT5,snoU13,PTPRH,AC010327.3
2_Fragment_5769_lociStitched	11	65648987	65664649	152	MIR4489,RELA,SIPA1,---
2_Fragment_20920_lociStitched	3	4974937	4997463	153	BHLHE40,BHLHE40-AS1,---
2_Fragment_15427_lociStitched	19	36835515	36852276	154	ZNF790,ZNF345
6_Fragment_8951_lociStitched	13	95087055	95151836	155	ABCC4,---
3_Fragment_24353_lociStitched	4	169061639	169082381	156	---
2_Fragment_297_lociStitched	1	16900632	16917517	157	BX284668.6,CROCC
4_Fragment_8840_lociStitched	13	73397998	73432131	158	AL162376.1,MARK2P12,LINC00393,---
1_Fragment_5625_lociStitched	11	58572488	58580751	159	ZFP91-CNTF,LPXN,ZFP91
5_Fragment_25891_lociStitched	5	141669976	141718195	160	ARAP3
6_Fragment_24529_lociStitched	4	186798072	186847044	161	---
4_Fragment_4577_lociStitched	10	97399429	97429247	162	AL355490.2,RRP12,PGAM1,Y_RNA
2_Fragment_1198_lociStitched	1	66921713	66935211	163	MIER1,WDR78,---
3_Fragment_2980_lociStitched	1	214427083	214449778	164	PTPN14,---
3_Fragment_13943_lociStitched	17	82835760	82861864	165	ZNF750,TBCD,---
3_Fragment_19487_lociStitched	20	49912988	49938960	166	SPATA2,Y_RNA,RNF114,Metazoa_SRP
4_Fragment_18714_lociStitched	2	241354165	241384365	167	FARP2,---,2-Sep
4_Fragment_6463_lociStitched	11	122799921	122844193	168	CRTAM,UBASH3B,---
1_Fragment_3317_lociStitched	1	234995949	235002183	169	---
4_Fragment_2104_lociStitched	1	150259080	150295141	170	C1orf54,APH1A,CIART,MRPS21,---,CA14
2_Fragment_28476_lociStitched	7	34990668	35008844	171	DPY19L1
3_Fragment_25436_lociStitched	5	91277997	91316382	172	AC123595.1,LUCAT1,Metazoa_SRP,---,AC123595.2
2_Fragment_24084_lociStitched	4	142547551	142569915	173	AC139720.1,INPP4B
3_Fragment_19650_lociStitched	20	59030792	59050231	174	PRELID3B,ATP5E
3_Fragment_8404_lociStitched	13	24494896	24513804	175	PARP4,TPTE2P6
3_Fragment_956_lociStitched	1	47312564	47336516	176	STIL,CMPK1
2_Fragment_29204_lociStitched	7	100851347	100869744	177	SLC12A9-AS1,TRIP6,MIR6875,SLC12A9
2_Fragment_30795_lociStitched	8	95097059	95117379	178	NDUFAF6
3_Fragment_9143_lociStitched	13	110704171	110728527	179	CARS2,ING1
3_Fragment_19584_lociStitched	20	54120186	54150028	180	---
5_Fragment_22437_lociStitched	3	177588628	177625381	181	SNORA18,AC026355.2,LINC00578,---
2_Fragment_97_lociStitched	1	6196887	6208606	182	RNF207,AL031847.1,RPL22
6_Fragment_12730_lociStitched	17	8163048	8224817	183	SNORD118,AC129492.3,VAMP2,MIR4521,AC129492.7,TMEM107,BORCS6,AC129492.4,AC129492.5,LINC00324,AURKB,---,CTC1
3_Fragment_5821_lociStitched	11	67605773	67633712	184	C11orf72,DOC2GP,NUDT8,---,NDUFV1,TBX10,AP003385.5
6_Fragment_27019_lociStitched	6	41704606	41748744	185	AL035588.1,TFEB,PGC
3_Fragment_37_lociStitched	1	1494028	1515213	186	AL645728.2,ATAD3A,---,ATAD3B
3_Fragment_10974_lociStitched	15	77503233	77529926	187	AC046168.1
3_Fragment_10829_lociStitched	15	69566882	69597697	188	---,DRAIC,PCAT29
3_Fragment_20716_lociStitched	22	41283410	41304715	189	RANGAP1,ZC3H7B,---
4_Fragment_10413_lociStitched	15	40869569	40907969	190	AC025166.1,RHOV,VPS18,AC020661.1,---
3_Fragment_17720_lociStitched	2	164823132	164850751	191	AC019197.1,COBLL1,---
5_Fragment_7449_lociStitched	12	57743783	57783958	192	MIR6759,CDK4,CYP27B1,9-Mar,AC025165.3,TSFM,METTL1,EEF1AKMT3,TSPAN31,---
2_Fragment_3385_lociStitched	1	243252725	243270881	193	FCF1P7,SDCCAG8,CEP170
2_Fragment_28497_lociStitched	7	36386702	36405893	194	KIAA0895,ANLN
1_Fragment_10354_lociStitched	15	38068035	38075741	195	LINC01852,---
5_Fragment_11370_lociStitched	16	1328960	1380590	196	BAIAP3,RPS20P2,TSR3,GNPTG,AL031709.1,UNKL
4_Fragment_8871_lociStitched	13	75694043	75727438	197	LMO7,AL137782.1
2_Fragment_31214_lociStitched	8	129969641	129988221	198	FAM49B,---
6_Fragment_26443_lociStitched	6	6677929	6726632	199	AL031123.2,AL031123.3,---,AL031123.1
2_Fragment_6854_lociStitched	12	14948593	14964278	200	ARHGDIB
2_Fragment_3170_lociStitched	1	227353683	227374041	201	---
2_Fragment_16209_lociStitched	2	26031077	26045043	202	RAB10,RNU6-942P
3_Fragment_20216_lociStitched	22	11813116	11830017	203	---
2_Fragment_3445_lociStitched	1	248823830	248841734	204	ZNF672,MIR3124,SH3BP5L
2_Fragment_22674_lociStitched	3	193779328	193793746	205	---
1_Fragment_19285_lociStitched	20	37522117	37529712	206	BLCAP,AL109614.1,PPIAP3,NNAT,---
4_Fragment_19593_lociStitched	20	54249730	54277967	207	---
2_Fragment_5818_lociStitched	11	67462984	67484452	208	AIP,TMEM134
3_Fragment_2765_lociStitched	1	202211756	202237743	209	LGR6
1_Fragment_15635_lociStitched	19	46782024	46789574	210	AC008622.2,SLC1A5
1_Fragment_22201_lociStitched	3	153157981	153165851	211	AC117394.2,RAP2B
3_Fragment_12687_lociStitched	17	7240526	7264976	212	ELP5,CTDNEP1,GABARAP,AC120057.3,CLDN7,AC003688.1,AC120057.4
4_Fragment_15668_lociStitched	19	47712915	47747147	213	EHD2,NOP53,AC010519.1
2_Fragment_2282_lociStitched	1	161012634	161023502	214	F11R,AL591806.3
3_Fragment_6524_lociStitched	11	128495750	128526195	215	MIR6090,AP003397.1,ETS1,---
6_Fragment_14039_lociStitched	18	9823853	9878286	216	RN7SL862P,RNA5SP449,RAB31,---
3_Fragment_26134_lociStitched	5	168287296	168319076	217	WWC1
5_Fragment_12406_lociStitched	16	85009436	85057706	218	ZDHHC7,KIAA0513
4_Fragment_375_lociStitched	1	20575050	20615335	219	CDA
4_Fragment_16496_lociStitched	2	45922022	45965496	220	PRKCE
3_Fragment_12872_lociStitched	17	19644478	19674426	221	Y_RNA,ALDH3A2,AC115989.2,SNORA31,---
1_Fragment_14_lociStitched	1	628902	634606	222	MTCO1P12,MTCO2P12,MIR6723,MTATP6P1,MTND1P23,MTND2P28,MTATP8P1,MTCO3P12,AL669831.3,---
3_Fragment_13333_lociStitched	17	47491056	47513947	223	MRPL45P2
5_Fragment_24579_lociStitched	5	411199	473061	224	AC010442.2,EXOC3,EXOC3-AS1,SLC9A3-AS1,AHRR,---,PP7080,SLC9A3
1_Fragment_24083_lociStitched	4	142470287	142477528	225	INPP4B
2_Fragment_22804_lociStitched	3	197947336	197961737	226	RPL35A,LMLN,IQCG,---
2_Fragment_26751_lociStitched	6	27821368	27840545	227	HIST1H4K,HIST1H4J,HIST1H2AK,HIST1H2BN
3_Fragment_21186_lociStitched	3	38150853	38174694	228	OXSR1
3_Fragment_5924_lociStitched	11	72068028	72092249	229	MIR3165,LRTOMT,NUMA1,---,LAMTOR1
2_Fragment_31285_lociStitched	8	140455919	140466710	230	TRAPPC9,---
3_Fragment_7920_lociStitched	12	106285710	106304266	231	TCP11L2,CKAP4
6_Fragment_13639_lociStitched	17	66652595	66716994	232	AC006947.1,PRKCA,---
4_Fragment_15664_lociStitched	19	47598229	47635914	233	AC010331.1,BICRA,AC010519.1,BICRA-AS1
6_Fragment_20103_lociStitched	21	42337400	42397596	234	TFF2,TFF1,TMPRSS3,---
4_Fragment_28371_lociStitched	7	27639783	27681623	235	HIBADH
5_Fragment_1637_lociStitched	1	113860364	113907531	236	PTPN22,BCL2L15,DCLRE1B,AP4B1,---,AP4B1-AS1,AL137856.1
5_Fragment_33103_lociStitched	X	49148004	49180208	237	RN7SL262P,AC231657.2,MAGIX,AC231657.1,PLP2,PRICKLE3
2_Fragment_29142_lociStitched	7	98408695	98421705	238	---
2_Fragment_19564_lociStitched	20	53607761	53625870	239	AC005808.1,ZNF217
1_Fragment_31308_lociStitched	8	141204328	141211610	240	SLC45A4
2_Fragment_29796_lociStitched	7	151782248	151801108	241	---,PRKAG2
3_Fragment_24666_lociStitched	5	14010686	14041655	242	---
5_Fragment_679_lociStitched	1	32924617	32976395	243	RNF19B,AL031602.1,---
1_Fragment_15383_lociStitched	19	34169649	34176603	244	LSM14A
7_Fragment_25262_lociStitched	5	73591280	73655536	245	ARHGEF28
3_Fragment_16023_lociStitched	2	9397995	9425379	246	ITGB1BP1,CPSF3,ASAP2
1_Fragment_13777_lociStitched	17	75718657	75726586	247	ITGB4
4_Fragment_4761_lociStitched	10	112507362	112537469	248	VTI1A
3_Fragment_16040_lociStitched	2	9819281	9847566	249	TAF1B
2_Fragment_2413_lociStitched	1	168905083	168923155	250	LINC00970,---
4_Fragment_8500_lociStitched	13	31926025	31966841	251	EEF1DP3,AC002525.1,---
5_Fragment_14885_lociStitched	19	10716991	10761132	252	MIR638,DNM2,---
2_Fragment_22532_lociStitched	3	184351337	184364543	253	CLCN2,POLR2H
2_Fragment_8677_lociStitched	13	44916298	44932356	254	---
3_Fragment_20742_lociStitched	22	42069458	42092072	255	NAGA,SMDT1,SNORD13P1,NDUFA6,NDUFA6-AS1,AL021878.2,FAM109B
12_Fragment_31697_lociStitched	9	60552568	60633818	256	---
4_Fragment_18748_lociStitched	20	399013	429353	257	RBCK1
2_Fragment_23764_lociStitched	4	101345034	101358897	258	FLJ20021,PPP3CA
5_Fragment_22797_lociStitched	3	197711351	197752540	259	FYTTD1,RUBCN
4_Fragment_2903_lociStitched	1	209804167	209841241	260	IRF6,DIEXF
2_Fragment_7045_lociStitched	12	31100010	31121696	261	AC008013.3,DDX11,AC024940.1
4_Fragment_17367_lociStitched	2	127197332	127228233	262	CYP27C1,---
1_Fragment_30287_lociStitched	8	38379360	38387860	263	NSD3,LETM2,AC087623.3
3_Fragment_26522_lociStitched	6	11203843	11234747	264	NEDD9,AL139807.1,---
1_Fragment_31303_lociStitched	8	141054211	141062807	265	AC100860.1
4_Fragment_23348_lociStitched	4	55607831	55638996	266	NMU
2_Fragment_4453_lociStitched	10	88878951	88898674	267	STAMBPL1
2_Fragment_7197_lociStitched	12	46370261	46388985	268	AC025031.2,SLC38A2,AC025031.1,AC008014.1,AC025031.4,---
8_Fragment_14385_lociStitched	18	57727767	57804948	269	RNU6-742P,ATP8B1,---,AC027097.2
4_Fragment_18353_lociStitched	2	219200835	219231328	270	ANKZF1,ATG9A,ABCB6,ZFAND2B
2_Fragment_22234_lociStitched	3	157157487	157176993	271	AC104411.1,CCNL1,KRT18P34,AC092944.1,RNA5SP146,---
2_Fragment_6149_lociStitched	11	95134225	95154192	272	AP000787.1,BUD13P1,AP000787.2,---
3_Fragment_5618_lociStitched	11	57656186	57682690	273	ZDHHC5,CLP1
2_Fragment_19245_lociStitched	20	35605676	35620317	274	FER1L4,SPAG4,---
3_Fragment_23200_lociStitched	4	39512673	39541611	275	UGDH-AS1,UGDH,---
2_Fragment_20084_lociStitched	21	41725326	41745771	276	AP001615.1,RIPK4
5_Fragment_6879_lociStitched	12	15757203	15804581	277	AC073651.1,AC073651.2,EPS8,---
4_Fragment_21320_lociStitched	3	49092515	49136231	278	QRICH1,MIR6890,QARS,LAMB2,USP19
5_Fragment_17088_lociStitched	2	101237281	101279355	279	CNOT11,SNORD89,TBC1D8,RNF149,---
2_Fragment_10492_lociStitched	15	44710123	44730672	280	PATL2,B2M,TRIM69,---
4_Fragment_7327_lociStitched	12	52049023	52082714	281	AC025259.3,ATG101,AC025259.1,NR4A1,OR7E47P
2_Fragment_19258_lociStitched	20	36048994	36068058	282	AL035420.1,NORAD,AL035420.3,---
4_Fragment_5728_lociStitched	11	63959700	64002850	283	AP000721.1,RNU6-45P,COX8A,OTUB1,MACROD1
3_Fragment_26333_lociStitched	6	1053291	1072239	284	---,AL356130.2
2_Fragment_5723_lociStitched	11	63868582	63893181	285	RNU6-1306P,MARK2
2_Fragment_1666_lociStitched	1	115769519	115784572	286	---
3_Fragment_11704_lociStitched	16	22187971	22208247	287	EEF2K,SDR42E2
2_Fragment_29705_lociStitched	7	143278274	143290980	288	CASP2,TMEM139,RN7SL535P,AC073342.1
2_Fragment_16773_lociStitched	2	69776168	69801291	289	ANXA4,---
2_Fragment_554_lociStitched	1	27487799	27506289	290	WASF2
3_Fragment_4019_lociStitched	10	46366071	46388602	291	ANXA8L1,FAM25BP,AC244230.1
2_Fragment_28283_lociStitched	7	20337220	20356387	292	ITGB8,---
2_Fragment_13421_lociStitched	17	50851204	50869898	293	TOB1,TOB1-AS1,---
5_Fragment_8104_lociStitched	12	120076527	120120110	294	AC004812.2,RAB35,BICDL1
3_Fragment_15605_lociStitched	19	45667054	45694357	295	MIR642A,MIR642B,GIPR,SNRPD2,QPCTL,---
4_Fragment_13843_lociStitched	17	78914735	78948937	296	TIMP2
3_Fragment_7875_lociStitched	12	101875786	101911370	297	DRAM1
3_Fragment_23457_lociStitched	4	74097440	74119245	298	CXCL2,MTHFD2L
6_Fragment_17076_lociStitched	2	100855378	100904684	299	NPAS2,---
4_Fragment_28107_lociStitched	7	5477434	5515685	300	MIR589,FBXL18,AC092171.2
3_Fragment_17436_lociStitched	2	132413331	132440531	301	GPR39
3_Fragment_419_lociStitched	1	23002632	23021987	302	KDM1A,TEX46,AL031428.1
4_Fragment_10388_lociStitched	15	40231906	40269188	303	AC020658.3,AC020658.7,C15orf56,AC020658.6,BUB1B-PAK6,PAK6
3_Fragment_2309_lociStitched	1	161724701	161751420	304	RN7SL466P,DUSP12,FCRLB
5_Fragment_30882_lociStitched	8	101105970	101144841	305	RN7SKP249,AP003469.1,AP003469.2,AP003469.3
4_Fragment_23666_lociStitched	4	88591150	88623895	306	HERC3
4_Fragment_12848_lociStitched	17	19060695	19092115	307	SNORD3B-2,SNORD3B-1,AC007952.3,KYNUP2,AC007952.7,---
4_Fragment_31775_lociStitched	9	69103118	69133709	308	TJP2,AL162730.1,---
1_Fragment_32984_lociStitched	X	41329287	41337786	309	DDX3X,---
3_Fragment_28566_lociStitched	7	44732713	44758426	310	ZMIZ2
3_Fragment_2091_lociStitched	1	149875428	149900951	311	HIST2H2AB,HIST2H2BE,HIST2H2AC,BOLA1
1_Fragment_29132_lociStitched	7	98081827	98089895	312	---
6_Fragment_11796_lociStitched	16	28901739	28952574	313	CD19,RABEP2,NFATC2IP,ATP2A1,AC109460.2
4_Fragment_16386_lociStitched	2	38374878	38410632	314	ATL2,---,AC011247.1
4_Fragment_19977_lociStitched	21	35252864	35296704	315	RUNX1
2_Fragment_23586_lociStitched	4	82888121	82902891	316	SEC31A,THAP9,THAP9-AS1
4_Fragment_18082_lociStitched	2	196258799	196295204	317	AC020571.1,RN7SL820P,HECW2,---
4_Fragment_12305_lociStitched	16	75481246	75518015	318	CHST6,AC009163.6,AC009163.5,---,AC009163.1
6_Fragment_26502_lociStitched	6	10417907	10465287	319	TFAP2A,LINC00518,AL138885.2,MIR5689HG,MIR5689,MRPL48P1,---
2_Fragment_23942_lociStitched	4	123544988	123557148	320	---
1_Fragment_15901_lociStitched	19	57277454	57285730	321	AC005261.1,ZNF460,---
5_Fragment_26180_lociStitched	5	172788289	172836836	322	AC110011.1,ERGIC1,---
4_Fragment_4995_lociStitched	10	127961932	128002627	323	PTPRE
1_Fragment_15460_lociStitched	19	38787575	38795742	324	LGALS7B
6_Fragment_14970_lociStitched	19	13763046	13819642	325	AC008686.1,C19orf53,MRI1,AC020916.2,RN7SL619P,ZSWIM4,CCDC130
3_Fragment_4280_lociStitched	10	72674721	72695979	326	MCU
3_Fragment_8495_lociStitched	13	31025776	31055435	327	---
3_Fragment_12426_lociStitched	16	85512704	85537997	328	GSE1
3_Fragment_6792_lociStitched	12	11940642	11963414	329	---
3_Fragment_15926_lociStitched	19	57800333	57834256	330	ZNF552,AC010522.1,ZNF587B,FKBP1AP1,---,ZNF586
4_Fragment_21878_lociStitched	3	126146867	126182782	331	RNU1-30P,ALDH1L1-AS2,ALDH1L1,---
2_Fragment_4692_lociStitched	10	103183356	103195365	332	NT5C2,---
2_Fragment_3991_lociStitched	10	43417489	43439457	333	AL450326.1,ZNF487,SNORD3J,---
3_Fragment_25494_lociStitched	5	96698996	96735964	334	CAST
2_Fragment_31158_lociStitched	8	125543484	125559616	335	---
4_Fragment_9139_lociStitched	13	110609864	110638385	336	AL139385.1,NAXD,---
2_Fragment_2837_lociStitched	1	206010838	206025879	337	CTSE
3_Fragment_29177_lociStitched	7	100080381	100104070	338	ZNF3,COPS6,MIR93,AP4M1,MCM7,MIR25,MIR106B
1_Fragment_16590_lociStitched	2	55046302	55053319	339	RTN4
2_Fragment_343_lociStitched	1	19467106	19488423	340	MINOS1,CAPZB,---
2_Fragment_31345_lociStitched	8	143973639	143988403	341	PLEC,PARP10
1_Fragment_10719_lociStitched	15	63500152	63507171	342	AC007950.2,USP3
5_Fragment_19575_lociStitched	20	53892769	53927933	343	---
3_Fragment_13547_lociStitched	17	63431519	63461450	344	AC005828.4,AC005828.3,AC005828.5,CYB561,---
1_Fragment_21913_lociStitched	3	127744375	127752145	345	MGLL,---
3_Fragment_15597_lociStitched	19	45568037	45586339	346	OPA3
3_Fragment_3111_lociStitched	1	224432293	224459270	347	CNIH3,WDR26,---
4_Fragment_30714_lociStitched	8	85772161	85805385	348	REXO1L2P,AC232323.1,REXO1L4P
1_Fragment_6571_lociStitched	11	130141562	130149742	349	---,APLP2
3_Fragment_30208_lociStitched	8	29527044	29559147	350	AC084026.2,AC084026.1
7_Fragment_17861_lociStitched	2	174002744	174060304	351	AC016737.2,LINC01960,RPSAP24
4_Fragment_14112_lociStitched	18	22222675	22256041	352	AC091588.2
4_Fragment_2995_lociStitched	1	215542435	215584770	353	KCTD3
1_Fragment_13167_lociStitched	17	40899863	40907213	354	---
4_Fragment_5211_lociStitched	11	10292639	10323514	355	SBF2,AC080023.1,ADM,AMPD3,---
3_Fragment_28662_lociStitched	7	54822949	54840926	356	---
4_Fragment_28692_lociStitched	7	56033366	56075272	357	SNORA15,SUMF2,SNORA22B,PSPH,CCT6A,---
2_Fragment_5776_lociStitched	11	65855391	65872614	358	MUS81,CFL1,EFEMP2,SNX32
3_Fragment_5434_lociStitched	11	33714982	33738746	359	CD59,---
3_Fragment_2541_lociStitched	1	179001736	179031252	360	FAM20B
3_Fragment_33419_lociStitched	X	119492330	119512953	361	---
6_Fragment_140_lociStitched	1	8411079	8464840	362	AL096855.1,RERE,---
3_Fragment_30377_lociStitched	8	47733311	47766854	363	CEBPD,SPIDR,---
2_Fragment_20723_lociStitched	22	41434221	41449495	364	TOB2
3_Fragment_4554_lociStitched	10	96118228	96132195	365	ZNF518A
1_Fragment_3413_lociStitched	1	244831978	244839512	366	COX20
2_Fragment_25367_lociStitched	5	80244662	80258687	367	SERINC5
5_Fragment_12677_lociStitched	17	7011601	7061644	368	MIR497,C17orf49,ALOX12-AS1,MIR195,BCL6B,MIR497HG,AC040977.2,SLC16A11,SLC16A13,AC120057.2,RNASEK-C17orf49,RNASEK,---
2_Fragment_17683_lociStitched	2	160644308	160668413	369	---
5_Fragment_23290_lociStitched	4	49270158	49310043	370	---
3_Fragment_18019_lociStitched	2	190626225	190652036	371	NAB1,AC006460.2,---
4_Fragment_27754_lociStitched	6	149840206	149865450	372	RAET1E-AS1,AL355312.3,LRP11,---
3_Fragment_9372_lociStitched	14	34537281	34557791	373	AL445363.1,AL445363.3,EAPP,RNU1-27P,RNU1-28P,AL445363.2
3_Fragment_2084_lociStitched	1	149605480	149638257	374	AC242842.1,LINC00869,U1,---
6_Fragment_833_lociStitched	1	41850920	41903952	375	HIVEP3
2_Fragment_7052_lociStitched	12	31361373	31374852	376	U6,LINC02387
3_Fragment_1933_lociStitched	1	143184505	143203949	377	---
2_Fragment_1662_lociStitched	1	115667321	115681184	378	VANGL1
3_Fragment_10380_lociStitched	15	40068019	40086498	379	AC021755.3,AC021755.4,---,SRP14-AS1
4_Fragment_28064_lociStitched	7	2436161	2480880	380	GRIFIN,CHST12
2_Fragment_522_lociStitched	1	26691630	26707251	381	ARID1A,AL512408.1
2_Fragment_20664_lociStitched	22	39202467	39216663	382	---
1_Fragment_17675_lociStitched	2	160267786	160274096	383	ITGB6,---,RBMS1
3_Fragment_20133_lociStitched	21	43186453	43212450	384	---
5_Fragment_8360_lociStitched	13	21434435	21473717	385	ZDHHC20
2_Fragment_15854_lociStitched	19	54198401	54212348	386	AC245052.1,AC245052.2,RPS9
5_Fragment_893_lociStitched	1	44705700	44741678	387	RNU5F-1,KIF2C,RNU5D-1,C1orf228,---
4_Fragment_22493_lociStitched	3	182714693	182755023	388	AC083801.2
1_Fragment_29527_lociStitched	7	130005338	130012716	389	AC073320.1
2_Fragment_7897_lociStitched	12	104585200	104607142	390	MIR3922,CHST11
2_Fragment_1359_lociStitched	1	88762010	88777147	391	PKN2
4_Fragment_22345_lociStitched	3	170306253	170332694	392	PRKCI
4_Fragment_875_lociStitched	1	44026997	44049566	393	SLC6A9,AL139220.2,---
2_Fragment_7368_lociStitched	12	53656356	53677836	394	ATP5G2,---
5_Fragment_30333_lociStitched	8	41789887	41829228	395	Y_RNA,ANK1,AC027702.1
2_Fragment_19007_lociStitched	20	19973108	19995257	396	---,RIN2
3_Fragment_4876_lociStitched	10	119665408	119688775	397	TXNP1,BAG3
5_Fragment_14525_lociStitched	18	76553083	76581118	398	---,LINC00908
4_Fragment_18004_lociStitched	2	190317862	190360514	399	INPP1,HIBCH
2_Fragment_8228_lociStitched	12	124709581	124728778	400	AC073593.1
1_Fragment_15395_lociStitched	19	34730758	34736227	401	ZNF181,AC020910.4
1_Fragment_5131_lociStitched	11	2938351	2946501	402	NAP1L4
2_Fragment_22367_lociStitched	3	171789499	171812432	403	PLD1
2_Fragment_26641_lociStitched	6	20200146	20214035	404	AL158198.1,MBOAT1
2_Fragment_9148_lociStitched	13	110906026	110917133	405	AL442128.2,ANKRD10
3_Fragment_13853_lociStitched	17	79834204	79854722	406	AC100791.1,CBX4
2_Fragment_6090_lociStitched	11	86731815	86746163	407	---,AP003059.2
3_Fragment_9224_lociStitched	14	20453031	20471143	408	TMEM55B,APEX1,OSGEP,PNP
1_Fragment_174_lociStitched	1	9888175	9896381	409	CTNNBIP1
1_Fragment_15846_lociStitched	19	53977023	53982555	410	MIR935,CACNG8
4_Fragment_15775_lociStitched	19	50801592	50837670	411	C19orf48,SNORD88C,AC010325.3,LINC01869,KLK1,KLK15,AC011523.1,---
2_Fragment_11221_lociStitched	15	92829170	92846907	412	---
5_Fragment_29080_lociStitched	7	92762124	92813057	413	CDK6
4_Fragment_10828_lociStitched	15	69451404	69484067	414	U3,DRAIC,RPLP1,AC027237.2,---
5_Fragment_21591_lociStitched	3	98884319	98925268	415	RNU6-1263P,DCBLD2,AC091212.1
3_Fragment_19458_lociStitched	20	48918779	48950131	416	ARFGEF2,---
4_Fragment_13350_lociStitched	17	48001467	48037690	417	MIR152,COPZ2
3_Fragment_11860_lociStitched	16	30941336	30959820	418	AC135048.1,ORAI3,AC135048.3,SETD1A,FBXL19
2_Fragment_2431_lociStitched	1	169881578	169897176	419	SCYL3
4_Fragment_27088_lociStitched	6	44050616	44078196	420	AL109615.2,AL109615.3,---
1_Fragment_14538_lociStitched	18	77096913	77105036	421	MBP
2_Fragment_16949_lociStitched	2	87451587	87467656	422	CYTOR,LINC01943,---
3_Fragment_16260_lociStitched	2	27751195	27772969	423	MRPL33,---
3_Fragment_22679_lociStitched	3	193944845	193975849	424	LINC02026
2_Fragment_18077_lociStitched	2	196229560	196242642	425	HECW2,---
2_Fragment_16921_lociStitched	2	85522048	85541214	426	MAT2A
3_Fragment_28538_lociStitched	7	43645416	43675792	427	COA1,---,STK17A
2_Fragment_13244_lociStitched	17	43359181	43371223	428	AC109326.1,LINC00910,---
2_Fragment_4209_lociStitched	10	69423284	69442641	429	ATP5G1P7
4_Fragment_5578_lociStitched	11	47539139	47580397	430	RN7SL652P,PTPMT1,RNU5E-10P,NDUFS3,KF459542.1,CELF1,KBTBD4
3_Fragment_26869_lociStitched	6	31944517	31973827	431	CFB,MIR1236,NELFE,SKIV2L,STK19,DXO,C2,AL645922.1
2_Fragment_17974_lociStitched	2	188290319	188300252	432	MIR561,GULP1,LINC01090
1_Fragment_13824_lociStitched	17	78312460	78319985	433	AC087645.2
2_Fragment_28328_lociStitched	7	24964919	24983525	434	OSBPL3
2_Fragment_10075_lociStitched	14	101457730	101479557	435	---
1_Fragment_1079_lociStitched	1	58781529	58787542	436	JUN,LINC01135,---
3_Fragment_13099_lociStitched	17	38275985	38298276	437	MRPL45
3_Fragment_12230_lociStitched	16	70424761	70456364	438	RPS27P26,RNU6-23P,ST3GAL2,FUK
4_Fragment_26704_lociStitched	6	26215046	26242092	439	AL031777.2,HIST1H2AE,HIST1H2BG,HIST1H3E,HIST1H2APS3,HIST1H4F,HIST1H1D
1_Fragment_19065_lociStitched	20	25306300	25313452	440	ABHD12,---
1_Fragment_1682_lociStitched	1	116371721	116379827	441	ATP1A1
4_Fragment_9831_lociStitched	14	75040408	75071549	442	MLH3,ZC2HC1C,ACYP1
5_Fragment_5755_lociStitched	11	64988663	65029193	443	BATF2,MIR6879,SNX15,ARL2-SNX15,AP000436.1,ARL2
3_Fragment_3409_lociStitched	1	244435288	244462521	444	CATSPERE,ADSS
5_Fragment_5865_lociStitched	11	69318668	69368012	445	MYEOV,---
2_Fragment_26702_lociStitched	6	26154428	26174106	446	HIST1H2BD,HIST1H1E,LARP1P1,HIST1H2BE,AL353759.1
1_Fragment_32480_lociStitched	9	128631482	128639212	447	AL356481.3,SPTAN1,WDR34
3_Fragment_13950_lociStitched	17	83047732	83075263	448	B3GNTL1
1_Fragment_6937_lociStitched	12	22623407	22629441	449	AC087241.3,ETNK1,---
3_Fragment_6736_lociStitched	12	9283258	9316728	450	SNORA75,AC009533.2,AC009533.1
2_Fragment_10707_lociStitched	15	62885755	62900618	451	AC103740.2
4_Fragment_17373_lociStitched	2	127386588	127417376	452	MAP3K2,AC068282.1,---
2_Fragment_16526_lociStitched	2	47097840	47110078	453	STPG4
4_Fragment_21948_lociStitched	3	129181566	129213352	454	CNBP
3_Fragment_15008_lociStitched	19	14525155	14555332	455	MIR639,DNAJB1,TECR,---
2_Fragment_11847_lociStitched	16	30649670	30663182	456	PRR14,FBRS
1_Fragment_8602_lociStitched	13	41057953	41064517	457	WBP4,ELF1
3_Fragment_11619_lociStitched	16	15627927	15651744	458	NDE1,MIR484,MARF1
3_Fragment_32654_lociStitched	9	137410348	137440056	459	NOXA1,EXD3,ENTPD8
2_Fragment_2141_lociStitched	1	151535754	151550105	460	TUFT1,MIR554,AL365436.2,CGN
2_Fragment_2610_lociStitched	1	183459510	183474024	461	SMG7,SMG7-AS1,---
4_Fragment_13919_lociStitched	17	81966011	82006313	462	AC145207.7,ASPSCR1
1_Fragment_9839_lociStitched	14	75291959	75299911	463	LINC01220,DPPA5P4,---
4_Fragment_7553_lociStitched	12	68784844	68822317	464	MDM2,AC025423.3,---,SLC35E3
1_Fragment_5707_lociStitched	11	62878586	62884774	465	SLC3A2
4_Fragment_27894_lociStitched	6	158702678	158739400	466	AMZ2P2,SYTL3,---
2_Fragment_20574_lociStitched	22	36236583	36256103	467	APOL2,APOL1
4_Fragment_9261_lociStitched	14	22817388	22854120	468	MMP14,MRPL52,SLC7A7,Y_RNA
4_Fragment_13912_lociStitched	17	81858128	81893293	469	P4HB,AC145207.2,AC145207.9,AC145207.5,ARHGDIA,AC145207.6,ANAPC11,ALYREF
8_Fragment_13411_lociStitched	17	50421771	50505132	470	ACSF2,MRPS21P9,CHAD,RSAD1,AC021491.4,AC021491.1
3_Fragment_10695_lociStitched	15	60915719	60942654	471	RORA
2_Fragment_32190_lociStitched	9	109326300	109346650	472	---
2_Fragment_20592_lociStitched	22	37227951	37245806	473	RAC2
3_Fragment_12483_lociStitched	16	88631791	88664460	474	CYBA,IL17C,SNAI3-AS1,MVD,---,ZC3H18
4_Fragment_19947_lociStitched	21	33914558	33950781	475	LINC00649,RN7SL740P,ATP5O,AP000311.1,---
3_Fragment_466_lociStitched	1	24362180	24383269	476	GRHL3,STPG1
1_Fragment_32636_lociStitched	9	136836398	136844705	477	C9orf172,RABL6
2_Fragment_5904_lociStitched	11	71279796	71302275	478	---
3_Fragment_18842_lociStitched	20	5111235	5128424	479	PCNA,SNORA26,Y_RNA,TMEM230,CDS2
1_Fragment_15416_lociStitched	19	36211962	36219669	480	ZNF146,ZNF565
4_Fragment_26724_lociStitched	6	26519939	26557155	481	HCG11,RNU6-502P,HMGN4
1_Fragment_29081_lociStitched	7	92829149	92837887	482	CDK6,AC002454.1
3_Fragment_5064_lociStitched	10	133740566	133765440	483	DUX4L29,DUX4L12,DUX4L11,DUX4L10,DUX4L14,DUX4L13,DUX4L15
4_Fragment_21259_lociStitched	3	45164580	45211580	484	---
1_Fragment_129_lociStitched	1	8150599	8157542	485	---
3_Fragment_11832_lociStitched	16	30366556	30379978	486	TBC1D10B,MYLPF,ZNF48,---,1-Sep,AC116348.4
2_Fragment_10314_lociStitched	15	33063394	33085031	487	FMN1,---
4_Fragment_3510_lociStitched	10	4660493	4687772	488	LINC00704,---,LINC00705
7_Fragment_28037_lociStitched	7	1121766	1176597	489	C7orf50,AC091729.3,ZFAND2A,---
3_Fragment_2430_lociStitched	1	169778200	169809974	490	METTL18,C1orf112
3_Fragment_14682_lociStitched	19	3499134	3524738	491	DOHH,SNORD38,FZR1,---
1_Fragment_15738_lociStitched	19	49815786	49822009	492	FUZ,MED25
1_Fragment_6225_lociStitched	11	102550008	102557427	493	---
1_Fragment_28619_lociStitched	7	47781478	47789247	494	PKD1L1,---
11_Fragment_33493_lociStitched	X	131727763	131803926	495	MCRIP2P1,PNKDP1,---,FIRRE
2_Fragment_32461_lociStitched	9	128065473	128082485	496	NAIF1,SLC25A25,---
1_Fragment_29553_lociStitched	7	131105174	131112193	497	LINC-PINT,MKLN1,---
2_Fragment_9460_lociStitched	14	49619143	49636883	498	AL139099.2,RPL36AL,MGAT2,AL139099.3,DNAAF2
4_Fragment_8200_lociStitched	12	123231801	123271332	499	C12orf65,MPHOSPH9,AC068768.2,---,CDK2AP1,AC068768.1
2_Fragment_15406_lociStitched	19	35611128	35632021	500	HAUS5,AC002115.1,RBM42
3_Fragment_30893_lociStitched	8	101358389	101387281	501	DUXAP2,NACAP1,AP001208.1
3_Fragment_4990_lociStitched	10	127904261	127928962	502	PTPRE,AL158166.2
6_Fragment_5454_lociStitched	11	34317984	34379927	503	AL139174.1,ABTB2
3_Fragment_7359_lociStitched	12	53481976	53503786	504	AC023509.4,MAP3K12,TARBP2
2_Fragment_29211_lociStitched	7	101135305	101158140	505	AP1S1,---,SERPINE1
4_Fragment_24483_lociStitched	4	184706784	184752079	506	CENPU
6_Fragment_18722_lociStitched	2	241540888	241591432	507	BOK-AS1,BOK,AC133528.1,RNA5SP122,THAP4
2_Fragment_13882_lociStitched	17	80889918	80903731	508	RPTOR
3_Fragment_30103_lociStitched	8	23217105	23231744	509	AC100861.1,AC100861.2,TNFRSF10A,---
6_Fragment_529_lociStitched	1	26876368	26924100	510	GPN2,NUDC,GPATCH3,NR0B2,AL034380.1
4_Fragment_16728_lociStitched	2	65394218	65433932	511	SPRED2
3_Fragment_11793_lociStitched	16	28821665	28848104	512	AC145285.7,ATXN2L,AC145285.4,SH2B1,TUFM,MIR4721,AC133550.1
1_Fragment_6565_lociStitched	11	130000066	130005403	513	PRDM10,LINC00167
3_Fragment_291_lociStitched	1	16738532	16761949	514	RNU1-4,CROCCP4,CROCC,AL021920.3,MST1L,---
2_Fragment_4965_lociStitched	10	125081744	125107358	515	CTBP2,---
3_Fragment_484_lociStitched	1	25231505	25248616	516	AL031432.5,SYF2,AL031432.4,AL031432.3,RSRP1,---
2_Fragment_7050_lociStitched	12	31316734	31327671	517	FLJ13224,FAM60A
2_Fragment_7497_lociStitched	12	64079521	64091123	518	SRGAP1,AC020611.2
1_Fragment_10633_lociStitched	15	58328885	58335215	519	ALDH1A2
1_Fragment_17092_lociStitched	2	101325768	101333217	520	---
4_Fragment_19438_lociStitched	20	47785804	47812290	521	SULF2,---
3_Fragment_16536_lociStitched	2	47299127	47324925	522	AC106869.1,---
3_Fragment_28837_lociStitched	7	73790139	73812399	523	CLDN4,---
8_Fragment_24670_lociStitched	5	14141924	14205861	524	TRIO,---
3_Fragment_5118_lociStitched	11	2250145	2272061	525	ASCL2
2_Fragment_19430_lociStitched	20	47452064	47469581	526	---
5_Fragment_10261_lociStitched	15	29811629	29850635	527	AC022613.2,TJP1
4_Fragment_22689_lociStitched	3	194141578	194172229	528	RN7SL215P
2_Fragment_8526_lociStitched	13	33206548	33220466	529	STARD13,STARD13-AS
2_Fragment_16665_lociStitched	2	62575620	62587492	530	---
2_Fragment_32643_lociStitched	9	137070193	137088157	531	SAPCD2,UAP1L1,MAN1B1,MAN1B1-AS1
3_Fragment_2297_lociStitched	1	161381543	161401601	532	RNU6-481P,AL592295.4
2_Fragment_25467_lociStitched	5	95709692	95732961	533	RHOBTB3,AC008840.1
2_Fragment_22188_lociStitched	3	152256809	152273322	534	MBNL1-AS1,MBNL1,---
1_Fragment_32205_lociStitched	9	110251958	110260336	535	TXN
2_Fragment_6506_lociStitched	11	126372861	126388314	536	AP001318.4,ST3GAL4
1_Fragment_11588_lociStitched	16	14396228	14403327	537	---
2_Fragment_6872_lociStitched	12	15687974	15705083	538	---,EPS8
3_Fragment_28447_lociStitched	7	32657080	32682906	539	DPY19L1P1
1_Fragment_7899_lociStitched	12	104667476	104675091	540	CHST11
1_Fragment_234_lociStitched	1	12613085	12621134	541	AC254633.1,DHRS3,---
3_Fragment_15594_lociStitched	19	45464420	45486633	542	FOSB,ERCC1,RTN2
2_Fragment_31174_lociStitched	8	126553554	126572784	543	PCAT1,FAM84B,---,AC084116.4,AC083923.2
4_Fragment_19622_lociStitched	20	57250615	57292075	544	AL122058.1,BMP7
2_Fragment_13397_lociStitched	17	50025581	50038776	545	---
2_Fragment_9870_lociStitched	14	77085816	77100114	546	CIPC,AC007375.2,AC007686.2
3_Fragment_13243_lociStitched	17	43299296	43324113	547	U2,LINC00854,---
5_Fragment_14953_lociStitched	19	12932693	12966202	548	MIR6515,CALR,FARSA,GADD45GIP1,RAD23A,AC092069.1,DAND5,---,FARSA-AS1
2_Fragment_482_lociStitched	1	25165146	25185111	549	---
3_Fragment_15720_lociStitched	19	49147926	49166746	550	HRC,TRPM4,PPFIA3
1_Fragment_15939_lociStitched	19	58181415	58185109	551	ZNF274
5_Fragment_17723_lociStitched	2	164894628	164921429	552	RNA5SP111,SLC38A11,AC019197.1,---
6_Fragment_1762_lociStitched	1	120808910	120852861	553	RNVU1-19,NBPF26,---
3_Fragment_24469_lociStitched	4	184361478	184387964	554	LINC02362,---,IRF2
5_Fragment_26962_lociStitched	6	36545516	36596563	555	STK38,SRSF3
4_Fragment_23277_lociStitched	4	49091059	49121786	556	---
1_Fragment_1398_lociStitched	1	91801449	91808227	557	TGFBR3
4_Fragment_32453_lociStitched	9	127770297	127805395	558	MIR2861,MIR3960,CDK9,FPGS,SH2D3C
4_Fragment_27878_lociStitched	6	157980633	158013048	559	SYNJ2,SYNJ2-IT1,---
2_Fragment_11811_lociStitched	16	29593494	29614540	560	SMG1P2,MIR3680-2,AC009086.3,SLC7A5P1,---
1_Fragment_6202_lociStitched	11	102107667	102114981	561	AP001527.2,YAP1,AP001527.1
5_Fragment_8475_lociStitched	13	30394403	30446892	562	LINC01058,UBE2L5P,---
3_Fragment_2453_lociStitched	1	172342399	172362426	563	DNM3
2_Fragment_6685_lociStitched	12	6604432	6616057	564	CHD4,---
2_Fragment_1537_lociStitched	1	108814315	108832758	565	AKNAD1
2_Fragment_20232_lociStitched	22	12691656	12694408	566	---
2_Fragment_20601_lociStitched	22	37600483	37612124	567	GGA1
2_Fragment_21434_lociStitched	3	57947876	57963141	568	---
3_Fragment_7813_lociStitched	12	95788418	95808647	569	NTN4,RNU6-247P,LINC02410,---,AC090001.1
5_Fragment_22581_lociStitched	3	186744263	186788109	570	PSMD10P2,RNU6-1105P,AC068631.1,GPS2P2,SNORA63,SNORD2,AC112907.3,EIF4A2,SNORA81,MIR1248,SNORA4,KNG1,---
2_Fragment_2168_lociStitched	1	153625232	153637100	571	S100A1,S100A13,CHTOP,AL162258.2,AL162258.1
4_Fragment_26175_lociStitched	5	172712787	172759437	572	AC022217.2,---
4_Fragment_23131_lociStitched	4	30752245	30790915	573	AC097716.1,PCDH7,---
3_Fragment_1740_lociStitched	1	120325759	120357523	574	U1,AC244669.1,---
4_Fragment_13533_lociStitched	17	62777462	62821072	575	10-Mar,AC068512.1,---
3_Fragment_2372_lociStitched	1	167218597	167231186	576	POU2F1,AL451050.2
4_Fragment_7468_lociStitched	12	59039624	59082003	577	AC068305.2,AC068305.3
2_Fragment_4234_lociStitched	10	70575289	70586318	578	---
4_Fragment_14289_lociStitched	18	48135513	48169725	579	AC105101.1,ZBTB7C,---,RNU6-708P
3_Fragment_23563_lociStitched	4	81142320	81168857	580	AC139722.1,PRKG2,---
5_Fragment_21380_lociStitched	3	52196894	52247549	581	ALAS1,TLR9,AC097637.1,AC097637.2,TWF2,AC006252.1,PPM1M
1_Fragment_19773_lociStitched	21	7655913	7660940	582	---
3_Fragment_2008_lociStitched	1	146368735	146389532	583	U1,---
1_Fragment_18775_lociStitched	20	2100613	2106332	584	STK35
5_Fragment_15108_lociStitched	19	18260579	18306809	585	JUND,KIAA1683,MIR3188,RPL39P38,LSM4
2_Fragment_585_lociStitched	1	28350393	28371526	586	PHACTR4
3_Fragment_31804_lociStitched	9	72291556	72317225	587	RNA5SP285,LINC01504,---
2_Fragment_18611_lociStitched	2	235701931	235713654	588	AGAP1
2_Fragment_19_lociStitched	1	769538	781336	589	AL669831.5,AL669831.1,---,AL669831.3
2_Fragment_10140_lociStitched	14	103560856	103579768	590	AL139300.1,KLC1,APOPT1,RNU4-68P,BAG5,AL139300.2
2_Fragment_14331_lociStitched	18	49846197	49860967	591	MYO5B,SNHG22
3_Fragment_24052_lociStitched	4	140130226	140155245	592	MAML3,AC131182.1
2_Fragment_16245_lociStitched	2	27354985	27372981	593	AC074117.1,GTF3C2,SNX17,EIF2B4
3_Fragment_15975_lociStitched	2	3517969	3538143	594	ADI1,AC231981.1,AC108488.1,---
2_Fragment_2288_lociStitched	1	161114300	161135001	595	PFDN2,NIT1,DEDD
2_Fragment_23391_lociStitched	4	61459589	61470900	596	ADGRL3
3_Fragment_12823_lociStitched	17	17890677	17915722	597	TOM1L2,---
4_Fragment_22979_lociStitched	4	9995613	10034684	598	AC005674.1,SLC2A9,---
3_Fragment_13065_lociStitched	17	36524148	36546980	599	PIGW,MYO19,GGNBP2
2_Fragment_20719_lociStitched	22	41366354	41383731	600	TEF,RNU6-495P
1_Fragment_16018_lociStitched	2	9176335	9183318	601	---
3_Fragment_26897_lociStitched	6	33408826	33427905	602	CUTA,SYNGAP1,PHF1,---,KIFC1
2_Fragment_11187_lociStitched	15	90410025	90422274	603	IQGAP1
5_Fragment_16850_lociStitched	2	74167665	74207878	604	MOB1A,AC073263.2,AC073263.3,MTHFD2
4_Fragment_12287_lociStitched	16	74983744	75014245	605	ZNRF1,WDR59
4_Fragment_18771_lociStitched	20	1464629	1501478	606	NSFL1C,SIRPB2
3_Fragment_5711_lociStitched	11	63526864	63556970	607	RARRES3,HRASLS2
2_Fragment_6648_lociStitched	12	2875058	2892340	608	FOXM1,RHNO1,TULP3,AC005911.1
2_Fragment_644_lociStitched	1	31547072	31566011	609	LINC01226,---
6_Fragment_30238_lociStitched	8	30499148	30557017	610	AC102945.2,RBPMS
4_Fragment_27259_lociStitched	6	73693911	73725853	611	AL590428.1,CD109,---
1_Fragment_16802_lociStitched	2	70550545	70555946	612	TGFA
3_Fragment_6844_lociStitched	12	14540728	14569913	613	RN7SKP134,PLBD1-AS1,PLBD1,---,AC008114.1
2_Fragment_29398_lociStitched	7	116498045	116513494	614	AC002066.1,CAV2
2_Fragment_20314_lociStitched	22	20494390	20512862	615	KLHL22,MED15
3_Fragment_1764_lociStitched	1	120911158	120943888	616	LINC00623,AC241377.3,RNVU1-4,---
2_Fragment_18903_lociStitched	20	10664182	10676138	617	JAG1,AL050403.2,---
4_Fragment_19692_lociStitched	20	63616128	63645287	618	MHENCR,GMEB2,STMN3
5_Fragment_18120_lociStitched	2	200735304	200768376	619	LINC01792,AOX2P,AC007163.2
1_Fragment_32482_lociStitched	9	128682696	128689449	620	HMGA1P4,SET,---
2_Fragment_13593_lociStitched	17	64806092	64816899	621	PLEKHM1P1
4_Fragment_27128_lociStitched	6	47093971	47128127	622	---
3_Fragment_28810_lociStitched	7	72989015	73007977	623	PMS2P7,STAG3L3
1_Fragment_6075_lociStitched	11	86063802	86071236	624	PICALM
3_Fragment_25974_lociStitched	5	149159289	149188710	625	ABLIM3,AC012613.1
4_Fragment_33090_lociStitched	X	48890892	48920935	626	TIMM17B,PIM2,SLC35A2,---,PQBP1
3_Fragment_21329_lociStitched	3	49338870	49360140	627	USP4,GPX1,---,RHOA
1_Fragment_9652_lociStitched	14	64500378	64507490	628	ZBTB1,ZBTB25
3_Fragment_16922_lociStitched	2	85559545	85586567	629	VAMP8,RN7SL126P,GGCX,VAMP5
2_Fragment_24037_lociStitched	4	139656280	139668521	630	MGST2
2_Fragment_16280_lociStitched	2	28646674	28665405	631	AC074011.1
2_Fragment_20830_lociStitched	22	45994309	46015683	632	BX537318.1,BX537318.2
5_Fragment_30212_lociStitched	8	29641420	29676630	633	LINC00589,---
3_Fragment_13155_lociStitched	17	40167609	40195065	634	RAPGEFL1,MIR6867,CASC3
1_Fragment_19511_lociStitched	20	50757616	50765619	635	---
4_Fragment_10088_lociStitched	14	101946601	101981665	636	AL118558.4,AL118558.3,AL118558.2,DYNC1H1,---
2_Fragment_9266_lociStitched	14	22869433	22888934	637	LRP10,REM2
4_Fragment_16945_lociStitched	2	87323993	87358769	638	IGKV3OR2-268,---
4_Fragment_18741_lociStitched	20	289268	325930	639	C20orf96,ZCCHC3,SOX12,NRSN2-AS1,---
2_Fragment_11103_lociStitched	15	84908279	84931452	640	SLC28A1,---
5_Fragment_26804_lociStitched	6	30091051	30131671	641	TRIM31,TRIM31-AS1
3_Fragment_29133_lociStitched	7	98105473	98135053	642	LMTK2
4_Fragment_19767_lociStitched	21	7550815	7591822	643	---
1_Fragment_16858_lociStitched	2	74438930	74443495	644	RTKN
4_Fragment_10419_lociStitched	15	41229931	41260956	645	EXD1,CHP1
5_Fragment_19905_lociStitched	21	32431942	32465929	646	EVA1C,---
4_Fragment_6272_lociStitched	11	108537571	108572903	647	EXPH5
2_Fragment_4667_lociStitched	10	102132117	102154837	648	PPRC1,NOLC1
1_Fragment_25879_lociStitched	5	141000471	141006016	649	PCDHA8,PCDHA5,PCDHA1,PCDHAC2,PCDHA6,PCDHA13,PCDHA9,PCDHA10,---,PCDHA3,PCDHA7,PCDHA11,PCDHA2,PCDHA4,PCDHA12,PCDHAC1
2_Fragment_13771_lociStitched	17	75511006	75528246	650	TSEN54,CASKIN2,LLGL2
4_Fragment_5745_lociStitched	11	64776692	64811328	651	AP001462.1,SF1,MEN1,MAP4K2,---
4_Fragment_23090_lociStitched	4	25298256	25332498	652	ZCCHC4
3_Fragment_13809_lociStitched	17	77120790	77147563	653	SEC14L1
3_Fragment_7397_lociStitched	12	55714986	55739124	654	ITGA7,BLOC1S1,AC009779.3,RDH5,Metazoa_SRP,CD63,AC009779.1,AC009779.2
2_Fragment_21645_lociStitched	3	105352560	105370643	655	ALCAM
1_Fragment_2492_lociStitched	1	173864549	173872802	656	ZBTB37,GAS5,---
2_Fragment_7413_lociStitched	12	56151145	56161988	657	MYL6,AC034102.5,MYL6B,AC073896.4,SMARCC2
2_Fragment_26892_lociStitched	6	33288166	33301370	658	MIR6834,PFDN6,WDR46,RGL2,TAPBP
4_Fragment_30856_lociStitched	8	100442173	100476969	659	AP003472.1,AP000424.1,---
2_Fragment_15537_lociStitched	19	43524313	43536323	660	ZNF575,ETHE1
5_Fragment_29875_lociStitched	7	158427593	158469454	661	PTPRN2,---
