# Supplementary material for: Comprehensive machine learning-generated classifier identifies pro-metastatic characteristics and predicts individual treatment in pancreatic cancer: A multicenter cohort study based on super-enhancer profiling
Source: Theranostics. 2023 May 27;13(10):3290–309. doi: 10.7150/thno.84978 (PMC10283048; doi:10.7150/thno.84978)
Supplement: Supplementary file 1 — Supplementary methods, figures and tables. [file thnov13p3290s1.zip › s1/Supplementary Table S9.xlsx]

## Sheet: Sheet1
Supplementary Table S9. Super-enhancers of Patient 2 in PTs.
REGION_ID	CHROM	START	STOP	enhancerRank	Gene
1_Fragment_18786_lociStitched	18	106333	112912	1	MIR8078,ROCK1P1
1_Fragment_29131_lociStitched	3	93470286	93471177	2	---
1_Fragment_31423_lociStitched	4	49708102	49712024	3	---
12_Fragment_33340_lociStitched	5	49599342	49666884	4	---
8_Fragment_8736_lociStitched	11	126354263	126425862	5	GSEC,ST3GAL4,AP001318.4,KIRREL3
3_Fragment_6595_lociStitched	10	133667101	133690535	6	DUX4L23,DUX4L25,DUX4L24,DUX4L20,DUX4L21,DUX4L22
5_Fragment_45308_lociStitched	Y	11295206	11334486	7	DUX4L17,DUX4L16,DUX4L19,DUX4L18
9_Fragment_12355_lociStitched	14	24080185	24166122	8	PCK2,DCAF11,NRL,AL136295.3,FITM1,AL136295.5,PSME1,PSME2,AL136295.2,RNF31,EMC9,MIR7703,RNA5SP383,IRF9
7_Fragment_44006_lociStitched	9	127871979	127939530	9	AK1,AL157935.2,ST6GALNAC6,ST6GALNAC4,PIP5KL1,AL157935.1,DPM2,---
6_Fragment_36039_lociStitched	6	33275073	33324384	10	MIR6873,MIR6834,PFDN6,B3GALT4,WDR46,RGL2,ZBTB22,DAXX,TAPBP,RPS18
1_Fragment_32861_lociStitched	4	190176666	190180238	11	DUX4
4_Fragment_27803_lociStitched	22	46010142	46049024	12	BX537318.1,LINC00899,BX537318.2,PRR34,---
6_Fragment_15392_lociStitched	16	3005529	3069731	13	CLDN9,AC004233.3,AC004233.1,CLDN6,THOC6,HCFC1R1,TNFRSF12A,MMP25,BICDL2,AC108134.1,MMP25-AS1,RNU1-125P,IL32,---
5_Fragment_5510_lociStitched	10	72258444	72311490	14	DDIT4-AS1,DDIT4,---
9_Fragment_10828_lociStitched	12	122020757	122091816	15	AC156455.1,MLXIP,BCL7A,---
6_Fragment_3916_lociStitched	1	228059308	228110970	16	AL136379.1,MIR3620,ARF1,C1orf35,MRPL55,WNT3A
10_Fragment_22808_lociStitched	2	84879458	84973728	17	TMSB10,TRABD2A,AC022210.1,KCMF1,---
8_Fragment_35068_lociStitched	5	172677113	172759145	18	AC027309.1,AC022217.2,NEURL1B,---
7_Fragment_20982_lociStitched	19	45467030	45529557	19	FOSB,ERCC1,PPM1N,RTN2,VASP,OPA3,---
5_Fragment_15030_lociStitched	15	90173913	90215097	20	AC091167.1,SEMA4B
3_Fragment_6610_lociStitched	11	317490	337242	21	AC136475.1,AC136475.7,AC136475.5,AC136475.8,AC136475.4,AC136475.9,IFITM3
6_Fragment_17385_lociStitched	17	27544785	27589462	22	KSR1,---
5_Fragment_22646_lociStitched	2	70093593	70144294	23	PCBP1-AS1,AC016700.1,LINC01816,AC016700.3
5_Fragment_16862_lociStitched	17	1077906	1125221	24	Metazoa_SRP,ABR
2_Fragment_22561_lociStitched	2	66574731	66584464	25	LINC01798,---
6_Fragment_36319_lociStitched	6	43037499	43098398	26	CUL7,MRPL2,AL355385.1,PTK7,KLC4
6_Fragment_910_lociStitched	1	36348037	36402353	27	STK40,LSM10,RNU4-27P
6_Fragment_22359_lociStitched	2	54594954	54642651	28	SPTBN1
2_Fragment_30828_lociStitched	4	685647	709187	29	MFSD7,PCGF3
8_Fragment_13996_lociStitched	15	41880973	41958819	30	AC020659.1,SPTBN5,AC039056.2,EHD4-AS1,EHD4,---
3_Fragment_17856_lociStitched	17	45142903	45173619	31	HEXIM1,AC142472.1,HEXIM2,AC138150.1,AC138150.2,ACBD4
1_Fragment_22019_lociStitched	2	32916084	32916786	32	LINC00486
4_Fragment_28707_lociStitched	3	49092716	49136771	33	QRICH1,MIR6890,QARS,LAMB2,USP19
4_Fragment_21002_lociStitched	19	45861265	45904066	34	SYMPK,FOXA3,IRF2BP1,MYPOP
7_Fragment_22270_lociStitched	2	46779421	46852829	35	LINC01119,---,LINC01118,AC016722.1,SOCS5
10_Fragment_32915_lociStitched	5	1500359	1595099	36	MIR6075,LPCAT1,AC091849.2,AC026412.3,SDHAP3,---
1_Fragment_17371_lociStitched	17	26880741	26886045	37	---
4_Fragment_30845_lociStitched	4	1191103	1227134	38	CTBP1-AS,SPON2,CTBP1
5_Fragment_12225_lociStitched	13	113836530	113883228	39	GAS6-AS2,GAS6,BX072579.2,BX072579.1,GAS6-AS1,---,LINC00454
3_Fragment_3921_lociStitched	1	228130887	228153264	40	AL359510.1,GUK1,GJC2
7_Fragment_22180_lociStitched	2	42998958	43060214	41	AC016735.1,AC016735.2,LINC01819,---
6_Fragment_23528_lociStitched	2	130327804	130392823	42	AC132479.1,CCDC115,IMP4,PTPN18,---
6_Fragment_39543_lociStitched	7	100580193	100642888	43	FBXO24,LRCH4,PCOLCE-AS1,PCOLCE,MOSPD3,TFR2,---,ACTL6B
4_Fragment_2475_lociStitched	1	149829017	149864615	44	HIST2H2AA3,HIST2H4A,AC239868.1,HIST2H3C,HIST2H4B,AC239868.3,AC239868.2,HIST2H3A,HIST2H2AA4
4_Fragment_25785_lociStitched	20	36540213	36576860	45	MYL9,Metazoa_SRP,TGIF2-C20orf24,DLGAP4-AS1,TGIF2,---
3_Fragment_21051_lociStitched	19	47093176	47114663	46	SAE1,ZC3H4
3_Fragment_36020_lociStitched	6	32837257	32856510	47	AL669918.1,TAP2,PSMB8-AS1,PSMB9,PSMB8,TAP1,---
5_Fragment_26888_lociStitched	21	43711465	43741214	48	PDXK
7_Fragment_42837_lociStitched	9	34610390	34666763	49	RPP25L,DCTN3,ARID3C,AL162231.3,IL11RA,GALT,SIGMAR1,AL162231.4,AL162231.1,CCL27,AL162231.2,---
4_Fragment_30743_lociStitched	3	195884351	195915525	50	TNK2,TNK2-AS1,---,AC124944.1,AC124944.3
3_Fragment_43408_lociStitched	9	92736546	92766503	51	BICD2
5_Fragment_17728_lociStitched	17	42375872	42424413	52	STAT3,CAVIN1,---
6_Fragment_24854_lociStitched	2	231602484	231645641	53	RN7SL499P,---
2_Fragment_35991_lociStitched	6	31726708	31741209	54	DDAH2,CLIC1,MSH5,MSH5-SAPCD1,---,MPIG6B
6_Fragment_20430_lociStitched	19	17992634	18059332	55	ARRDC2,AC020904.3,RPS18P13,AC020904.1,AC020904.2,KCNN1,IL12RB1
5_Fragment_22183_lociStitched	2	43167346	43211572	56	---
8_Fragment_17769_lociStitched	17	43231159	43280432	57	RNU2-1,U2,LINC00854,---
9_Fragment_17406_lociStitched	17	28316652	28406773	58	KRT18P55,TMEM97,IFT20,TNFAIP1,POLDIP2,TMEM199,MIR4723,AC002094.1,AC002094.5,VTN,SEBOX,SARM1,AC002094.3,AC002094.4,AC002094.2,AC015917.2,SLC46A1
7_Fragment_18514_lociStitched	17	75548413	75613017	59	MYO15B,LLGL2,---
6_Fragment_3437_lociStitched	1	204448305	204517402	60	PIK3C2B,MDM4
7_Fragment_17866_lociStitched	17	45370760	45434325	61	AC003070.2,AC003070.1,ARHGAP27
5_Fragment_85_lociStitched	1	3168338	3223279	62	AL512383.1,PRDM16,---
5_Fragment_37760_lociStitched	6	159680010	159730182	63	WTAP,HNRNPH1P1,RNU4ATAC18P,SOD2,---
4_Fragment_7835_lociStitched	11	73139829	73189073	64	FCHSD2,AP002761.2,---
5_Fragment_38060_lociStitched	7	944643	989607	65	ADAP1,COX19,CYP2W1,---
6_Fragment_23464_lociStitched	2	127386363	127423961	66	MAP3K2,AC068282.1,MIR4783,PROC,---
5_Fragment_3387_lociStitched	1	203263263	203309675	67	LINC01353,CHIT1,BTG2,LINC01136,---
5_Fragment_4682_lociStitched	10	21493842	21536246	68	CASC10,MIR1915,SKIDA1,MLLT10,---
7_Fragment_13546_lociStitched	14	102497417	102558170	69	ANKRD9,RNU6-244P,MIR4309,LINC02323,TECPR2
4_Fragment_18473_lociStitched	17	74429418	74467953	70	CD300A,GPRC5C,---
7_Fragment_15665_lociStitched	16	17354932	17417740	71	XYLT1,---
9_Fragment_25461_lociStitched	20	17835130	17911847	72	AL035045.1,RNU6-192P
5_Fragment_1086_lociStitched	1	43329599	43369725	73	MPL,CDC20,MIR6734,AL139289.2,ELOVL1,---
3_Fragment_34406_lociStitched	5	132455297	132479501	74	AC116366.1,Y_RNA,C5orf56,AC116366.3
6_Fragment_28022_lociStitched	3	9861459	9918979	75	JAGN1,CIDEC,IL17RE,IL17RC,---,RNU6-882P
4_Fragment_40246_lociStitched	7	150312510	150354958	76	ZBED6CL,ACTR3C,AC005586.2,RARRES2,LRRC61,---
4_Fragment_27092_lociStitched	22	19932186	19965679	77	TXNRD2,COMT,MIR4761
5_Fragment_22831_lociStitched	2	85576726	85613055	78	VAMP5,USP39,TMEM150A,RNF181,C2orf68,VAMP8
5_Fragment_44052_lociStitched	9	128861509	128905080	79	KYAT1,LRRC8A,---
3_Fragment_9837_lociStitched	12	56628083	56646901	80	BAZ2A,ATP5B,SNORD59A
3_Fragment_31296_lociStitched	4	38662378	38688562	81	KLF3,KLF3-AS1,---
4_Fragment_14984_lociStitched	15	88620613	88660505	82	ISG20,AEN
7_Fragment_20277_lociStitched	19	12932245	12999206	83	MIR6515,CALR,FARSA,GADD45GIP1,RAD23A,AC092069.1,DAND5,NFIX,---,FARSA-AS1
4_Fragment_18729_lociStitched	17	82035541	82079483	84	GPS1,DCXR,AC137723.1,AC137723.2,RFNG,DUS1L,FASN
4_Fragment_26352_lociStitched	20	63833715	63866943	85	C20orf181,AL118506.1,ABHD16B,TPD52L2
3_Fragment_2517_lociStitched	1	151046205	151071866	86	MLLT11,C1orf56,CDC42SE1,GABPB2,---,BNIPL
6_Fragment_26268_lociStitched	20	58603375	58662613	87	LINC01711,STX16,STX16-NPEPL1,AL050327.1,APCDD1L-AS1,---
4_Fragment_36001_lociStitched	6	31943499	31985166	88	CFB,MIR1236,NELFE,SKIV2L,STK19,DXO,C4A,C2,AL645922.1
5_Fragment_15553_lociStitched	16	11583122	11622806	89	LITAF,---
7_Fragment_34497_lociStitched	5	136026332	136095816	90	TGFBI,VTRNA2-1,Vault
5_Fragment_6715_lociStitched	11	3853381	3906961	91	STIM1,AC090587.1,MIR4687,AC090587.2,AC090804.1
6_Fragment_41131_lociStitched	8	42264787	42307672	92	AC083973.1,IKBKB,---
5_Fragment_34845_lociStitched	5	154740397	154795821	93	LARP1,---
6_Fragment_15110_lociStitched	15	92800717	92856608	94	AC106028.2,FAM174B,AC106028.4,LINC01578,---
4_Fragment_36051_lociStitched	6	33570423	33600305	95	BAK1,LINC00336,GGNBP1
2_Fragment_6983_lociStitched	11	16602706	16615862	96	C11orf58,SOX6
5_Fragment_16141_lociStitched	16	56605576	56644353	97	MT2A,MT1L,AC026461.3,MT1A,MT1M,MT1JP,MT1E,MT1DP
8_Fragment_17572_lociStitched	17	35731009	35811106	98	RASL10B,GAS2L2,C17orf50,AC006237.1,MMP28,AC015849.2,TAF15,---
3_Fragment_43065_lociStitched	9	70396764	70423679	99	KLF9
6_Fragment_34567_lociStitched	5	139438190	139493175	100	DNAJC18,RNU5B-4P,ECSCR,AC142391.1,AC138517.2,TMEM173,AC138517.1,---
6_Fragment_2620_lociStitched	1	155231245	155279688	101	GBA,FAM189B,SCAMP3,CLK2,HCN3,MTX1P1
7_Fragment_19900_lociStitched	19	2443954	2504562	102	LMNB2,LINC01775,GADD45B,RNU6-993P
3_Fragment_5350_lociStitched	10	62788359	62819931	103	ADO,AL133417.1,EGR2,---
3_Fragment_7811_lociStitched	11	72024075	72049520	104	RNU6-72P,NUMA1
6_Fragment_7529_lociStitched	11	62644644	62688831	105	GANAB,INTS5,C11orf98,METTL12,SNORA57,AP001458.2,LBHD1,UBXN1,UQCC3,---,LRRN4CL
7_Fragment_8977_lociStitched	12	3075705	3130983	106	TSPAN9,Metazoa_SRP,---
3_Fragment_9073_lociStitched	12	7088193	7112387	107	C1R,C1RL,C1RL-AS1,---
3_Fragment_16396_lociStitched	16	70713062	70742645	108	AC020763.3,VAC14,---
10_Fragment_6494_lociStitched	10	127960429	128049668	109	PTPRE,---
4_Fragment_15967_lociStitched	16	31440586	31489016	110	AC026471.4,ZNF843,AC026471.1,TGFB1I1,ARMC5,AC026471.6,SLC5A2,AC026471.3,C16orf58
4_Fragment_39554_lociStitched	7	100851766	100892311	111	SLC12A9-AS1,TRIP6,MIR6875,SRRT,UFSP1,SLC12A9,---,ACHE
4_Fragment_16924_lociStitched	17	3635194	3669533	112	SHPK,AC027796.3,CTNS,AC132942.1,AC027796.4,EMC6,TAX1BP3,P2RX5-TAX1BP3
5_Fragment_2734_lociStitched	1	161153153	161188247	113	USP21,PPOX,AL590714.1,B4GALT3,UFC1,---,ADAMTS4
3_Fragment_2678_lociStitched	1	157964179	157999729	114	KIRREL1
4_Fragment_18110_lociStitched	17	57848640	57882997	115	MRPS23,CUEDC1
4_Fragment_18549_lociStitched	17	76534217	76571471	116	SNORD1B,SNHG16,SNORD1A,AC015802.4,SNORD1C,AC015802.5,AC015802.3,CYGB,AC015802.6,AC015802.1,PRCD,ST6GALNAC2,---
6_Fragment_212_lociStitched	1	8418708	8479065	117	AL096855.1,RERE,---
8_Fragment_8062_lociStitched	11	86439651	86505002	118	ME3,AP001831.1,---
3_Fragment_12369_lociStitched	14	24417006	24443470	119	KHNYN,CBLN3,AL132800.1,SDR39U1,NYNRIN,---
8_Fragment_38929_lociStitched	7	55077626	55158325	120	EGFR,---
6_Fragment_15209_lociStitched	15	99450153	99509241	121	AC015660.5,---
2_Fragment_35725_lociStitched	6	21586509	21599205	122	SOX4,AL512380.2
10_Fragment_31032_lociStitched	4	7875926	7957869	123	AC097381.1,AFAP1,---
2_Fragment_9052_lociStitched	12	6601941	6616457	124	CHD4,---
3_Fragment_11011_lociStitched	12	132490373	132515238	125	FBRSL1,---
3_Fragment_24499_lociStitched	2	207141448	207168354	126	MYOSLID,MIR7845,KLF7,---
8_Fragment_30987_lociStitched	4	6874615	6945707	127	TBC1D14,KIAA0232,---
4_Fragment_33370_lociStitched	5	52786474	52823416	128	PELO,ITGA1,---,AC022126.1
4_Fragment_23854_lociStitched	2	160196518	160227202	129	ITGB6
3_Fragment_36033_lociStitched	6	33197053	33215506	130	MIR219A1,SLC39A7,RNY4P10,RING1,HSD17B8,RXRB,ZNF70P1
4_Fragment_542_lociStitched	1	23366520	23405916	131	ZNF436-AS1,ZNF436,AL109936.2,Y_RNA,TCEA3,---
2_Fragment_7680_lociStitched	11	67344174	67359041	132	AP003419.3,POLD4,AP003419.2,RAD9A
7_Fragment_12159_lociStitched	13	111152533	111212918	133	AL390754.1,ARHGEF7,---
3_Fragment_13652_lociStitched	14	105396636	105423086	134	MTA1,AL928654.2,TEX22,---,PACS2
8_Fragment_9862_lociStitched	12	57725475	57795084	135	AGAP2-AS1,TSPAN31,MIR6759,AGAP2,CDK4,CYP27B1,9-Mar,AC025165.3,TSFM,METTL1,EEF1AKMT3,---
5_Fragment_13087_lociStitched	14	75257939	75311640	136	AF111167.1,U2,AL691403.1,FOS,LINC01220,DPPA5P4,---
5_Fragment_13610_lociStitched	14	103846397	103883961	137	LINC00637,PPP1R13B,AL132712.1,---,AL132712.2
3_Fragment_6684_lociStitched	11	2889094	2915803	138	SLC22A18,SLC22A18AS,---
3_Fragment_44214_lociStitched	9	134440643	134478229	139	RXRA
3_Fragment_7645_lociStitched	11	66300154	66329265	140	AP001107.3,CD248
4_Fragment_29654_lociStitched	3	127745579	127789694	141	MGLL,---
3_Fragment_13473_lociStitched	14	100283807	100310381	142	AL157871.6,AL157871.1,SLC25A29,MIR345
4_Fragment_43845_lociStitched	9	120893094	120931109	143	PHF19,TRAF1,---
6_Fragment_40387_lociStitched	7	157270871	157319281	144	AC004975.2,---
4_Fragment_7413_lociStitched	11	57636971	57670283	145	AP000662.2,CLP1,YPEL4,MIR130A,ZDHHC5,---
4_Fragment_33046_lociStitched	5	14141965	14174965	146	TRIO
4_Fragment_7479_lociStitched	11	61128619	61162741	147	AP000437.1,VPS37C
5_Fragment_5578_lociStitched	10	75201588	75246675	148	VDAC2,COMTD1,ZNF503-AS1,---
3_Fragment_414_lociStitched	1	16888046	16907660	149	BX284668.4,BX284668.5,RNU1-2,BX284668.6,---,CROCC
5_Fragment_25192_lociStitched	20	368055	422252	150	RBCK1,TRIB3
2_Fragment_7018_lociStitched	11	18381990	18397340	151	LDHA,MIR3159
2_Fragment_28687_lociStitched	3	48464132	48474166	152	TREX1,AC134772.2,SHISA5,ATRIP
5_Fragment_7566_lociStitched	11	63959757	64009175	153	AP000721.1,RNU6-45P,COX8A,OTUB1,MACROD1
3_Fragment_15911_lociStitched	16	30052773	30078952	154	FAM57B,ALDOA,PPP4C,AC093512.1,---
5_Fragment_19802_lociStitched	18	79943841	79989610	155	PQLC1,HSBP1L1,TXNL4A,---
4_Fragment_5783_lociStitched	10	88974341	89003372	156	FAS-AS1,FAS,ACTA2,---,STAMBPL1
3_Fragment_44148_lociStitched	9	131654040	131680005	157	RAPGEF1,---
4_Fragment_22752_lociStitched	2	74412168	74443089	158	AC005041.2,WDR54,HMGA1P8,AC005041.1,C2orf81,RTKN
5_Fragment_8562_lociStitched	11	119084302	119122763	159	HMBS,H2AFX,C2CD2L,DPAGT1,HINFP,---
1_Fragment_16479_lociStitched	16	75260724	75268643	160	BCAR1
6_Fragment_42785_lociStitched	9	33100896	33152058	161	B4GALT1,---
3_Fragment_155_lociStitched	1	6598753	6628777	162	PHF13,KLHL21,THAP3
4_Fragment_22756_lociStitched	2	74456496	74484419	163	WBP1,MOGS,MRPL53,TTC31,CCDC142,---,INO80B,INO80B-WBP1
3_Fragment_236_lociStitched	1	9380638	9414351	164	---
3_Fragment_25742_lociStitched	20	35262186	35287231	165	AL121753.2,FAM83C-AS1,MMP24-AS1,EIF6,AL121753.1,MMP24,FAM83C
3_Fragment_39780_lociStitched	7	116498494	116529028	166	AC002066.1,CAV1,CAV2
4_Fragment_18765_lociStitched	17	82836870	82868616	167	ZNF750,TBCD,---
7_Fragment_45265_lociStitched	X	154396717	154460969	168	SNORA70,AC245140.2,DNASE1L1,TAZ,CH17-340M24.3,ATP6AP1,MIR6858,FAM50A,GDI1,PLXNA3,RPL10,---
3_Fragment_16829_lociStitched	17	329833	355864	169	AC129507.1,AC129507.3,AC129507.2,RPH3AL,---
3_Fragment_408_lociStitched	1	16731971	16751424	170	RNU1-4,CROCCP4,CROCC,AL021920.3
6_Fragment_7364_lociStitched	11	47539251	47595564	171	RN7SL652P,PTPMT1,RNU5E-10P,NDUFS3,KF459542.1,CELF1,FAM180B,C1QTNF4,KBTBD4
3_Fragment_27129_lociStitched	22	20955768	20984295	172	AIFM3,LINC01637,AC002470.1,LZTR1,---
3_Fragment_16968_lociStitched	17	4985410	5014637	173	CAMTA2,AC004771.5,AC004771.3,KIF1C,INCA1
4_Fragment_33886_lociStitched	5	80229029	80258199	174	SERINC5
3_Fragment_15619_lociStitched	16	15133409	15155734	175	MIR6511B2,AC126763.1,Y_RNA,PKD1P6,MIR3180-4,PDXDC1
4_Fragment_9046_lociStitched	12	6449747	6479142	176	TAPBPL,CD27-AS1,VAMP1,AC005840.5,AC005840.4,CD27,---
1_Fragment_1170_lociStitched	1	46299014	46305323	177	UQCRH,LRRC41
1_Fragment_11876_lociStitched	13	80336207	80343616	178	SPRY2
4_Fragment_22279_lociStitched	2	46939106	46972181	179	MCFD2,AC093732.2,TTC7A
5_Fragment_24189_lociStitched	2	186569767	186605655	180	ITGAV
6_Fragment_6583_lociStitched	10	133355375	133401899	181	FUOM,AL360181.3,AL360181.4,MIR3944,ECHS1,PAOX,MTG1,---
1_Fragment_4917_lociStitched	10	33330169	33338171	182	NRP1
3_Fragment_40418_lociStitched	7	158811095	158830937	183	ESYT2,---
5_Fragment_12546_lociStitched	14	49851658	49896437	184	NEMF,RN7SL3,AL627171.1,RN7SL2,AL627171.2,ARF6,---
6_Fragment_38954_lociStitched	7	56048660	56116881	185	SNORA15,SUMF2,SNORA22B,PSPH,CCT6A,PHKG1,CHCHD2,NUPR2,---
2_Fragment_15356_lociStitched	16	2121299	2137021	186	Y_RNA,MIR3180-5,MIR4516,PKD1
3_Fragment_12794_lociStitched	14	61497523	61529555	187	AL355916.3,PRKCH
5_Fragment_39594_lociStitched	7	101909632	101956276	188	CUX1,---
6_Fragment_27841_lociStitched	22	46772426	46845319	189	TBC1D22A
4_Fragment_16294_lociStitched	16	67643923	67675793	190	CARMIL2,PARD6A,ACD,ENKD1,C16orf86,---,GFOD2
2_Fragment_4287_lociStitched	1	248820892	248843604	191	ZNF672,MIR3124,SH3BP5L
5_Fragment_40260_lociStitched	7	150783843	150821479	192	TMEM176A,TMEM176B
3_Fragment_9351_lociStitched	12	26113600	26136671	193	AC022509.3,SSPN,BHLHE41
5_Fragment_8731_lociStitched	11	126303401	126341196	194	DCPS,AP001318.3,---,GSEC
2_Fragment_19857_lociStitched	19	1398864	1414528	195	GAMT,DAZAP1
6_Fragment_6432_lociStitched	10	125081536	125137112	196	CTBP2,---
4_Fragment_17660_lociStitched	17	39715378	39756641	197	MIEN1,MIR4728,GRB7,ERBB2
7_Fragment_25992_lociStitched	20	46304858	46367186	198	CDH22,AL133227.1,SLC35C2,---,ELMO2
3_Fragment_19944_lociStitched	19	3455165	3481943	199	SMIM24,NFIC
8_Fragment_19014_lociStitched	18	12270904	12334773	200	AP005264.8,TUBB6,RNU6-170P,AP005264.1,CIDEA,AFG3L2,---
2_Fragment_18835_lociStitched	18	3591793	3606871	201	DLGAP1-AS2,DLGAP1-AS1,---,DLGAP1
8_Fragment_27823_lociStitched	22	46487675	46564925	202	CELSR1,AL021392.1,---
7_Fragment_15020_lociStitched	15	89736798	89793233	203	AC079075.1,MESP2,MESP1,WDR93,ANPEP
6_Fragment_18683_lociStitched	17	80958451	81021924	204	AC127496.4,AC127496.1,RPL12P37,CHMP6,AC127496.6,AC127496.7,RPTOR,AC127496.5,---
2_Fragment_1105_lociStitched	1	43931047	43950169	205	ARTN,IPO13,AL357079.1,---,ST3GAL3
4_Fragment_9806_lociStitched	12	55816648	55849107	206	ORMDL2,SARNP,TMEM198B,AC023055.1,DNAJC14,MMP19,---
7_Fragment_33059_lociStitched	5	14397262	14466889	207	TRIO,---
6_Fragment_21461_lociStitched	2	3487423	3537712	208	AC114810.1,ADI1,AC231981.1,AC108488.1,---
5_Fragment_13937_lociStitched	15	40037381	40084099	209	SRP14,SRP14-AS1,AC021755.3,AC021755.4,---
3_Fragment_32158_lociStitched	4	123396273	123419738	210	SPRY1,---
4_Fragment_5417_lociStitched	10	69315257	69361867	211	HK1,---
10_Fragment_35813_lociStitched	6	26155069	26250841	212	HIST1H2BD,HIST1H1E,LARP1P1,HIST1H2BE,AL353759.1,HIST1H3D,HIST1H1PS1,HIST1H4D,HIST1H2BF,AL031777.1,HIST1H4E,HIST1H2AD,AL031777.2,HIST1H2AE,HIST1H2BG,HIST1H3E,HIST1H2APS3,HIST1H4F,HIST1H1D,HIST1H3F,HIST1H4G,---
4_Fragment_18709_lociStitched	17	81681361	81714635	213	ARL16,HGS,MRPL12,AC139530.2,AC139530.3,MIR6786,AC139530.1,SLC25A10
6_Fragment_8387_lociStitched	11	111285288	111344612	214	COLCA2,COLCA1,C11orf53,---
3_Fragment_373_lociStitched	1	15682516	15706605	215	AL121992.2,PLEKHM2,---
4_Fragment_20883_lociStitched	19	42191162	42221543	216	POU2F2,DEDD2,ZNF526
4_Fragment_13393_lociStitched	14	95494336	95536845	217	AL133467.1,SCARNA13,GLRX5,SNHG10,---
1_Fragment_26274_lociStitched	20	59001149	59008097	218	CTSZ
4_Fragment_16874_lociStitched	17	1559826	1608672	219	PITPNA,RN7SL105P,SLC43A2
5_Fragment_403_lociStitched	1	16655770	16688308	220	AL137798.2,CROCCP2,RNU1-3,EIF1AXP1,AL021920.2,ESPNP
4_Fragment_14747_lociStitched	15	77495504	77530895	221	AC046168.1
5_Fragment_26970_lociStitched	21	46077990	46122954	222	COL6A2,AP001471.1
3_Fragment_19051_lociStitched	18	13366825	13390889	223	LDLRAD4
7_Fragment_23377_lociStitched	2	120203332	120255328	224	TMEM185B,MTATP6P26,MTND5P28,MTND3P10,MTCO3P43,MTND4P26,MTND4LP14,AC012363.1,RALB,---
4_Fragment_35266_lociStitched	5	181188850	181225220	225	AC008443.5,AC008443.6,TRIM7,LINC01962,AC008443.4,MIR4638,TRIM41,---,AC008443.2
2_Fragment_20746_lociStitched	19	38249691	38269228	226	PPP1R14A,SPINT2
6_Fragment_17642_lociStitched	17	39114217	39175195	227	PLXDC1,AC004408.2,AC004408.1,ARL5C,CACNB1
4_Fragment_26302_lociStitched	20	62120639	62157815	228	LSM14B,SS18L1,PSMA7
3_Fragment_3823_lociStitched	1	224431608	224460499	229	CNIH3,WDR26,---
9_Fragment_827_lociStitched	1	32868801	32965393	230	FNDC5,HPCA,TMEM54,RNF19B,---
4_Fragment_20801_lociStitched	19	39817768	39848222	231	MIR6719,DYRK1B,FBL
1_Fragment_18527_lociStitched	17	75871934	75879306	232	TRIM47,AC087289.5
3_Fragment_28749_lociStitched	3	50347391	50367839	233	TMEM115,NPRL2,Z84492.1,CYB561D2,---,CACNA2D2
5_Fragment_16782_lociStitched	16	89581048	89624972	234	DPEP1,CPNE7,---
4_Fragment_34035_lociStitched	5	95802145	95826630	235	GLRX,RHOBTB3
4_Fragment_25164_lociStitched	2	241545068	241572836	236	BOK-AS1,BOK
3_Fragment_44001_lociStitched	9	127800839	127830510	237	AL162586.1,FPGS,ENG
3_Fragment_19939_lociStitched	19	3334986	3363092	238	AC007792.1,NFIC
3_Fragment_9547_lociStitched	12	45214313	45243077	239	ANO6,PLEKHA8P1
5_Fragment_23557_lociStitched	2	131641314	131683754	240	GRAMD4P8,---,LINC01087
3_Fragment_18486_lociStitched	17	74969968	74991210	241	HID1-AS1,CDR2L,HID1
5_Fragment_26817_lociStitched	21	42008672	42064493	242	ZBTB21,ZNF295-AS1,UMODL1,---
7_Fragment_6371_lociStitched	10	122111884	122184495	243	TACC2,---
4_Fragment_38175_lociStitched	7	5552508	5575551	244	AC006483.2,AC006483.1,ACTB,---
5_Fragment_9196_lociStitched	12	12871594	12910853	245	RPL13AP20,GPRC5A,---
2_Fragment_16254_lociStitched	16	66603177	66619569	246	CMTM3,CMTM4
1_Fragment_35956_lociStitched	6	30879819	30887569	247	DDR1
3_Fragment_12185_lociStitched	13	112687679	112714447	248	AL139384.1,ATP11A
3_Fragment_34_lociStitched	1	1397285	1423366	249	MRPL20,RN7SL657P,AL391244.1,CCNL2,AL391244.2,ANKRD65,AL391244.3,---
5_Fragment_45125_lociStitched	X	130080353	130122615	250	ELF4
3_Fragment_9617_lociStitched	12	48765275	48790520	251	AC117498.1,MIR4701,AC117498.2,ADCY6,TEX49
4_Fragment_12486_lociStitched	14	35338663	35369682	252	AL133163.2,---
4_Fragment_13251_lociStitched	14	90380938	90420079	253	AL512791.2,CALM1,AL512791.1,---
4_Fragment_5030_lociStitched	10	43382700	43422444	254	HNRNPF,AL450326.1,SNORD3J,---
3_Fragment_9086_lociStitched	12	8018470	8039647	255	AC006511.4,FOXJ2
2_Fragment_22821_lociStitched	2	85432426	85447889	256	RN7SL251P,Y_RNA,SH2D6,---
3_Fragment_39536_lociStitched	7	100475297	100494630	257	TSC22D4,NYAP1,---
3_Fragment_18542_lociStitched	17	76367648	76387975	258	SPHK1,PRPSAP1
3_Fragment_28011_lociStitched	3	9766685	9794911	259	CAMK1,ARPC4-TTLL3,TADA3,ARPC4,OGG1
3_Fragment_18702_lociStitched	17	81549341	81578970	260	FAAP100,Y_RNA,NPLOC4
4_Fragment_30116_lociStitched	3	157069528	157093163	261	LINC02029,LINC00881,---,LINC00880
3_Fragment_18826_lociStitched	18	3233144	3264910	262	AP005329.3,MYL12A,AP005329.1,MYL12B,---,AP005329.2
3_Fragment_1231_lociStitched	1	50958785	50979603	263	FAF1,CDKN2C,---
4_Fragment_16655_lociStitched	16	85511822	85543013	264	GSE1
4_Fragment_34815_lociStitched	5	151739054	151773419	265	AC091982.2,AC091982.1,ATOX1,AC091982.4,G3BP1
3_Fragment_26101_lociStitched	20	50319270	50342177	266	LINC01271
5_Fragment_7611_lociStitched	11	65278768	65318007	267	CDC42EP2,POLA2,---
5_Fragment_6618_lociStitched	11	434640	470843	268	RN7SL838P,PTDSS2,AC138230.1,ANO9
6_Fragment_40288_lociStitched	7	151408193	151461373	269	WDR86-AS1,WDR86,MIR3907,AC005996.2,CRYGN,---
2_Fragment_40194_lociStitched	7	144352272	144366792	270	OR2A1-AS1,ARHGEF5,AC074386.1
1_Fragment_12285_lociStitched	14	21068244	21075968	271	NDRG2,ARHGEF40
4_Fragment_19840_lociStitched	19	911497	942379	272	KISS1R,R3HDM4,AC005379.1,ARID3A
5_Fragment_14706_lociStitched	15	75327016	75370399	273	NEIL1,COMMD4,AC068338.3,MIR631,AC068338.2,MAN2C1,SIN3A
5_Fragment_17928_lociStitched	17	47809958	47852444	274	OSBPL7,LRRC46,MRPL10,SCRN2,SP6
3_Fragment_7683_lociStitched	11	67449451	67485473	275	CABP4,AIP,GPR152,TMEM134
4_Fragment_25124_lociStitched	2	240584545	240627372	276	CAPN10,CAPN10-AS1,GPR35,---
3_Fragment_41064_lociStitched	8	38756091	38780358	277	TACC1,---
7_Fragment_38857_lociStitched	7	47599766	47661658	278	LINC01447,C7orf65,---
1_Fragment_32862_lociStitched	5	9928	12086	279	---
4_Fragment_21761_lociStitched	2	20155972	20188079	280	AC098828.1,RN7SL140P,RNU6-961P,---
4_Fragment_28660_lociStitched	3	47379174	47426068	281	PTPN23,AC099778.1,SCAP,---
4_Fragment_16791_lociStitched	16	89686014	89724706	282	SPATA2L,LINC02166,VPS9D1-AS1,ZNF276,VPS9D1,CDK10
4_Fragment_16267_lociStitched	16	66924590	66963878	283	RRAD,FAM96B,CES2,AC009084.1,AC009084.3,CES3,---
3_Fragment_26369_lociStitched	20	64211520	64236960	284	---,MYT1
6_Fragment_27223_lociStitched	22	23950644	23990427	285	DDTL,AC253536.6,GSTT2B,AC253536.2,GSTT2,DDT,AC253536.5,AP000350.3,AC253536.1
4_Fragment_907_lociStitched	1	36289722	36324989	286	SH3D21,EVA1B,THRAP3,---,AL591845.1
4_Fragment_18693_lociStitched	17	81284556	81317340	287	SLC38A10,LINC00482,---,TMEM105
3_Fragment_6012_lociStitched	10	100345142	100375706	288	SCD,AL139819.1,OLMALINC,---
3_Fragment_13570_lociStitched	14	103045114	103076393	289	CDC42BPB,---
2_Fragment_30120_lociStitched	3	157157488	157177198	290	AC104411.1,CCNL1,KRT18P34,AC092944.1,RNA5SP146,---
3_Fragment_37677_lociStitched	6	157304498	157324985	291	TMEM242,AL390955.2
2_Fragment_7593_lociStitched	11	64867792	64880774	292	EHD1
2_Fragment_27710_lociStitched	22	42642868	42663277	293	CYB5R3
3_Fragment_38790_lociStitched	7	44747410	44770565	294	ZMIZ2
3_Fragment_14063_lociStitched	15	44710078	44736702	295	PATL2,B2M,TRIM69,---
3_Fragment_30453_lociStitched	3	184133910	184159018	296	AC131235.4,AC131235.3,EIF2B5,DVL3,AC131235.1,---
7_Fragment_34850_lociStitched	5	154815064	154861028	297	Metazoa_SRP,MIR378H,CNOT8,FAXDC2,LARP1
5_Fragment_8685_lociStitched	11	124739243	124770965	298	NRGN,AP000866.5,AP000866.2,VSIG2,ESAM,MSANTD2,---
3_Fragment_35949_lociStitched	6	30750863	30783357	299	RN7SL353P,HCG20,---
2_Fragment_233_lociStitched	1	9278339	9297867	300	SPSB1
4_Fragment_17300_lociStitched	17	19345221	19381301	301	B9D1,MAPK7,---
3_Fragment_3342_lociStitched	1	201887699	201920132	302	AL513217.1,SHISA4,LMOD1
5_Fragment_8987_lociStitched	12	3203775	3253474	303	AC005912.1,TSPAN9,---
5_Fragment_18237_lociStitched	17	64105632	64157480	304	ERN1,SNORD104,SNORA50,SNORA50C,SNHG25,TEX2,---
2_Fragment_38139_lociStitched	7	4667325	4685818	305	FOXK1
2_Fragment_2625_lociStitched	1	155307583	155327296	306	FDPS,RUSC1,RUSC1-AS1
2_Fragment_70_lociStitched	1	2575015	2590825	307	AL139246.3,FAM213B,MMEL1
9_Fragment_5966_lociStitched	10	97821159	97899513	308	GOLGA7B,LINC00866,CRTAC1
2_Fragment_26324_lociStitched	20	62936506	62958006	309	GID8,DIDO1,SLC17A9
3_Fragment_2501_lociStitched	1	150530288	150555273	310	MIR4257,ADAMTSL4,AL356356.1,---
4_Fragment_44121_lociStitched	9	130823110	130863256	311	ABL1
4_Fragment_42851_lociStitched	9	35069082	35104105	312	VCP,FANCG,PIGO,STOML2,AL353795.2,FAM214B
3_Fragment_34484_lociStitched	5	135376183	135400737	313	H2AFY,AC026691.1
4_Fragment_19045_lociStitched	18	13215969	13247044	314	AP001198.1,LDLRAD4,AP002505.1,C18orf15
3_Fragment_18_lociStitched	1	995384	1015804	315	AL645608.8,ISG15,AL645608.4,HES4,AL645608.2,---
4_Fragment_5864_lociStitched	10	93412254	93447585	316	MYOF
5_Fragment_12336_lociStitched	14	23550083	23589899	317	ZFHX2,THTPA,AP1G2,AL135999.1,JPH4,ZFHX2-AS1,---
3_Fragment_21323_lociStitched	19	56116578	56145287	318	AC024580.2,ZNF787,ZNF444
2_Fragment_26966_lociStitched	21	45970035	45984840	319	COL6A1,AJ011932.1
3_Fragment_22617_lociStitched	2	69290158	69311159	320	---
3_Fragment_36883_lociStitched	6	108556901	108583566	321	FOXO3,---
6_Fragment_7540_lociStitched	11	62751839	62806792	322	POLR2G,ZBTB3,TAF6L,AP001160.2,MIR6514,MIR6748,TMEM179B,TMEM223,AP001160.3,NXF1,STX5
2_Fragment_7438_lociStitched	11	59171300	59188199	323	DTX4
4_Fragment_29512_lociStitched	3	123058076	123092509	324	PDIA5
6_Fragment_42329_lociStitched	8	140573509	140615943	325	AC067931.3,AGO2
4_Fragment_8413_lociStitched	11	111909782	111945630	326	HSPB2,C11orf52,HSPB2-C11orf52,DIXDC1,CRYAB,RNA5SP351,---,AP000907.2
3_Fragment_20293_lociStitched	19	13860324	13883647	327	MIR181C,MIR181D,NANOS3,C19orf57
7_Fragment_41390_lociStitched	8	66506709	66560459	328	C8orf46,---
5_Fragment_32795_lociStitched	4	185793757	185840498	329	SORBS2,---
3_Fragment_34625_lociStitched	5	141834393	141859477	330	PCDH1,---
4_Fragment_3877_lociStitched	1	226701519	226739706	331	ITPKB,---
6_Fragment_27770_lociStitched	22	44638438	44700035	332	ANP32BP2,PRR5
5_Fragment_38031_lociStitched	7	531743	571090	333	AC147651.1,PRKAR1B
2_Fragment_26614_lociStitched	21	33402012	33415454	334	IFNGR2
4_Fragment_54_lociStitched	1	1872022	1911241	335	GNB1,AL109917.1,---
3_Fragment_23773_lociStitched	2	156319194	156343851	336	AC074099.1,NR4A2
3_Fragment_21910_lociStitched	2	27355595	27382512	337	AC074117.1,GTF3C2,SNX17,EIF2B4,ZNF513,PPM1G
2_Fragment_34584_lociStitched	5	140106202	140115566	338	LINC01024,PURA,---
5_Fragment_33624_lociStitched	5	68249846	68304278	339	PIK3R1
3_Fragment_44358_lociStitched	X	2472683	2504186	340	ZBED1,DHRSX,---
7_Fragment_43323_lociStitched	9	89592895	89656977	341	GADD45G,UNQ6494,---
4_Fragment_10652_lociStitched	12	113258460	113301078	342	MIR6762,TPCN1,SLC8B1
2_Fragment_11981_lociStitched	13	98563902	98579625	343	STK24-AS1,STK24
4_Fragment_20288_lociStitched	19	13761875	13798493	344	AC008686.1,C19orf53,MRI1,AC020916.2,ZSWIM4,CCDC130
2_Fragment_21822_lociStitched	2	24075395	24085979	345	SF3B6,FAM228B,TP53I3
4_Fragment_22252_lociStitched	2	46275845	46316258	346	EPAS1,---
3_Fragment_37703_lociStitched	6	158037633	158062708	347	SYNJ2
3_Fragment_32900_lociStitched	5	1127090	1156748	348	---
2_Fragment_21110_lociStitched	19	48866045	48877235	349	PLEKHA4,PPP1R15A
3_Fragment_17735_lociStitched	17	42551689	42580083	350	AC067852.2,COASY,PSMC3IP,MLX,HSD17B1,AC067852.1,RETREG3
6_Fragment_28519_lociStitched	3	42042603	42092956	351	AC093414.1,---,TRAK1
3_Fragment_3891_lociStitched	1	226972621	226990998	352	COQ8A,CDC42BPA
4_Fragment_12322_lociStitched	14	23055381	23097145	353	CDH24,ACIN1,C14orf119
3_Fragment_44282_lociStitched	9	136881253	136906125	354	MIR4479,TRAF2
5_Fragment_13802_lociStitched	15	31200237	31237761	355	LINC02352,AC012236.1,---
3_Fragment_18112_lociStitched	17	57934598	57957237	356	AC015813.4,CUEDC1,---
1_Fragment_35916_lociStitched	6	29940702	29946827	357	AL671277.1,HLA-A
3_Fragment_20854_lociStitched	19	41349162	41379284	358	TMEM91,AC011462.1,B9D2,TGFB1,AC011462.4
5_Fragment_44691_lociStitched	X	49148025	49189819	359	RN7SL262P,AC231657.2,MAGIX,AC231657.1,PLP2,PRICKLE3,SYP
4_Fragment_843_lociStitched	1	33219738	33262229	360	ZNF362,AL513327.3
5_Fragment_4025_lociStitched	1	231376108	231423588	361	EGLN1,---
6_Fragment_32214_lociStitched	4	128550535	128602629	362	AC110609.1,AC078850.1,AC078850.2,---
3_Fragment_26345_lociStitched	20	63624585	63659909	363	MHENCR,GMEB2,RTEL1,STMN3,RTEL1-TNFRSF6B,---
3_Fragment_27172_lociStitched	22	22288523	22299863	364	AC245060.2,---
2_Fragment_14535_lociStitched	15	68805710	68822614	365	SPESP1,ANP32A
4_Fragment_19726_lociStitched	18	75203335	75228386	366	ZADH2,TSHZ1
2_Fragment_41632_lociStitched	8	92093432	92104821	367	RUNX1T1
5_Fragment_5116_lociStitched	10	46360684	46399035	368	ANXA8L1,FAM25BP,AC244230.1,---
4_Fragment_17212_lociStitched	17	16380372	16420879	369	AC093484.4,UBB,AC093484.3,TRPV2,AC093484.2,---
3_Fragment_25028_lociStitched	2	237465425	237490595	370	MLPH
2_Fragment_16756_lociStitched	16	88778954	88793426	371	PIEZO1,---
3_Fragment_12490_lociStitched	14	35383328	35406290	372	NFKBIA,AL133163.1,---
2_Fragment_9129_lociStitched	12	10361639	10373194	373	AC022075.1,KLRK1,---,KLRC4-KLRK1
4_Fragment_8586_lociStitched	11	119723502	119765264	374	AP003390.1,NECTIN1
3_Fragment_12471_lociStitched	14	34537327	34557469	375	AL445363.1,AL445363.3,EAPP,RNU1-27P,RNU1-28P,AL445363.2
3_Fragment_21139_lociStitched	19	49662685	49692538	376	PRMT1,BCL2L12,IRF3,AC011495.3,MIR5088,CPT1C,ADM5
2_Fragment_37655_lociStitched	6	156775627	156796252	377	ARID1B,MIR4466,AL355297.2,AL355297.4,---
6_Fragment_20320_lociStitched	19	14494322	14546158	378	GIPC1,MIR639,DNAJB1,TECR,---
3_Fragment_6744_lociStitched	11	6388260	6420795	379	SMPD1,APBB1
2_Fragment_7542_lociStitched	11	62829458	62843678	380	STX5,AP001160.1,WDR74,RNU2-2P,AP001160.5
3_Fragment_30893_lociStitched	4	2816838	2845510	381	ADD1,SH3BP2,---
7_Fragment_7174_lociStitched	11	34221312	34285356	382	ABTB2,---
5_Fragment_26958_lociStitched	21	45511724	45553883	383	SLC19A1,---,COL18A1
5_Fragment_17753_lociStitched	17	42823179	42868143	384	MIR6781,PSME3,BECN1,AOC3,AOC4P,AOC2
1_Fragment_10500_lociStitched	12	106134954	106142009	385	NUAK1
3_Fragment_646_lociStitched	1	26770928	26800904	386	PIGV,ARID1A
3_Fragment_3978_lociStitched	1	230065932	230088806	387	GALNT2
4_Fragment_38764_lociStitched	7	44016766	44047913	388	POLR2J4,AC004951.4,LINC00957,RASA4CP,DBNL,---
5_Fragment_25983_lociStitched	20	45910987	45949570	389	PLTP,PCIF1,ZNF335,---
3_Fragment_23132_lociStitched	2	105732004	105763698	390	NCK2
1_Fragment_30008_lociStitched	3	150406897	150412204	391	TSC22D2
4_Fragment_33024_lociStitched	5	10723543	10763557	392	AC012629.2,DAP
3_Fragment_25225_lociStitched	20	1880363	1909724	393	AL117335.1,SIRPA
3_Fragment_30427_lociStitched	3	183244992	183268828	394	B3GNT5,RNA5SP151,MCF2L2
4_Fragment_28721_lociStitched	3	49397699	49430193	395	TCTA,RHOA,NICN1,AMT,AC104452.1
1_Fragment_10548_lociStitched	12	108851941	108859520	396	DAO,SSH1
4_Fragment_23256_lociStitched	2	111345461	111378970	397	MIR4435-2HG,---
2_Fragment_39161_lociStitched	7	74451095	74466932	398	GTF2IRD1
3_Fragment_30802_lociStitched	3	197652463	197680899	399	AC024560.1,MIR922,RUBCN,---
2_Fragment_21817_lociStitched	2	23924781	23942395	400	UBXN2A,ATAD2B
3_Fragment_954_lociStitched	1	39103874	39133775	401	RNU6-608P,MACF1
6_Fragment_14291_lociStitched	15	59275403	59330228	402	MYO1E,---
3_Fragment_27210_lociStitched	22	23742067	23769961	403	VPREB3,ZNF70,C22orf15,MMP11,CHCHD10
5_Fragment_22172_lociStitched	2	42844054	42882301	404	---
1_Fragment_12846_lociStitched	14	64500479	64508382	405	ZBTB1,ZBTB25
4_Fragment_21594_lociStitched	2	10254897	10287499	406	RN7SL66P
3_Fragment_17703_lociStitched	17	41663442	41691737	407	AC130686.1,EIF1,---
3_Fragment_9033_lociStitched	12	6160131	6184201	408	AC005845.1
4_Fragment_37416_lociStitched	6	144263595	144298897	409	UTRN
2_Fragment_24840_lociStitched	2	231187079	231202199	410	ARMC9
3_Fragment_9853_lociStitched	12	57457785	57490819	411	GLI1,ARHGAP9,MARS,---,INHBE
3_Fragment_21850_lociStitched	2	25293601	25324810	412	DNMT3A
6_Fragment_27394_lociStitched	22	30559746	30610480	413	GAL3ST1,AC005006.1,PES1,TCN2
4_Fragment_29889_lociStitched	3	141330052	141371865	414	AC117383.1,ZBTB38,PXYLP1,---
6_Fragment_15876_lociStitched	16	29074107	29134513	415	AC009093.9,RRN3P2,AC009093.8,AC009093.3,---
4_Fragment_34416_lociStitched	5	132806729	132841305	416	8-Sep,AC004775.1,SOWAHA,SHROOM1
4_Fragment_39568_lociStitched	7	101215565	101252880	417	ZNHIT1,PLOD3,FIS1,CLDN15
4_Fragment_21391_lociStitched	19	58378730	58410484	418	ZNF837,MIR4754,RPS5,ZNF584,LINC02560,RNF225,AC012313.1
7_Fragment_1210_lociStitched	1	47848827	47913823	419	TRABD2B
1_Fragment_9065_lociStitched	12	6923212	6930929	420	ATN1,ENO2
2_Fragment_36711_lociStitched	6	87151375	87157270	421	AL139274.2,ZNF292
2_Fragment_37100_lociStitched	6	124954946	124966443	422	RNF217-AS1,RNF217,---
2_Fragment_1378_lociStitched	1	58772001	58787340	423	JUN,LINC01135,---
6_Fragment_36312_lociStitched	6	42878653	42931871	424	RPL7L1,C6orf226,PTCRA,CNPY3,---
4_Fragment_25686_lociStitched	20	32740741	32778734	425	COMMD7,DNMT3B,---
2_Fragment_42417_lociStitched	8	144094471	144108079	426	CYC1,MAF1,WDR97,SHARPIN
4_Fragment_44199_lociStitched	9	133844100	133878440	427	VAV2,---
2_Fragment_73_lociStitched	1	2638441	2656636	428	TTC34
4_Fragment_38164_lociStitched	7	5379086	5413923	429	TNRC18,---
2_Fragment_17029_lociStitched	17	7571853	7585194	430	SNORA48,MPDU1,AC016876.1,SNORD10,EIF4A1,AC016876.2,CD68,SNORA67,SENP3-EIF4A1,SENP3,---
3_Fragment_18520_lociStitched	17	75706020	75738122	431	ITGB4,SAP30BP
4_Fragment_9711_lociStitched	12	51844883	51871434	432	AC068987.1,FIGNL2,---
2_Fragment_3535_lociStitched	1	207849925	207870028	433	C1orf132,---
3_Fragment_6403_lociStitched	10	124126710	124154904	434	---
7_Fragment_24054_lociStitched	2	173982264	174054251	435	AC016737.2,LINC01960,RPSAP24
3_Fragment_10758_lociStitched	12	120249240	120265980	436	PXN
3_Fragment_21272_lociStitched	19	54171261	54202219	437	TMC4,MBOAT7,TSEN34,AC245052.1,RPS9,---
4_Fragment_34530_lociStitched	5	138438401	138468420	438	REEP2,AC113403.1,EGR1
6_Fragment_38045_lociStitched	7	794513	834903	439	SUN1
4_Fragment_28725_lociStitched	3	49443584	49472766	440	RNA5SP130,DAG1
6_Fragment_22976_lociStitched	2	96787403	96848965	441	MIR3127,AC092636.1,CNNM3,ANKRD23,CNNM4,ANKRD39
3_Fragment_28077_lociStitched	3	11580629	11602533	442	VGLL4
3_Fragment_14888_lociStitched	15	82916368	82953699	443	AC022558.2,HOMER2
3_Fragment_16072_lociStitched	16	50570532	50597034	444	NKD1
4_Fragment_778_lociStitched	1	31411865	31446398	445	SERINC2,---
2_Fragment_43459_lociStitched	9	94995339	95009206	446	C9orf3
3_Fragment_24672_lociStitched	2	219205560	219230791	447	ANKZF1,ATG9A,ABCB6,ZFAND2B
1_Fragment_42412_lociStitched	8	143982456	143988623	448	PARP10
3_Fragment_7027_lociStitched	11	18696956	18722845	449	AC103974.1,TMEM86A,IGSF22
3_Fragment_18211_lociStitched	17	63444229	63479524	450	AC005828.5,CYB561,AC113554.1,ACE,---
3_Fragment_7268_lociStitched	11	43921734	43946438	451	C11orf96,AC087521.3,AC087521.1
2_Fragment_40922_lociStitched	8	29339763	29353774	452	DUSP4,AC084262.1,---
3_Fragment_19761_lociStitched	18	77043877	77069738	453	MBP,---
2_Fragment_34793_lociStitched	5	150777521	150791657	454	SMIM3,---
2_Fragment_6487_lociStitched	10	127904605	127924141	455	PTPRE
5_Fragment_42242_lociStitched	8	133340165	133386418	456	---
1_Fragment_24489_lociStitched	2	206083459	206087720	457	INO80D,AC007383.2
2_Fragment_36954_lociStitched	6	111588929	111607507	458	TRAF3IP2,Z97989.1,---,TRAF3IP2-AS1
4_Fragment_38198_lociStitched	7	6367258	6396867	459	RAC1
2_Fragment_32549_lociStitched	4	156961399	156973285	460	AC093325.1,PDGFC
3_Fragment_39926_lociStitched	7	129947337	129971410	461	UBE2H,AC073320.1,Y_RNA
5_Fragment_28860_lociStitched	3	57942873	57985065	462	---
4_Fragment_39237_lociStitched	7	76356715	76394470	463	AC005522.1,YWHAG,SSC4D
4_Fragment_21541_lociStitched	2	9177817	9214321	464	ASAP2
4_Fragment_36270_lociStitched	6	41757061	41788422	465	AL365205.3,TOMM6,PRICKLE4,AL365205.1,FRS3
2_Fragment_17696_lociStitched	17	41535142	41551031	466	LINC00974,---
3_Fragment_33310_lociStitched	5	43057857	43078216	467	ZNF131,AC025171.1,AC025171.4,---
3_Fragment_18573_lociStitched	17	77340880	77367844	468	2023-09-09
3_Fragment_37388_lociStitched	6	142925969	142948284	469	AL355304.1,HIVEP2,---
1_Fragment_38681_lociStitched	7	39947659	39954366	470	AC072061.1,CDK13,---
5_Fragment_4426_lociStitched	10	5563361	5612828	471	AL365356.4,---,AL365356.5
5_Fragment_6205_lociStitched	10	113056289	113106336	472	TCF7L2,---
3_Fragment_32379_lociStitched	4	145909060	145939942	473	ZNF827,---
3_Fragment_42920_lociStitched	9	37902633	37930391	474	SLC25A51,SHB,AL138752.2,---
1_Fragment_41033_lociStitched	8	38171739	38178744	475	LSM1,BAG4
4_Fragment_14961_lociStitched	15	85578495	85610057	476	AC087286.3,AKAP13
6_Fragment_17748_lociStitched	17	42743405	42799318	477	EZH1,AC100793.4,RAMP2-AS1,HMGN2P15,RAMP2,VPS25,WNK4,COA3,CNTD1,---
2_Fragment_495_lociStitched	1	21276458	21291945	478	ECE1,---
4_Fragment_32492_lociStitched	4	153485816	153520111	479	TMEM131L
3_Fragment_5091_lociStitched	10	45417023	45434866	480	ALOX5,---
1_Fragment_8552_lociStitched	11	118788146	118793311	481	DDX6,AP004609.3
3_Fragment_15928_lociStitched	16	30554672	30586630	482	ZNF764,AC002310.2,AC093249.2,ZNF785,ZNF688,---
4_Fragment_20919_lociStitched	19	43562111	43598427	483	L34079.3,PINLYP,XRCC1,SRRM5,L34079.1,ZNF576,IRGQ
2_Fragment_32812_lociStitched	4	186188934	186205688	484	FLJ38576,CYP4V2
3_Fragment_25272_lociStitched	20	3764697	3786623	485	SPEF1,C20orf27,CDC25B,CENPB
4_Fragment_35011_lociStitched	5	170278245	170313597	486	LINC01366,LCP2,AC034199.1,---
3_Fragment_503_lociStitched	1	21631593	21654356	487	RAP1GAP
2_Fragment_40102_lociStitched	7	140048785	140063897	488	PARP12
3_Fragment_20329_lociStitched	19	15106520	15126322	489	SYDE1,AC003956.1,ILVBL
3_Fragment_42872_lociStitched	9	35745787	35771695	490	RGP1,GBA2,AL133410.2,MSMP,AL133410.1
1_Fragment_9561_lociStitched	12	45725567	45733490	491	AC008124.1,ARID2
4_Fragment_3498_lociStitched	1	206454553	206488516	492	IKBKE,MIR6769B,SRGAP2
3_Fragment_37020_lociStitched	6	116250071	116280656	493	DSE,TSPYL4,AL050331.1,TSPYL1,---,AL050331.3,AL590542.1
7_Fragment_5463_lociStitched	10	70651174	70691147	494	ADAMTS14
3_Fragment_29821_lociStitched	3	138102430	138126551	495	KRT8P36,DZIP1L,A4GNT
6_Fragment_36165_lociStitched	6	36947390	37000289	496	PI16,MTCH1,---
4_Fragment_198_lociStitched	1	8199795	8240200	497	LINC01714,RNU1-7P,AL358876.2,---
2_Fragment_15920_lociStitched	16	30367128	30379876	498	TBC1D10B,MYLPF,ZNF48,---,1-Sep,AC116348.4
1_Fragment_34962_lociStitched	5	163502455	163510349	499	MAT2B
3_Fragment_17816_lociStitched	17	44215989	44248642	500	UBTF,AC003102.2,AC003102.1,AC004596.1,SLC4A1,---
4_Fragment_42883_lociStitched	9	36125539	36164423	501	GLIPR2,---
4_Fragment_10622_lociStitched	12	111755822	111792795	502	ALDH2,ACAD10,AC002996.1
3_Fragment_39496_lociStitched	7	99378608	99410344	503	PDAP1,BUD31,ARPC1B,---,AC004922.1
3_Fragment_12365_lociStitched	14	24337581	24372970	504	RIPK3,AL096870.1,U6,NFATC4
2_Fragment_34403_lociStitched	5	132369044	132391087	505	MIR3936HG,SLC22A5,---
3_Fragment_9722_lociStitched	12	52061509	52083982	506	ATG101,AC025259.1,OR7E47P
2_Fragment_26358_lociStitched	20	63967105	63982087	507	ZNF512B,SAMD10,PRPF6
2_Fragment_17231_lociStitched	17	17040820	17054322	508	MPRIP,---
2_Fragment_9227_lociStitched	12	14768606	14776777	509	HIST4H4,H2AFJ
2_Fragment_14073_lociStitched	15	45183107	45202254	510	AC051619.8,SHF,AC051619.7,AC051619.4
4_Fragment_41042_lociStitched	8	38428892	38469352	511	RPS20P22,FGFR1,---
7_Fragment_8965_lociStitched	12	2957900	3005173	512	TEAD4,---
2_Fragment_26478_lociStitched	21	15050287	15066772	513	NRIP1,AF127577.5,AF127577.6
2_Fragment_7156_lociStitched	11	33721167	33738777	514	CD59,---
2_Fragment_28773_lociStitched	3	52036540	52049078	515	---,DUSP7
3_Fragment_35988_lociStitched	6	31650612	31682338	516	BAG6,APOM,AL662899.3,C6orf47-AS1,GPANK1,Y_RNA,C6orf47,LY6G5B,CSNK2B,LY6G5C
3_Fragment_11978_lociStitched	13	98519776	98545022	517	STK24
6_Fragment_2103_lociStitched	1	115087568	115148698	518	TSPAN2,LINC01765
1_Fragment_31965_lociStitched	4	102824165	102829950	519	AC018797.2,UBE2D3
2_Fragment_27667_lociStitched	22	41434178	41448935	520	TOB2
3_Fragment_10121_lociStitched	12	76010211	76033572	521	AC011611.4,AC011611.3,PHLDA1
5_Fragment_26342_lociStitched	20	63552177	63591033	522	HELZ2,FNDC11,GMEB2
6_Fragment_42128_lociStitched	8	126531397	126580369	523	PCAT1,FAM84B,---,AC084116.4,AC083923.2
4_Fragment_27723_lociStitched	22	42992700	43015829	524	PACSIN2
2_Fragment_7483_lociStitched	11	61330541	61347164	525	TKFC,DDB1
3_Fragment_34208_lociStitched	5	115599364	115627023	526	AC010226.1,TICAM2,TMED7-TICAM2,TMED7,---
2_Fragment_17053_lociStitched	17	8172209	8190821	527	SNORD118,MIR4521,AC129492.7,TMEM107,BORCS6,AC129492.4
3_Fragment_9756_lociStitched	12	53365000	53385172	528	SP1
5_Fragment_13599_lociStitched	14	103695280	103742311	529	AL049840.4,AL049840.2,Y_RNA,ZFYVE21,XRCC3,KLC1,---,PPP1R13B,AL049840.3
5_Fragment_8576_lociStitched	11	119421536	119475918	530	THY1,DUXAP5,USP2-AS1,---
4_Fragment_34462_lociStitched	5	134543634	134578039	531	JADE2
3_Fragment_23114_lociStitched	2	105392911	105410983	532	FHL2
3_Fragment_6893_lociStitched	11	12266464	12289359	533	MICALCL,---
3_Fragment_7764_lociStitched	11	69938792	69971093	534	---
2_Fragment_24353_lociStitched	2	197498100	197517658	535	HSPE1,HSPE1-MOB4,HSPD1,MOB4
1_Fragment_12551_lociStitched	14	49996770	50004499	536	---,LINC01588
5_Fragment_35978_lociStitched	6	31525761	31561254	537	MCCD1,AL663061.1,SNORD117,DDX39B-AS1,ATP6V1G2-DDX39B,DDX39B,NFKBIL1,SNORD84,ATP6V1G2,---
3_Fragment_29644_lociStitched	3	127574848	127592411	538	MIR6825,MIR7976,TPRA1,---
5_Fragment_38025_lociStitched	7	470938	508073	539	AC147651.2,PDGFA
5_Fragment_44019_lociStitched	9	128189969	128234102	540	DNM1,CIZ1,---
3_Fragment_34529_lociStitched	5	138336999	138361594	541	CDC25C,KDM3B,AC104116.1,FAM53C
3_Fragment_24374_lociStitched	2	200304690	200331217	542	SPATS2L,---
1_Fragment_25385_lociStitched	20	10669506	10676137	543	JAG1,AL050403.2,---
2_Fragment_44204_lociStitched	9	133975976	133994680	544	VAV2
6_Fragment_18758_lociStitched	17	82670579	82718804	545	RAB40B,AC024361.2,FN3KRP
1_Fragment_82_lociStitched	1	3069475	3075489	546	PRDM16,---
2_Fragment_16386_lociStitched	16	70426647	70440339	547	ST3GAL2
1_Fragment_3405_lociStitched	1	203624540	203632622	548	ATP2B4
1_Fragment_20569_lociStitched	19	29662106	29670181	549	PLEKHF1
3_Fragment_26793_lociStitched	21	41410686	41428747	550	MX1
3_Fragment_41206_lociStitched	8	48395878	48420933	551	---
6_Fragment_21753_lociStitched	2	20035944	20092684	552	LAPTM4A,AC098828.2,AC098828.3,---
6_Fragment_25799_lociStitched	20	37288791	37337973	553	MANBAL
3_Fragment_18498_lociStitched	17	75249300	75273698	554	GGA3,MRPS7,AC022211.2,MIF4GD,---,SLC25A19
3_Fragment_19686_lociStitched	18	70286076	70303188	555	SOCS6
2_Fragment_39893_lociStitched	7	128522860	128536779	556	AC090114.2,AC090114.3
3_Fragment_5718_lociStitched	10	86389087	86414319	557	---
2_Fragment_26441_lociStitched	21	8379683	8391707	558	MIR6724-3,FP236383.1,pRNA,---
4_Fragment_15753_lociStitched	16	22188032	22233330	559	EEF2K,SDR42E2
2_Fragment_15087_lociStitched	15	91851350	91868639	560	SLCO3A1
2_Fragment_4441_lociStitched	10	5964370	5979154	561	IL15RA
3_Fragment_17995_lociStitched	17	50026064	50049003	562	---
3_Fragment_36058_lociStitched	6	33769709	33790170	563	LEMD2
3_Fragment_14068_lociStitched	15	44811536	44833138	564	AC122108.1,SORD2P
6_Fragment_29695_lociStitched	3	129159583	129212573	565	AC108673.3,ISY1-RAB43,ISY1,CNBP
6_Fragment_6989_lociStitched	11	16917342	16968889	566	PLEKHA7
2_Fragment_39958_lociStitched	7	131091078	131111829	567	LINC-PINT,MKLN1,---
3_Fragment_25942_lociStitched	20	44596132	44619146	568	PKIG,ADA
4_Fragment_26647_lociStitched	21	34800738	34837909	569	RUNX1,---
3_Fragment_6682_lociStitched	11	2806105	2828637	570	KCNQ1,---
2_Fragment_3349_lociStitched	1	202131951	202147772	571	ARL8A,PTPN7,GPR37L1
1_Fragment_42983_lociStitched	9	61853298	61859828	572	CR769775.1,FAM27C,---
1_Fragment_37000_lociStitched	6	113854199	113861708	573	MARCKS
3_Fragment_36305_lociStitched	6	42774290	42792335	574	BICRAL,---
1_Fragment_39398_lociStitched	7	92830885	92837810	575	CDK6,AC002454.1
2_Fragment_8558_lociStitched	11	119017773	119031422	576	TRAPPC4,MIR3656,RPS25,SLC37A4,---
3_Fragment_43851_lociStitched	9	121246592	121273595	577	GSN
4_Fragment_42347_lociStitched	8	141057595	141097177	578	AC100860.1
2_Fragment_15943_lociStitched	16	30892029	30904952	579	AC135048.2,BCL7C,MIR762,CTF1,MIR762HG,---,CTF2P
5_Fragment_320_lociStitched	1	12509805	12551234	580	AC243836.1,VPS13D
3_Fragment_16167_lociStitched	16	57359691	57378558	581	CX3CL1,CCL22
7_Fragment_40302_lociStitched	7	151686319	151736943	582	PRKAG2,---
5_Fragment_41178_lociStitched	8	47497343	47540491	583	AC024451.2,AC024451.4,SPIDR
6_Fragment_36290_lociStitched	6	42403032	42454983	584	TRERF1
5_Fragment_33983_lociStitched	5	91110273	91145625	585	---,ADGRV1
6_Fragment_36887_lociStitched	6	108670333	108716576	586	FOXO3
2_Fragment_17013_lociStitched	17	7248285	7264372	587	ELP5,CTDNEP1,CLDN7,AC003688.1
5_Fragment_21020_lociStitched	19	46389747	46429326	588	AC007193.3,CCDC8,PNMA8C,PPP5C,---
2_Fragment_42467_lociStitched	9	705939	717584	589	KANK1
3_Fragment_18716_lociStitched	17	81812711	81835230	590	PPP1R27,MCRIP1,GCGR
2_Fragment_22632_lociStitched	2	69784570	69800577	591	ANXA4,---
1_Fragment_16251_lociStitched	16	66546781	66554204	592	Y_RNA,AC010542.4,TK2,CKLF,CKLF-CMTM1
1_Fragment_8225_lociStitched	11	96336982	96343990	593	MIR1260B,MAML2
5_Fragment_21076_lociStitched	19	47706391	47744366	594	EHD2,AC010519.1
5_Fragment_15469_lociStitched	16	4913315	4958785	595	SEC14L5,PPL
4_Fragment_17022_lociStitched	17	7379897	7414487	596	TNK1,TMEM256,TMEM256-PLSCR3,NLGN2,PLSCR3
1_Fragment_41073_lociStitched	8	38934395	38940900	597	PLEKHA2
5_Fragment_35800_lociStitched	6	26020113	26057720	598	HIST1H3A,HIST1H4A,HIST1H2AB,HIST1H4B,HIST1H2APS5,HIST1H2BB,HIST1H1C,HIST1H3B,HIST1H3C
2_Fragment_12144_lociStitched	13	110704408	110716821	599	CARS2,ING1
5_Fragment_20412_lociStitched	19	17468195	17513094	600	SLC27A1,AC010618.3,PGLS,---
5_Fragment_19855_lociStitched	19	1353837	1385527	601	MUM1,AC004623.1,AC005329.2,NDUFS7,---,AC005329.3
4_Fragment_17998_lociStitched	17	50078654	50114930	602	AC002401.4,AC002401.3,PDK2,AC002401.2,ITGA3,SAMD14
5_Fragment_15383_lociStitched	16	2881658	2925762	603	FLYWCH2,FLYWCH1,RPL23AP86,---
5_Fragment_37772_lociStitched	6	159942564	159982704	604	IGF2R
6_Fragment_23543_lociStitched	2	131073978	131121338	605	FAM168B,PLEKHB2
1_Fragment_13197_lociStitched	14	85528503	85535565	606	AL049775.1,AL049775.3,FLRT2,---
4_Fragment_29425_lociStitched	3	119204465	119242289	607	B4GALT4,B4GALT4-AS1,---,UPK1B
3_Fragment_25300_lociStitched	20	4811415	4837108	608	RASSF2,---
5_Fragment_13411_lociStitched	14	96192205	96235275	609	AL355102.2,BDKRB2,CKS1BP1,AL355102.1,AL355102.5
4_Fragment_10588_lociStitched	12	110246233	110282706	610	ATP2A2
4_Fragment_21863_lociStitched	2	25999808	26035721	611	TRMT112P6,RAB10
4_Fragment_4375_lociStitched	10	3850197	3890848	612	---
4_Fragment_316_lociStitched	1	12422708	12456441	613	VPS13D,---
3_Fragment_43862_lociStitched	9	121544902	121570461	614	DAB2IP
2_Fragment_6844_lociStitched	11	10673603	10696303	615	MRVI1
5_Fragment_3572_lociStitched	1	210221960	210264484	616	SERTAD4,SERTAD4-AS1
3_Fragment_18649_lociStitched	17	80253687	80279330	617	RNF213,SLC26A11,---
2_Fragment_13967_lociStitched	15	40891138	40910393	618	VPS18,AC020661.1,---
6_Fragment_30691_lociStitched	3	194535546	194580364	619	RPL23AP93
5_Fragment_21431_lociStitched	2	1694608	1745667	620	PXDN
3_Fragment_23091_lociStitched	2	102140374	102167185	621	IL1R1
2_Fragment_36325_lociStitched	6	43169822	43184964	622	SRF,CUL9
3_Fragment_4762_lociStitched	10	27239482	27259904	623	AL160291.1,ACBD5,ARMC4P1,LRRC37A6P
2_Fragment_12328_lociStitched	14	23284756	23303813	624	AL049829.3,BCL2L2,HOMEZ,PPP1R3E
3_Fragment_4104_lociStitched	1	234916878	234934423	625	---
1_Fragment_7607_lociStitched	11	65179961	65186160	626	AP003068.2,CAPN1
3_Fragment_9824_lociStitched	12	56204758	56231973	627	RNF41,NABP2,SLC39A5
1_Fragment_24100_lociStitched	2	177260253	177267526	628	AC079305.1,NFE2L2
1_Fragment_11039_lociStitched	13	19860323	19865522	629	ZMYM5,AL355001.2
2_Fragment_12934_lociStitched	14	68596135	68613303	630	RAD51B,---
4_Fragment_43840_lociStitched	9	120841443	120879395	631	PSMD5,PHF19,PSMD5-AS1
2_Fragment_22286_lociStitched	2	47041946	47059336	632	TTC7A,---,STPG4
3_Fragment_12269_lociStitched	14	20453432	20471114	633	TMEM55B,APEX1,OSGEP,PNP
4_Fragment_15880_lociStitched	16	29169596	29204446	634	AC009093.7,AC009093.2,AC009093.8,AC009093.10
5_Fragment_40799_lociStitched	8	23527586	23569425	635	SLC25A37
5_Fragment_17849_lociStitched	17	45017960	45062160	636	NMT1,DCAKD,---
2_Fragment_16304_lociStitched	16	67861411	67878210	637	EDC4,NUTF2
2_Fragment_7902_lociStitched	11	75574263	75586128	638	AP001922.5
1_Fragment_9646_lociStitched	12	49669086	49676516	639	FMNL3
4_Fragment_3928_lociStitched	1	228393291	228423921	640	MIR6742,AL670729.1,AL670729.2,TRIM11,TRIM17,---
2_Fragment_18080_lociStitched	17	56896864	56916195	641	AC015912.3,TRIM25,---
2_Fragment_15282_lociStitched	15	101960513	101978985	642	MIR1302-10,WASH3P,MIR6859-3,AC140725.1,DDX11L9
2_Fragment_7526_lociStitched	11	62572088	62594694	643	EEF1G,AP002990.1,TUT1,MTA2
1_Fragment_35268_lociStitched	5	181258177	181263082	644	TRIM52,TRIM52-AS1,---,AC008443.1
3_Fragment_36135_lociStitched	6	36333329	36361504	645	C6orf222,ETV7
4_Fragment_13641_lociStitched	14	105049639	105078261	646	GPR132,---
1_Fragment_35232_lociStitched	5	179791497	179798079	647	LTC4S,MGAT4B,MIR1229
1_Fragment_16291_lociStitched	16	67526324	67532799	648	AC027682.6,RIPOR1
2_Fragment_12237_lociStitched	13	114063384	114081542	649	RASA3
2_Fragment_38293_lociStitched	7	17296897	17309107	650	AC003075.1,AC019117.3,AHR,---
2_Fragment_21261_lociStitched	19	53865262	53883618	651	AC008440.1,PRKCG,AC008440.2,MYADM,---,AC008440.3
2_Fragment_4223_lociStitched	1	244962526	244973002	652	EFCAB2,AL356512.1
3_Fragment_27777_lociStitched	22	45207930	45240729	653	KIAA0930
2_Fragment_16714_lociStitched	16	87380243	87394220	654	MAP1LC3B,FBXO31,---
1_Fragment_10002_lociStitched	12	67646912	67652137	655	DYRK2
1_Fragment_29797_lociStitched	3	136191013	136198095	656	MSL2
2_Fragment_41314_lociStitched	8	58651818	58661896	657	NSMAF,---
2_Fragment_10852_lociStitched	12	122885908	122896621	658	AC027290.2,VPS37B
1_Fragment_20115_lociStitched	19	8606631	8613491	659	ADAMTS10
2_Fragment_13634_lociStitched	14	104863653	104877513	660	CEP170B,---
4_Fragment_5768_lociStitched	10	88242418	88283138	661	AL353149.1,RNLS
3_Fragment_21923_lociStitched	2	27714544	27738914	662	LINC01460
5_Fragment_22887_lociStitched	2	87571966	87615773	663	---,CYTOR
5_Fragment_4314_lociStitched	10	649668	689926	664	PRR26,DIP2C,---
3_Fragment_44574_lociStitched	X	40081585	40110210	665	BCOR,---
2_Fragment_21598_lociStitched	2	10328835	10349310	666	HPCAL1
3_Fragment_20875_lociStitched	19	42066897	42089706	667	ZNF574,GRIK5,POU2F2
3_Fragment_6036_lociStitched	10	101682051	101695854	668	FBXW4,---
2_Fragment_39887_lociStitched	7	128403693	128422823	669	IMPDH1,---
3_Fragment_28140_lociStitched	3	14123376	14148275	670	CHCHD4,AC090004.1,TMEM43,AC093495.1,XPC
2_Fragment_7594_lociStitched	11	64912891	64927518	671	ATG2A,PPP2R5B
8_Fragment_15631_lociStitched	16	15588803	15661753	672	MIR6506,AC026401.1,NDE1,MIR484,MARF1,C16orf45
3_Fragment_39524_lociStitched	7	100148077	100169469	673	LAMTOR4,GAL3ST4,MIR4658,C7orf43,GPC2
3_Fragment_3432_lociStitched	1	204406108	204432600	674	PPP1R15B,PIK3C2B,AL606489.1
3_Fragment_20259_lociStitched	19	12664042	12697343	675	WDR83,WDR83OS,AC010422.5,MAN2B1,DHPS,AC018761.4,FBXW9,AC010422.2,GNG14,---
4_Fragment_45253_lociStitched	X	154011042	154043038	676	IRAK1,MIR718,MECP2
2_Fragment_41160_lociStitched	8	43092219	43103264	677	POMK
3_Fragment_19948_lociStitched	19	3535470	3558531	678	AC005786.3,AC005786.2,C19orf71,MFSD12,FZR1,---
4_Fragment_27672_lociStitched	22	41559831	41597939	679	CSDC2,PMM1,---,DESI1
7_Fragment_5648_lociStitched	10	78794143	78868025	680	---
2_Fragment_35352_lociStitched	6	2956741	2972841	681	SERPINB6,---
1_Fragment_17440_lociStitched	17	29175656	29181886	682	MYO18A
4_Fragment_24282_lociStitched	2	191231117	191266858	683	AC092614.1,MYO1B
1_Fragment_63_lociStitched	1	2211752	2217332	684	AL590822.1,FAAP20
3_Fragment_14968_lociStitched	15	85769023	85795362	685	AC021739.1,MIR1276,KLHL25
7_Fragment_14520_lociStitched	15	68468760	68519491	686	---
2_Fragment_7505_lociStitched	11	61954313	61976356	687	AP003733.4,FTH1,BEST1,---
2_Fragment_12538_lociStitched	14	49618853	49636514	688	AL139099.2,RPL36AL,MGAT2,AL139099.3,DNAAF2
2_Fragment_42629_lociStitched	9	15292663	15308224	689	TTC39B
2_Fragment_28614_lociStitched	3	45582052	45599082	690	LIMD1
4_Fragment_14714_lociStitched	15	75606328	75641398	691	SNUPN,AC105020.3,AC105020.2,AC105020.6,IMP3
3_Fragment_15021_lociStitched	15	89811743	89839422	692	ANPEP,AP3S2,C15orf38-AP3S2
1_Fragment_17038_lociStitched	17	7883599	7890438	693	NAA38,CHD3,---
1_Fragment_22434_lociStitched	2	61175000	61182338	694	AHSA2,---
4_Fragment_26399_lociStitched	21	6091379	6142261	695	CU639417.6,CU639417.2,---
4_Fragment_23322_lociStitched	2	113876078	113911715	696	ACTR3,AC110769.2,AC110769.3
3_Fragment_26153_lociStitched	20	51748731	51768436	697	ATP9A
3_Fragment_29733_lociStitched	3	131360136	131383769	698	NUDT16P1,NUDT16,AC010210.1,---
2_Fragment_10461_lociStitched	12	104455440	104474163	699	CHST11
3_Fragment_17424_lociStitched	17	28697497	28729431	700	SNORD42B,PROCA1,RPL23A,RAB34,AC010761.6,AC010761.1,SNORD4B,NEK8,SNORD4A,TLCD1,SNORD42A,SUPT6H
5_Fragment_25963_lociStitched	20	45405137	45427904	701	TP53TG5,DBNDD2,PIGT,MIR6812,SYS1-DBNDD2
3_Fragment_18225_lociStitched	17	63819045	63844381	702	PSMC5,FTSJ3,SMARCD2,DDX42
2_Fragment_3803_lociStitched	1	223730256	223749738	703	CAPN2
2_Fragment_28228_lociStitched	3	20037984	20058352	704	KAT2B
5_Fragment_11131_lociStitched	13	24031153	24072284	705	SPATA13,AL359736.1
2_Fragment_19977_lociStitched	19	4452824	4475180	706	AC011498.6,AC011498.1,UBXN6,HDGFL2
1_Fragment_23551_lociStitched	2	131487947	131494618	707	MIR4784,AC073869.1,MZT2A
4_Fragment_19455_lociStitched	18	48961897	48999251	708	AC114684.1
1_Fragment_2570_lociStitched	1	153563050	153569673	709	S100A2,---
1_Fragment_31107_lociStitched	4	15000756	15006398	710	CPEB2,CPEB2-AS1,AC098829.1
6_Fragment_25815_lociStitched	20	38059528	38114225	711	RN7SL237P,AL031651.1,RPRD1B,---
2_Fragment_42952_lociStitched	9	40990683	41000835	712	FRG1HP
2_Fragment_20970_lociStitched	19	45249934	45265714	713	MARK4
4_Fragment_17811_lociStitched	17	44169693	44201355	714	ASB16,TMUB2,ASB16-AS1,ATXN7L3,AC004596.1,---
3_Fragment_10863_lociStitched	12	123130898	123152442	715	PITPNM2,MPHOSPH9,AC073857.1,---
1_Fragment_8158_lociStitched	11	94542475	94547942	716	FUT4,PIWIL4,AP000943.3
2_Fragment_28080_lociStitched	3	11637916	11657259	717	VGLL4
2_Fragment_42510_lociStitched	9	4296629	4309426	718	AL162419.1,GLIS3
3_Fragment_21545_lociStitched	2	9246329	9270187	719	ASAP2
4_Fragment_12265_lociStitched	14	20400627	20436417	720	TEP1,RNA5SP382,KLHL33
4_Fragment_15045_lociStitched	15	90387511	90422328	721	IQGAP1,AC018946.1
5_Fragment_27180_lociStitched	22	22684618	22722531	722	IGLV3-25,AC244250.2,IGLV3-24,IGLV3-22,IGLVVI-22-1,IGLV2-23,AC244250.1,IGLV3-19,IGLV3-21,IGLVI-20
1_Fragment_6661_lociStitched	11	1945076	1951984	723	MRPL23
2_Fragment_25515_lociStitched	20	19963569	19979273	724	---,RIN2
2_Fragment_5439_lociStitched	10	70130103	70147779	725	AIFM2,TYSND1,SAR1A
4_Fragment_27813_lociStitched	22	46267297	46297671	726	TTC38,GTSE1,GTSE1-AS1
2_Fragment_36664_lociStitched	6	81748823	81768215	727	FAM46A,SNORA70,AL078599.1
3_Fragment_3457_lociStitched	1	205273389	205296601	728	---,TMCC2
2_Fragment_21081_lociStitched	19	47765384	47783305	729	NOP53-AS1,SELENOW
1_Fragment_17391_lociStitched	17	27628313	27634535	730	LGALS9,AC015688.5
1_Fragment_3140_lociStitched	1	182388032	182393277	731	GLUL,---
2_Fragment_29836_lociStitched	3	138592877	138610300	732	CEP70,FAIM
3_Fragment_17481_lociStitched	17	31537070	31563396	733	MIR193A,AC003101.2,RAB11FIP4,RNU6ATAC7P,---
1_Fragment_30058_lociStitched	3	153158844	153164733	734	AC117394.2,RAP2B
5_Fragment_20022_lociStitched	19	5891304	5936927	735	CAPS,AC024592.3,AC104532.2,AC104532.1,NDUFA11,AC024592.1,VMAC,RANBP3,---
3_Fragment_18334_lociStitched	17	67364106	67391540	736	PSMD12,PITPNC1
3_Fragment_18925_lociStitched	18	9094385	9118451	737	AP005263.1,NDUFV2,AP005899.1
3_Fragment_26165_lociStitched	20	52971155	52992806	738	TSHZ2,---
2_Fragment_12630_lociStitched	14	52692167	52708645	739	ERO1A,PSMC6
3_Fragment_31944_lociStitched	4	101337508	101358004	740	FLJ20021,PPP3CA
5_Fragment_16940_lociStitched	17	3958936	4010151	741	LINC01975,ATP2A3,ZZEF1
3_Fragment_40071_lociStitched	7	139094270	139119594	742	ZC3HAV1,---
3_Fragment_4275_lociStitched	1	247103129	247128634	743	FGFR3P6,ZNF669,C1orf229,ZNF124,---
3_Fragment_36980_lociStitched	6	112236655	112255594	744	AL365214.3,LAMA4,AL365214.2
1_Fragment_27887_lociStitched	22	49932632	49939635	745	BX539320.1
5_Fragment_16471_lociStitched	16	74984040	75026675	746	ZNRF1,WDR59
1_Fragment_38274_lociStitched	7	16419733	16423253	747	ISPD
5_Fragment_20372_lociStitched	19	16428924	16473084	748	AC020917.2,EPS15L1
4_Fragment_17015_lociStitched	17	7306358	7337624	749	EIF5A,GPS2,AC026954.2,NEURL4,AC026954.1,ACAP1
3_Fragment_7325_lociStitched	11	46377825	46405219	750	MDK,CHRM4,DGKZ,AMBRA1
3_Fragment_20829_lociStitched	19	40424095	40445586	751	SERTAD1,AC010271.2,SERTAD3,AC010271.1
2_Fragment_6057_lociStitched	10	102419887	102434317	752	PSD,CUEDC2,FBXL15
2_Fragment_17485_lociStitched	17	31578999	31600305	753	AC007923.4
2_Fragment_38141_lociStitched	7	4721611	4740584	754	---,FOXK1
1_Fragment_30464_lociStitched	3	184357873	184364661	755	CLCN2,POLR2H
2_Fragment_29984_lociStitched	3	149647223	149659613	756	WWTR1-IT1,WWTR1-AS1,WWTR1,---
3_Fragment_8515_lociStitched	11	117299069	117329754	757	BACE1,CEP164,AP000892.1
3_Fragment_4736_lociStitched	10	24695639	24725572	758	ARHGAP21
2_Fragment_1704_lociStitched	1	85574785	85583215	759	AC092807.2,AC092807.3,CYR61,DDAH1
3_Fragment_19847_lociStitched	19	1192029	1216683	760	HMGB2P1,STK11,---
4_Fragment_21058_lociStitched	19	47257045	47290469	761	INAFM1,C5AR1,---,CCDC9
3_Fragment_4430_lociStitched	10	5643557	5667450	762	ASB13
3_Fragment_38784_lociStitched	7	44622307	44642163	763	OGDH,---
2_Fragment_16754_lociStitched	16	88648903	88664483	764	CYBA,SNAI3-AS1,MVD,---
2_Fragment_2276_lociStitched	1	125177758	125183222	765	---
2_Fragment_20850_lociStitched	19	41295486	41312233	766	CCDC97,HNRNPUL1,TGFB1,---
3_Fragment_36053_lociStitched	6	33612961	33635052	767	ITPR3,---
2_Fragment_32027_lociStitched	4	109431816	109442618	768	SEC24B-AS1,SEC24B,---
4_Fragment_13578_lociStitched	14	103188542	103221452	769	LINC00605,AL161669.3,AL161669.2,---
4_Fragment_35313_lociStitched	6	1603901	1638130	770	FOXC1,---,GMDS,FOXCUT
2_Fragment_16048_lociStitched	16	49853293	49868340	771	ZNF423
3_Fragment_20622_lociStitched	19	33794364	33821332	772	KCTD15
6_Fragment_39209_lociStitched	7	75596480	75663635	773	AC004491.1,HIP1
3_Fragment_675_lociStitched	1	27487857	27506397	774	WASF2
4_Fragment_33256_lociStitched	5	38844240	38872622	775	OSMR-AS1,OSMR,---
6_Fragment_38010_lociStitched	7	114997	165345	776	AC093627.5,AC093627.4,AC093627.7,---
4_Fragment_13327_lociStitched	14	92960771	92994653	777	ITPK1
1_Fragment_12856_lociStitched	14	64702782	64710312	778	PLEKHG3
2_Fragment_428_lociStitched	1	17530941	17543427	779	ARHGEF10L
2_Fragment_36314_lociStitched	6	42977688	42988340	780	PPP2R5D,PEX6
3_Fragment_26105_lociStitched	20	50388892	50417793	781	---
1_Fragment_36591_lociStitched	6	73517506	73524413	782	AL121972.2,EEF1A1
2_Fragment_4816_lociStitched	10	29724549	29738233	783	SVIL
2_Fragment_6024_lociStitched	10	100968483	100989083	784	SEMA4G,AL133215.1,MRPL43,TWNK,MIR608,---,AL133215.3
2_Fragment_7946_lociStitched	11	77125802	77143963	785	MYO7A,---,CAPN5
3_Fragment_1127_lociStitched	1	44774591	44794303	786	AL592166.1,SNORD55,RPS8,SNORD46,SNORD38B,BEST4,RPS15AP11,SNORD38A
3_Fragment_3541_lociStitched	1	208028270	208060127	787	PLXNA2
3_Fragment_14565_lociStitched	15	70094360	70122843	788	TLE3,---
3_Fragment_38531_lociStitched	7	30750167	30774118	789	INMT-MINDY4,MINDY4,INMT
2_Fragment_43424_lociStitched	9	93449891	93469833	790	FAM120A,FAM120AOS,---
2_Fragment_6733_lociStitched	11	5682561	5692458	791	TRIM22,TRIM5
4_Fragment_44190_lociStitched	9	133477404	133508076	792	SLC2A6
7_Fragment_40856_lociStitched	8	27274275	27342369	793	TRIM35,PTK2B,---
1_Fragment_34039_lociStitched	5	95957822	95963517	794	AC104123.1,ELL2
3_Fragment_21468_lociStitched	2	3574750	3596284	795	RPS7,COLEC11,---
3_Fragment_23403_lociStitched	2	120801450	120822709	796	GLI2
5_Fragment_24679_lociStitched	2	219425297	219462800	797	AC053503.4,AC053503.6,SPEG,DES
1_Fragment_34681_lociStitched	5	143398441	143406118	798	NR3C1,---
2_Fragment_2732_lociStitched	1	161117004	161134619	799	PFDN2,NIT1,DEDD
2_Fragment_27606_lociStitched	22	39282042	39295640	800	AL022326.1
5_Fragment_16646_lociStitched	16	85394899	85440132	801	GSE1
2_Fragment_36120_lociStitched	6	35718055	35730481	802	FKBP5
3_Fragment_35969_lociStitched	6	31185035	31205020	803	AL662844.4,AL662844.3,HCG27
2_Fragment_8904_lociStitched	12	630747	647782	804	AC021054.1,NINJ2,---
2_Fragment_14043_lociStitched	15	43791478	43801659	805	MIR1282,AC018512.1,SERINC4,HYPK,SERF2
2_Fragment_3934_lociStitched	1	228485973	228502239	806	RNF187,AL139288.1
2_Fragment_19890_lociStitched	19	2268834	2283604	807	AC005258.1,JSRP1,OAZ1,C19orf35
5_Fragment_21575_lociStitched	2	9797071	9845160	808	TAF1B
3_Fragment_34802_lociStitched	5	151149467	151163867	809	ANXA6,AC008641.1
3_Fragment_11457_lociStitched	13	40662578	40689990	810	FOXO1,---
1_Fragment_34012_lociStitched	5	93576809	93581871	811	---,NR2F1-AS1
3_Fragment_44084_lociStitched	9	129693901	129713710	812	PRRX2-AS1,PRRX2
2_Fragment_39131_lociStitched	7	73703172	73720519	813	MIR4284,STX1A,BUD23
1_Fragment_29226_lociStitched	3	101847082	101854269	814	NFKBIZ
1_Fragment_41794_lociStitched	8	100948243	100955205	815	YWHAZ
2_Fragment_4006_lociStitched	1	230847569	230859969	816	C1orf198
3_Fragment_36338_lociStitched	6	43623869	43645940	817	GTPBP2,MAD2L1BP,RSPH9
3_Fragment_4186_lociStitched	1	243246684	243270797	818	FCF1P7,SDCCAG8,CEP170
3_Fragment_18588_lociStitched	17	77861669	77888779	819	LINC01973,---
2_Fragment_26896_lociStitched	21	43858661	43869067	820	AGPAT3
3_Fragment_38848_lociStitched	7	47302364	47331257	821	TNS3,---
2_Fragment_26191_lociStitched	20	53897526	53918979	822	---
3_Fragment_32525_lociStitched	4	155665979	155682797	823	GUCY1A3,---
2_Fragment_10734_lociStitched	12	118370982	118378134	824	TAOK3,AC026367.1,SUDS3
4_Fragment_5141_lociStitched	10	47460866	47493998	825	AL591684.3,ANXA8,FAM25G
2_Fragment_44039_lociStitched	9	128627307	128637656	826	AL356481.3,SPTAN1,WDR34
3_Fragment_36263_lociStitched	6	41536321	41564055	827	FOXP4,FOXP4-AS1
3_Fragment_25186_lociStitched	20	289593	310926	828	C20orf96,ZCCHC3,---
3_Fragment_16996_lociStitched	17	6636719	6658106	829	AC004706.4,KIAA0753,TXNDC17,C17orf100,AC004706.1,MIR4520-1,AC004706.3,MIR4520-2,MED31
4_Fragment_35960_lociStitched	6	30907134	30941074	830	VARS2,GTF2H4,DPCR1,Y_RNA,---,SFTA2
5_Fragment_7464_lociStitched	11	60970997	61010122	831	CD6,RNU6-933P
4_Fragment_23177_lociStitched	2	108533062	108561540	832	LIMS1,GCC2-AS1
4_Fragment_15547_lociStitched	16	11471019	11500408	833	AC099489.1,AC099489.3
3_Fragment_21522_lociStitched	2	8477178	8497499	834	LINC00299,---
1_Fragment_9148_lociStitched	12	11647678	11655656	835	ETV6,---
3_Fragment_5490_lociStitched	10	71835322	71863285	836	RNU7-38P,PSAP
3_Fragment_12931_lociStitched	14	68553139	68571306	837	RAD51B
3_Fragment_6175_lociStitched	10	110851918	110874340	838	AL136368.1,PDCD4,PDCD4-AS1
1_Fragment_32072_lociStitched	4	113759516	113763369	839	CAMK2D
2_Fragment_18017_lociStitched	17	50656150	50670306	840	ABCC3
2_Fragment_25227_lociStitched	20	2100907	2116308	841	STK35,---
5_Fragment_15244_lociStitched	15	100900149	100941877	842	LRRK1,AC015712.2,ALDH1A3,---
5_Fragment_18274_lociStitched	17	64964999	64995847	843	AMZ2P1
3_Fragment_2354_lociStitched	1	145844404	145873813	844	NUDT17,PIAS3,MIR6736,ANKRD35,POLR3C
2_Fragment_41460_lociStitched	8	73285273	73297726	845	RDH10,RPL7,RDH10-AS1
6_Fragment_3787_lociStitched	1	223102451	223153674	846	AL359979.2,TLR5,---
1_Fragment_14415_lociStitched	15	64853108	64858762	847	AC069368.1,PLEKHO2
1_Fragment_17609_lociStitched	17	37741333	37747392	848	HNF1B
1_Fragment_29282_lociStitched	3	107521939	107526923	849	BBX
3_Fragment_29628_lociStitched	3	126954004	126973763	850	AC011199.1,CHCHD6
4_Fragment_7598_lociStitched	11	65012025	65048943	851	MIR6879,SNX15,ARL2-SNX15,AP000436.1,ARL2,SAC3D1,---,NAALADL1
2_Fragment_32829_lociStitched	4	186722576	186736012	852	FAT1
4_Fragment_10506_lociStitched	12	106274161	106311158	853	TCP11L2,CKAP4,RNU7-94P
2_Fragment_37817_lociStitched	6	163404265	163417055	854	QKI,CAHM
1_Fragment_30034_lociStitched	3	152266160	152272247	855	MBNL1-AS1,MBNL1,---
2_Fragment_12522_lociStitched	14	39264892	39276940	856	AL132639.2,CTAGE5
3_Fragment_3105_lociStitched	1	180910619	180939221	857	KIAA1614
3_Fragment_21146_lociStitched	19	49799710	49820382	858	AC006942.1,FUZ,MED25,AP2A1
3_Fragment_42419_lociStitched	8	144125354	144151119	859	TSSK5P,HGH1,MROH1
2_Fragment_35346_lociStitched	6	2865014	2878319	860	---,SERPINB9P1
2_Fragment_25510_lociStitched	20	19874818	19891479	861	---,RIN2,AL121761.1
3_Fragment_35728_lociStitched	6	21663257	21687598	862	CASC15,---
2_Fragment_5153_lociStitched	10	47986261	48002525	863	AC245041.2,FAM25C,---
3_Fragment_24946_lociStitched	2	234949504	234970738	864	SH3BP4
4_Fragment_40845_lociStitched	8	26439300	26466550	865	AC011726.3,BNIP3L,---
1_Fragment_9042_lociStitched	12	6382158	6386864	866	LTBR
3_Fragment_1550_lociStitched	1	67710259	67737245	867	GNG12
3_Fragment_24400_lociStitched	2	201135461	201159007	868	IMPDH1P10,RNU7-45P,CFLAR-AS1,CFLAR
3_Fragment_13111_lociStitched	14	75966971	75987281	869	TGFB3-AS1,TGFB3,IFT43
3_Fragment_25766_lociStitched	20	36048236	36067317	870	AL035420.1,NORAD,AL035420.3,---
1_Fragment_36547_lociStitched	6	63571078	63574959	871	AL135905.2,---,PTP4A1
2_Fragment_33354_lociStitched	5	50664861	50681158	872	PARP8
3_Fragment_11278_lociStitched	13	30862392	30882656	873	LINC00545,TEX26-AS1,---
3_Fragment_34602_lociStitched	5	140630941	140648793	874	TMCO6,CD14,MIR3655,NDUFA2,IK
4_Fragment_34590_lociStitched	5	140155197	140183959	875	AC011379.2,CYSTM1,---
6_Fragment_13525_lociStitched	14	102045779	102098446	876	AL118558.1,RN7SL472P,HSP90AA1,DYNC1H1,---
1_Fragment_19437_lociStitched	18	48451782	48457990	877	---
5_Fragment_16634_lociStitched	16	85103383	85153199	878	FAM92B,LINC02139,AC026469.1
2_Fragment_6748_lociStitched	11	6472152	6482948	879	TRIM3,AC084337.2,ARFIP2,TIMM10B
4_Fragment_26866_lociStitched	21	43176399	43212462	880	---
3_Fragment_5544_lociStitched	10	73771026	73787608	881	AC022400.8,FUT11,ZSWIM8,CHCHD1,SEC24C
3_Fragment_18690_lociStitched	17	81207680	81241740	882	AC027601.1,CEP131,TEPSIN,NDUFAF8
1_Fragment_16221_lociStitched	16	65118696	65126483	883	CDH11
2_Fragment_20106_lociStitched	19	8389524	8399163	884	RAB11B,MIR4999,RAB11B-AS1
2_Fragment_6554_lociStitched	10	132535991	132547884	885	INPP5A
2_Fragment_18559_lociStitched	17	76724706	76738675	886	MFSD11,SRSF2,MIR636,JMJD6,AC005837.2,METTL23
5_Fragment_14919_lociStitched	15	84568811	84607988	887	UBE2Q2P1,LINC00933,ZSCAN2,AC048382.5,---
3_Fragment_30890_lociStitched	4	2741182	2769601	888	TNIP2
2_Fragment_27832_lociStitched	22	46629978	46654326	889	GRAMD4,---
1_Fragment_40189_lociStitched	7	144191560	144198503	890	AC004889.1,ARHGEF35,---
2_Fragment_42879_lociStitched	9	35903932	35924370	891	SPAAR,HRCT1,---
1_Fragment_20849_lociStitched	19	41261028	41268281	892	HNRNPUL1,AXL
8_Fragment_43229_lociStitched	9	86040957	86100542	893	GOLM1
2_Fragment_27583_lociStitched	22	38695913	38707933	894	JOSD1,GTPBP1
1_Fragment_29934_lociStitched	3	143970246	143975335	895	C3orf58
5_Fragment_1474_lociStitched	1	63661146	63699372	896	---
2_Fragment_40560_lociStitched	8	9133863	9152293	897	AC022784.7,PPP1R3B,AC022784.1,AC022784.3,---
4_Fragment_20005_lociStitched	19	5082257	5115886	898	KDM4B
7_Fragment_25055_lociStitched	2	237909723	237980799	899	UBE2F-SCLY,UBE2F,RAMP1,---
3_Fragment_5654_lociStitched	10	79297426	79318885	900	ZMIZ1
3_Fragment_18198_lociStitched	17	62673680	62707384	901	RNU6-446P,AC080038.3,AC005821.1,MRC2,10-Mar,---
1_Fragment_7544_lociStitched	11	62878715	62884745	902	SLC3A2
6_Fragment_16361_lociStitched	16	69820578	69862779	903	WWP2
2_Fragment_28703_lociStitched	3	48988644	49009556	904	AC137630.1,P4HTM,WDR6,---
5_Fragment_4636_lociStitched	10	17642891	17674769	905	STAM,STAM-AS1
2_Fragment_35353_lociStitched	6	2986562	3000888	906	LINC01011,NQO2,AL133351.1,---
2_Fragment_27109_lociStitched	22	20493887	20510808	907	KLHL22,MED15
7_Fragment_17295_lociStitched	17	19159898	19217414	908	AC007952.5,KYNUP1,AC007952.8,SNORD3C,SNORD3A,KYNUP3,EPN2,AC106017.1
4_Fragment_20069_lociStitched	19	7487720	7519458	909	TEX45,PEX11G,AC008878.1,ZNF358,AC008878.4
3_Fragment_5497_lociStitched	10	71997663	72018569	910	CHST3
4_Fragment_25565_lociStitched	20	23605521	23638527	911	CST9,CST3,AL121894.2
2_Fragment_38452_lociStitched	7	27127770	27143852	912	HOXA-AS3,HOXA4,HOXA5,HOXA3,HOXA-AS2,AC004080.6
2_Fragment_7604_lociStitched	11	65120326	65137020	913	MRPL49,FAU,SYVN1,MIR6751
2_Fragment_6550_lociStitched	10	132428445	132449104	914	C10orf91,AL451069.3
4_Fragment_30851_lociStitched	4	1336437	1369705	915	UVSSA,AC078852.1,AC078852.2,MAEA
5_Fragment_20586_lociStitched	19	31311047	31352577	916	TSHZ3,AC025809.1,---
1_Fragment_29947_lociStitched	3	146540464	146545932	917	PLSCR1
4_Fragment_27344_lociStitched	22	29004360	29034662	918	ZNRF3-AS1,ZNRF3,ZNRF3-IT1
3_Fragment_33880_lociStitched	5	80180485	80205968	919	SERINC5
5_Fragment_35858_lociStitched	6	27806587	27839863	920	HIST1H2BM,HIST1H2BL,HIST1H3H,HIST1H2AI,HIST1H2AJ,AL009179.1,HIST1H4K,HIST1H4J,HIST1H2AK,HIST1H2BN
2_Fragment_17776_lociStitched	17	43359307	43370939	921	AC109326.1,---
4_Fragment_30760_lociStitched	3	196190947	196228840	922	Y_RNA,ZDHHC19,SLC51A,PCYT1A
1_Fragment_29500_lociStitched	3	122678887	122684616	923	PARP14,---
4_Fragment_652_lociStitched	1	26888060	26923851	924	GPN2,NUDC,GPATCH3,NR0B2
1_Fragment_11656_lociStitched	13	49494434	49501337	925	PHF11,SETDB2
3_Fragment_25152_lociStitched	2	241301930	241318375	926	HDLBP,2-Sep
1_Fragment_8053_lociStitched	11	86063989	86070647	927	PICALM
2_Fragment_15906_lociStitched	16	29961020	29979715	928	TAOK2,TMEM219
2_Fragment_12287_lociStitched	14	21096180	21105565	929	TMEM253,ZNF219
1_Fragment_4296_lociStitched	10	133273	137883	930	ZMYND11
4_Fragment_38106_lociStitched	7	2468008	2495193	931	GRIFIN
2_Fragment_5848_lociStitched	10	92688641	92697573	932	HHEX
3_Fragment_12685_lociStitched	14	55122102	55138710	933	LGALS3
4_Fragment_11497_lociStitched	13	42026086	42050067	934	DGKH,AL157932.1
3_Fragment_41675_lociStitched	8	94947333	94969160	935	TP53INP1,AC087752.3,NDUFAF6
2_Fragment_30344_lociStitched	3	177344232	177362598	936	AC117465.1
3_Fragment_33919_lociStitched	5	82334099	82361049	937	ATP6AP1L
2_Fragment_7712_lociStitched	11	68340147	68356070	938	LRP5
2_Fragment_37121_lociStitched	6	125780043	125792396	939	NCOA7
1_Fragment_35039_lociStitched	5	172004478	172009210	940	FBXW11
2_Fragment_11628_lociStitched	13	48220475	48238125	941	ITM2B,---
3_Fragment_24834_lociStitched	2	231036200	231059024	942	C2orf72,AC009407.1,PSMD1
1_Fragment_43993_lociStitched	9	127516754	127523113	943	FAM129B
5_Fragment_6140_lociStitched	10	109966425	110009573	944	ADD3,ADD3-AS1
1_Fragment_22371_lociStitched	2	55045556	55052704	945	RTN4
4_Fragment_26915_lociStitched	21	44184810	44208955	946	AP001057.1,---,C21orf33,AP001058.1
2_Fragment_26785_lociStitched	21	41164801	41180851	947	MIR3197,BACE2,BACE2-IT1,AL773572.1,PLAC4
2_Fragment_5941_lociStitched	10	97317753	97335353	948	FRAT1,FRAT2,AL355490.1
4_Fragment_41738_lociStitched	8	98156787	98185920	949	POP1
3_Fragment_20159_lociStitched	19	10251453	10274011	950	MRPL4,AC011511.3,ICAM1,AC011511.2
3_Fragment_32311_lociStitched	4	140236820	140268269	951	SCOC
5_Fragment_34747_lociStitched	5	149133476	149175834	952	ABLIM3,AC012613.1
3_Fragment_8185_lociStitched	11	95134328	95159379	953	AP000787.1,BUD13P1,AP000787.2,---
4_Fragment_37885_lociStitched	6	167545909	167568366	954	---
3_Fragment_26250_lociStitched	20	58161289	58180707	955	C20orf85
3_Fragment_714_lociStitched	1	28577997	28602973	956	SNORA16A,SNORA61,SNORD99,SNHG12,SNORA44,RAB42,---,TAF12,TRNAU1AP
3_Fragment_25554_lociStitched	20	23347938	23363895	957	NXT1,LINC01431,AL096677.1,GZF1
4_Fragment_6028_lociStitched	10	101041874	101068334	958	KAZALD1,AL133215.2,---
4_Fragment_11273_lociStitched	13	30794868	30820398	959	LINC00398
2_Fragment_42905_lociStitched	9	37421665	37431837	960	GRHPR
3_Fragment_39933_lociStitched	7	130127024	130155559	961	AC087071.1,KLHDC10,---
1_Fragment_15889_lociStitched	16	29464770	29472454	962	AC133555.3,AC133555.5,---,SULT1A4,SLX1B-SULT1A4
3_Fragment_1989_lociStitched	1	109642930	109669244	963	GSTM4,RPL7P8,GSTM2
4_Fragment_15401_lociStitched	16	3133906	3172668	964	CASP16P,ZNF213-AS1,AC108134.2,ZNF213,---
3_Fragment_23793_lociStitched	2	157855265	157878006	965	AC013731.1,UPP2,ACVR1,---
2_Fragment_35983_lociStitched	6	31578055	31590230	966	LTB,LST1,NCR3,TNF
2_Fragment_26524_lociStitched	21	26158010	26172325	967	AP001439.1,APP,AP000229.1,---
1_Fragment_7149_lociStitched	11	33255548	33260573	968	HIPK3
3_Fragment_3484_lociStitched	1	206000450	206025019	969	RAB7B,CTSE
3_Fragment_35867_lociStitched	6	28123802	28142635	970	ZSCAN16,ZKSCAN8,AL358933.1,ZSCAN16-AS1,---
3_Fragment_20302_lociStitched	19	14060771	14082926	971	MIR1199,EEF1DP1,MISP3,PALM3,---,C19orf67
2_Fragment_25574_lociStitched	20	23820360	23833452	972	CST2
2_Fragment_35585_lociStitched	6	13694226	13713362	973	RANBP9
5_Fragment_7726_lociStitched	11	68809614	68856217	974	CPT1A
3_Fragment_1433_lociStitched	1	61042515	61058406	975	NFIA-AS2,NFIA,---
2_Fragment_30455_lociStitched	3	184173765	184188652	976	ABCF3,AP2M1,DVL3
3_Fragment_29011_lociStitched	3	71126254	71142875	977	---,FOXP1
4_Fragment_10350_lociStitched	12	96365750	96401651	978	CDK17,AC125612.1
4_Fragment_44792_lociStitched	X	65634479	65670682	979	MSN
2_Fragment_41231_lociStitched	8	51883939	51902456	980	PCMTD1,AC103769.1,AC064807.1,---
1_Fragment_15071_lociStitched	15	90929473	90936936	981	UNC45A,HDDC3,---,AC068831.2
7_Fragment_5002_lociStitched	10	42926611	42981795	982	LINC01264
4_Fragment_34655_lociStitched	5	142659375	142699534	983	FGF1,SPRY4-AS1
1_Fragment_27003_lociStitched	22	12173466	12178960	984	---
3_Fragment_35224_lociStitched	5	179605137	179635239	985	Metazoa_SRP,HNRNPH1,RUFY1
3_Fragment_7768_lociStitched	11	70003255	70030818	986	AP003555.2,AP003555.3
4_Fragment_20952_lociStitched	19	44795673	44822487	987	BCAM,CBLC,---
4_Fragment_38610_lociStitched	7	36190812	36216586	988	EEPD1,---
1_Fragment_40948_lociStitched	8	30381353	30388350	989	RBPMS,RBPMS-AS1,---
4_Fragment_25069_lociStitched	2	238405817	238441917	990	RNU6-234P,ASB1,AC016999.1
3_Fragment_4451_lociStitched	10	6181820	6205587	991	AL157395.1,PFKFB3
1_Fragment_27666_lociStitched	22	41409949	41416342	992	---
4_Fragment_29626_lociStitched	3	126910147	126938624	993	CHCHD6
3_Fragment_42399_lociStitched	8	143539563	143560708	994	RN7SKP175,ZC3H3,AC067930.4,GSDMD,---
1_Fragment_369_lociStitched	1	15408673	15415114	995	AL031283.1,EFHD2
1_Fragment_40204_lociStitched	7	148697016	148701916	996	AC005229.4,CUL1,---
2_Fragment_14690_lociStitched	15	74887913	74908069	997	MPI,FAM219B
5_Fragment_19489_lociStitched	18	50267150	50308523	998	MBD1,CXXC1,AC105227.1
2_Fragment_30114_lociStitched	3	156815598	156827823	999	LEKR1,LINC00886,---
2_Fragment_12314_lociStitched	14	22870114	22888714	1000	LRP10,REM2
2_Fragment_964_lociStitched	1	39488923	39500687	1001	BMP8A
4_Fragment_43733_lociStitched	9	113376497	113411766	1002	ALAD,POLE3,C9orf43,HDHD3
4_Fragment_6935_lociStitched	11	13962189	13993793	1003	SPON1
4_Fragment_2304_lociStitched	1	143971895	144004138	1004	FAM72C,SRGAP2D
2_Fragment_39622_lociStitched	7	102590771	102607614	1005	AC093668.1,RASA4,AC105052.1,AC105052.3
7_Fragment_11827_lociStitched	13	75759443	75813928	1006	LMO7,AL137782.1
4_Fragment_12654_lociStitched	14	53942563	53964344	1007	MIR5580,BMP4,---
2_Fragment_27427_lociStitched	22	31941789	31953298	1008	YWHAH,C22orf24,---
1_Fragment_26243_lociStitched	20	58016411	58022022	1009	---
3_Fragment_14845_lociStitched	15	80976011	81003677	1010	TLNRD1,AC068870.2,AC068870.1,MIR4514,MESD
3_Fragment_24640_lociStitched	2	218310597	218333787	1011	PNKD,CATIP-AS2
3_Fragment_12306_lociStitched	14	22587152	22615534	1012	DAD1,ABHD4,AC243965.2
3_Fragment_3502_lociStitched	1	206506496	206526982	1013	RASSF5
2_Fragment_30720_lociStitched	3	195254839	195272052	1014	XXYLT1,---
2_Fragment_28769_lociStitched	3	51940007	51957898	1015	RRP9,PARP3,GPR62,AC115284.2,PCBP4
4_Fragment_5579_lociStitched	10	75260877	75297386	1016	HMGA1P5,RPL39P25,AC010997.1,AC010997.3,ZNF503-AS1,---
2_Fragment_4629_lociStitched	10	17216092	17231924	1017	VIM,VIM-AS1,---
3_Fragment_20112_lociStitched	19	8505481	8528024	1018	ZNF414,---,MYO1F
4_Fragment_9776_lociStitched	12	54017085	54055227	1019	AC012531.2,HOXC5,MIR615,AC012531.1,HOXC6,HOXC4,AC012531.3,---
1_Fragment_17669_lociStitched	17	40119709	40125819	1020	MSL1
2_Fragment_18009_lociStitched	17	50423578	50441772	1021	ACSF2
3_Fragment_14083_lociStitched	15	45634276	45661217	1022	SQOR,AC090527.2
4_Fragment_5942_lociStitched	10	97399990	97429058	1023	AL355490.2,RRP12,PGAM1,Y_RNA
3_Fragment_31525_lociStitched	4	56626941	56658561	1024	HOPX
2_Fragment_16802_lociStitched	16	89909768	89925102	1025	MC1R,AC092143.2,AC092143.1,TUBB3,TCF25,AC092143.4
1_Fragment_28689_lociStitched	3	48499796	48506854	1026	SHISA5
3_Fragment_35300_lociStitched	6	1310095	1336720	1027	FOXQ1,AL499606.1
2_Fragment_25257_lociStitched	20	3202329	3211158	1028	ITPA,DDRGK1
4_Fragment_25883_lociStitched	20	41316351	41343674	1029	ZHX3,ADI1P1,LPIN3
3_Fragment_16441_lociStitched	16	73024040	73050031	1030	ZFHX3
3_Fragment_35877_lociStitched	6	28334672	28357662	1031	ZKSCAN3,ZSCAN31
3_Fragment_10628_lociStitched	12	112106092	112128319	1032	NAA25,TRAFD1
2_Fragment_16287_lociStitched	16	67403532	67417084	1033	ZDHHC1
5_Fragment_11066_lociStitched	13	20996428	21036505	1034	LATS2-AS1,LATS2
1_Fragment_24201_lociStitched	2	188290530	188294900	1035	GULP1,LINC01090
3_Fragment_20634_lociStitched	19	34351087	34367690	1036	AC010504.1,GPI,---,KIAA0355
5_Fragment_19916_lociStitched	19	2685059	2724655	1037	GNG7,AC006538.3,DIRAS1,AC006538.2,---
2_Fragment_2258_lociStitched	1	121184336	121202314	1038	FAM72B,SRGAP2C
1_Fragment_42425_lociStitched	8	144425054	144431576	1039	VPS28,TONSL
5_Fragment_20181_lociStitched	19	10586377	10626809	1040	AP1M2,AC011475.1,SLC44A2
1_Fragment_2572_lociStitched	1	153625054	153632087	1041	S100A1,S100A13,AL162258.2,AL162258.1
2_Fragment_42862_lociStitched	9	35509944	35523404	1042	RUSC2
2_Fragment_18406_lociStitched	17	72110049	72125177	1043	SOX9,SOX9-AS1,---
3_Fragment_2334_lociStitched	1	145065042	145096057	1044	SRGAP2B,FAM72D
3_Fragment_15951_lociStitched	16	31051801	31075627	1045	AC135050.1,ZNF646,ZNF668,AC135050.4
2_Fragment_11226_lociStitched	13	28709306	28720914	1046	SLC46A3
2_Fragment_7460_lociStitched	11	60912651	60926317	1047	AP003721.3,TMEM109,TMEM132A,AP003721.1
4_Fragment_25168_lociStitched	2	241608612	241638530	1048	ATG4B,THAP4
3_Fragment_22539_lociStitched	2	65421185	65437758	1049	SPRED2,AC007389.1
3_Fragment_29181_lociStitched	3	100021971	100049107	1050	CMSS1,FILIP1L
3_Fragment_7346_lociStitched	11	47175554	47194677	1051	MIR6745,ARFGAP2,AC090589.1,PACSIN3
2_Fragment_36917_lociStitched	6	109439236	109458670	1052	PPIL6,SMPD2,MICAL1
2_Fragment_12407_lociStitched	14	31022990	31034206	1053	AP4S1,STRN3,---
2_Fragment_24076_lociStitched	2	175166705	175182341	1054	AC096649.1,MIR933,ATF2,Y_RNA,ATP5G3
4_Fragment_4716_lociStitched	10	24201262	24224695	1055	KIAA1217
3_Fragment_35056_lociStitched	5	172428257	172456484	1056	SH3PXD2B
3_Fragment_27448_lociStitched	22	32800315	32831791	1057	TIMP3,SYN3,---
1_Fragment_6741_lociStitched	11	6316997	6322943	1058	CAVIN3,AC068733.3,---
2_Fragment_43157_lociStitched	9	78021006	78033458	1059	GNAQ
1_Fragment_42142_lociStitched	8	127734526	127740142	1060	CASC11,MYC,---
2_Fragment_2829_lociStitched	1	165894702	165913131	1061	AL358115.1,MIR3658,UCK2,---
1_Fragment_9304_lociStitched	12	20366836	20374113	1062	PDE3A,AC129102.1
5_Fragment_19348_lociStitched	18	44699391	44744792	1063	AC021766.1,SETBP1,---
2_Fragment_12412_lociStitched	14	31195290	31209187	1064	HECTD1
2_Fragment_13092_lociStitched	14	75426390	75443475	1065	JDP2,AF111167.2,---
3_Fragment_651_lociStitched	1	26838384	26866529	1066	SFN,ZDHHC18
2_Fragment_7049_lociStitched	11	19711116	19726635	1067	AC009549.1,NAV2
1_Fragment_1643_lociStitched	1	81799618	81804672	1068	ADGRL2
3_Fragment_20449_lociStitched	19	18541211	18573641	1069	FKBP8,AC005253.1,KXD1,AC005253.2,UBA52,CRLF1
5_Fragment_11847_lociStitched	13	77300342	77330982	1070	MYCBP2
2_Fragment_13277_lociStitched	14	91112782	91128766	1071	SNORA11B,C14orf159
5_Fragment_34933_lociStitched	5	160163511	160211028	1072	FABP6,AC008609.1
2_Fragment_37993_lociStitched	6	170286230	170308399	1073	FAM120B,DLL1,AL078605.1
2_Fragment_20186_lociStitched	19	10717713	10732238	1074	MIR638,DNM2,---
4_Fragment_41186_lociStitched	8	47631833	47670120	1075	RNU6-665P,SPIDR
3_Fragment_22825_lociStitched	2	85523251	85541233	1076	MAT2A
8_Fragment_35571_lociStitched	6	13440132	13489571	1077	GFOD1-AS1,GFOD1
1_Fragment_1340_lociStitched	1	55210640	55216830	1078	USP24
2_Fragment_32307_lociStitched	4	140149368	140163299	1079	MAML3
2_Fragment_10725_lociStitched	12	118051489	118063652	1080	WSB2,VSIG10
1_Fragment_39374_lociStitched	7	91262485	91268227	1081	FZD1
4_Fragment_35502_lociStitched	6	10403277	10427186	1082	TFAP2A-AS1,TFAP2A,AL138885.2,---
2_Fragment_14674_lociStitched	15	74238792	74253914	1083	CCDC33
5_Fragment_15536_lociStitched	16	11295712	11334250	1084	MIR548H2,Y_RNA,RMI2,---
3_Fragment_39903_lociStitched	7	128890058	128913424	1085	KCP,AC025594.1,---
1_Fragment_27511_lociStitched	22	36384643	36389031	1086	FO393418.1,MYH9
3_Fragment_26893_lociStitched	21	43766421	43791242	1087	CSTB,RRP1,TMEM97P1,---
3_Fragment_24739_lociStitched	2	223929803	223959120	1088	WDFY1,MRPL44,---
2_Fragment_27940_lociStitched	3	4738517	4754702	1089	AC018816.2,EGOT,---,ITPR1
4_Fragment_6101_lociStitched	10	103893049	103924640	1090	STN1
3_Fragment_15409_lociStitched	16	3442473	3470569	1091	NAA60,ZNF597,AC004224.2,---,AC025283.2
2_Fragment_27034_lociStitched	22	17768916	17783771	1092	BID,LINC00528
2_Fragment_5659_lociStitched	10	79378208	79392868	1093	AL133481.1,ZCCHC24
3_Fragment_38406_lociStitched	7	24965450	24983197	1094	OSBPL3
2_Fragment_19823_lociStitched	19	523924	536419	1095	CDC34
4_Fragment_25235_lociStitched	20	2467111	2510038	1096	SNRPB,AL049650.1,ZNF343,---
4_Fragment_26052_lociStitched	20	48667467	48705250	1097	PREX1
2_Fragment_3270_lociStitched	1	197773335	197784335	1098	DENND1B
3_Fragment_44277_lociStitched	9	136790418	136822213	1099	AL355987.4,CCDC183,AL355987.2,TMEM141,AL355987.3,RABL6,CCDC183-AS1,NCLP1
3_Fragment_42153_lociStitched	8	127910771	127929171	1100	PVT1,---
4_Fragment_6690_lociStitched	11	2990252	3021708	1101	NAP1L4,CARS,AC131971.1
4_Fragment_28624_lociStitched	3	45896124	45930088	1102	Y_RNA,LZTFL1,CCR9,FYCO1,---
4_Fragment_17512_lociStitched	17	32482796	32520913	1103	CDK5R1,AC079336.5,AC079336.1,AC079336.6,AC079336.4,AC079336.7,MYO1D,---,AC079336.2,PSMD11
3_Fragment_3906_lociStitched	1	227774005	227795545	1104	SNAP47,---
5_Fragment_12918_lociStitched	14	68171401	68212425	1105	RAD51B,---
6_Fragment_25034_lociStitched	2	237559544	237602350	1106	PRLH,RNU6-1140P,AC104667.2,RAB17
2_Fragment_15328_lociStitched	16	1179759	1196135	1107	CACNA1H
2_Fragment_2557_lociStitched	1	152033516	152049211	1108	S100A11,AL450992.1
3_Fragment_3325_lociStitched	1	201530889	201555373	1109	---,AC096677.1
2_Fragment_40219_lociStitched	7	149194610	149206571	1110	ZNF282
1_Fragment_22922_lociStitched	2	94206566	94210143	1111	---
2_Fragment_26308_lociStitched	20	62373666	62388615	1112	AL121832.2,RPS21,CABLES2,---
3_Fragment_10780_lociStitched	12	120708486	120727454	1113	AC069234.4,UNC119B,MIR4700,AC069234.3,ACADS
1_Fragment_15977_lociStitched	16	31871908	31879270	1114	ZNF267
1_Fragment_14676_lociStitched	15	74313366	74321132	1115	AC023300.2,CCDC33
3_Fragment_3112_lociStitched	1	181088006	181114220	1116	IER5
3_Fragment_11210_lociStitched	13	27952574	27969401	1117	LINC00543,CDX2
3_Fragment_21046_lociStitched	19	46974356	47004457	1118	---,ARHGAP35
3_Fragment_13257_lociStitched	14	90519961	90546898	1119	TTC7B
4_Fragment_38035_lociStitched	7	600931	628885	1120	AC147651.3,PRKAR1B,---
3_Fragment_37969_lociStitched	6	169722450	169753058	1121	AL354892.2,PHF10,AL354892.1,ERMARD,TCTE3
1_Fragment_30017_lociStitched	3	150758928	150765230	1122	SIAH2-AS1,SIAH2,---
4_Fragment_38092_lociStitched	7	2223762	2250743	1123	MRM2,MAD1L1,NUDT1,---
2_Fragment_19764_lociStitched	18	77117799	77134691	1124	MBP
4_Fragment_246_lociStitched	1	9808280	9845483	1125	CLSTN1,AL357140.3,---
4_Fragment_3564_lociStitched	1	209801546	209841389	1126	IRF6,DIEXF,---
1_Fragment_13726_lociStitched	15	25858235	25864934	1127	AC016266.1,ATP10A
3_Fragment_44302_lociStitched	9	137422215	137448532	1128	NOXA1,EXD3,ENTPD8,NSMF
3_Fragment_27549_lociStitched	22	37781020	37808345	1129	GCAT,H1F0,---
4_Fragment_17800_lociStitched	17	43983236	44015487	1130	PYY,NAGS,TMEM101,---
3_Fragment_19955_lociStitched	19	3687067	3711070	1131	PIP5K1C,TJP3
2_Fragment_7551_lociStitched	11	63535088	63552894	1132	RARRES3,HRASLS2
3_Fragment_6151_lociStitched	10	110206741	110228145	1133	AL360182.2,MXI1,---
3_Fragment_9356_lociStitched	12	26185144	26206038	1134	SSPN
1_Fragment_7562_lociStitched	11	63914380	63921820	1135	RCOR2
4_Fragment_29577_lociStitched	3	125102253	125131196	1136	RNU6-230P,SLC12A8
4_Fragment_18815_lociStitched	18	2976534	3013704	1137	SNRPCP4,LPIN2,AP000919.3,---
2_Fragment_1819_lociStitched	1	93605799	93618896	1138	BCAR3,AL109613.1
2_Fragment_10271_lociStitched	12	93375759	93392224	1139	NUDT4,AC124947.1
3_Fragment_20314_lociStitched	19	14362788	14385979	1140	ADGRE5,LINC01841,---
3_Fragment_42435_lociStitched	8	144753539	144779248	1141	ZNF251,ZNF34,---
2_Fragment_25443_lociStitched	20	17556753	17573001	1142	DSTN,AL132765.2,BFSP1
4_Fragment_35157_lociStitched	5	177326995	177360915	1143	LMAN2,AC146507.1,RGS14
2_Fragment_15884_lociStitched	16	29217416	29234565	1144	AC009093.1,AC009093.5,---,AC009093.8,AC009093.10
1_Fragment_15493_lociStitched	16	9089735	9095306	1145	C16orf72
3_Fragment_21772_lociStitched	2	20499683	20528298	1146	AC012065.1
1_Fragment_38334_lociStitched	7	20326543	20333003	1147	AC004130.1,ITGB8
2_Fragment_6381_lociStitched	10	122458268	122477792	1148	HTRA1,---
2_Fragment_29365_lociStitched	3	113736461	113748341	1149	AC108693.2,AC108693.1,ATP6V1A,NAA50
5_Fragment_33196_lociStitched	5	34584821	34628424	1150	---
2_Fragment_12331_lociStitched	14	23351401	23367828	1151	AL049829.2,SLC22A17,EFS
4_Fragment_8275_lociStitched	11	102437672	102477582	1152	AP001830.1,TMEM123,AP001830.2,---
1_Fragment_376_lociStitched	1	15755489	15763064	1153	FBLIM1
5_Fragment_15102_lociStitched	15	92624158	92668221	1154	AC091544.8,AC091544.4,FAM174B
4_Fragment_28611_lociStitched	3	45535985	45568500	1155	LIMD1,---,LARS2
6_Fragment_43884_lociStitched	9	122346025	122403216	1156	PTGS1,AL162424.1,AL359636.3,AL162254.1,---
4_Fragment_14937_lociStitched	15	84978517	85009789	1157	PDE8A,---
3_Fragment_35942_lociStitched	6	30541715	30574191	1158	PRR3,ABCF1,GNL1
3_Fragment_14622_lociStitched	15	71776795	71809203	1159	NR2E3,THSD4
6_Fragment_43701_lociStitched	9	112011150	112051520	1160	AL138756.1,SUSD1,---
2_Fragment_32112_lociStitched	4	119614701	119629730	1161	PDE5A
4_Fragment_35381_lociStitched	6	3822073	3850247	1162	AL590004.3,AL391422.2,FAM50B,---
5_Fragment_11256_lociStitched	13	30394511	30447194	1163	LINC01058,UBE2L5P,---
1_Fragment_40215_lociStitched	7	149124952	149128712	1164	ZNF398,RN7SL521P,ZNF425
3_Fragment_4474_lociStitched	10	7539721	7565128	1165	ITIH5
3_Fragment_34806_lociStitched	5	151210797	151235699	1166	GM2A,CCDC69,---
2_Fragment_19880_lociStitched	19	1929023	1946382	1167	CSNK1G2
4_Fragment_20401_lociStitched	19	17281046	17313405	1168	ANKLE1,USHBP1,AC010463.3,MRPL34,DDA1,ABHD8,---,BABAM1,AC010463.1
2_Fragment_17432_lociStitched	17	28895510	28903751	1169	FLOT2,AC024267.6,DHRS13
1_Fragment_37336_lociStitched	6	139371480	139377228	1170	CITED2,---
4_Fragment_16040_lociStitched	16	49595950	49633302	1171	ZNF423
2_Fragment_35259_lociStitched	5	180824657	180833804	1172	HEIH,LINC00847,---
2_Fragment_44308_lociStitched	9	137588295	137609171	1173	ZMYND19,ARRDC1,AL590627.2
4_Fragment_20210_lociStitched	19	11323241	11358073	1174	AC011472.2,CCDC159,TMEM205,RAB3D,PLPPR2,TSPAN16,AC011472.3
2_Fragment_13332_lociStitched	14	93098229	93117684	1175	ITPK1
3_Fragment_20675_lociStitched	19	35690312	35720422	1176	ZBTB32,KMT2B
4_Fragment_32270_lociStitched	4	139294720	139324527	1177	NAA15,NDUFC1,RNU6-1214P
2_Fragment_36806_lociStitched	6	100454752	100466210	1178	SIM1
3_Fragment_18746_lociStitched	17	82518665	82554171	1179	FOXK2
2_Fragment_29881_lociStitched	3	141229030	141243768	1180	PXYLP1
1_Fragment_35973_lociStitched	6	31353423	31358820	1181	AL671883.3,HLA-B,MIR6891
3_Fragment_40892_lociStitched	8	28392524	28413476	1182	ZNF395,FBXO16
2_Fragment_11144_lociStitched	13	24269523	24282249	1183	SPATA13,AL359736.1
1_Fragment_32752_lociStitched	4	184471748	184477427	1184	AC099343.3,AC099343.2,IRF2
1_Fragment_27356_lociStitched	22	29264933	29271045	1185	EWSR1,RHBDD3
1_Fragment_41517_lociStitched	8	80485146	80490099	1186	ZBTB10,AC009812.1,Y_RNA
2_Fragment_39107_lociStitched	7	73153637	73165580	1187	GTF2IP4
2_Fragment_6044_lociStitched	10	102054663	102069642	1188	HPS6,C10orf76
1_Fragment_36742_lociStitched	6	89347549	89353920	1189	UBE2J1
4_Fragment_584_lociStitched	1	24540564	24577006	1190	NCMAP,AL445686.2,AL445686.1,RCAN3
2_Fragment_16420_lociStitched	16	71882567	71898122	1191	AC009127.2,ZNF821,IST1,ATXN1L
4_Fragment_31354_lociStitched	4	41119838	41159256	1192	APBB2
3_Fragment_7657_lociStitched	11	66592083	66619623	1193	CCDC87,CCS,RBM14,RBM14-RBM4,RNU4-39P
4_Fragment_14203_lociStitched	15	55267046	55291489	1194	AC018926.2,RAB27A
3_Fragment_24063_lociStitched	2	174654173	174683995	1195	WIPF1,AC010894.3,---
2_Fragment_8927_lociStitched	12	1794817	1813950	1196	CACNA2D4,---
1_Fragment_28148_lociStitched	3	14400869	14408265	1197	SLC6A6,---
1_Fragment_293_lociStitched	1	11786487	11793203	1198	C1orf167,MTHFR
2_Fragment_27384_lociStitched	22	30384995	30400488	1199	SEC14L2,RNF215
2_Fragment_20011_lociStitched	19	5678948	5695553	1200	C19orf70,HSD11B1L,RPL36,LONP1
3_Fragment_41803_lociStitched	8	101125233	101160144	1201	RN7SKP249,AP003469.1,AP003469.2,AP003469.3
9_Fragment_38651_lociStitched	7	38310992	38370781	1202	AC006033.1,TRGV9,TRGVA,TRGV7,TRGV8,AC006033.2,TRGV5P,TRGV5,TRG-AS1,TRGV6,TRGV2,TRGV1,TRGV3,TRGV4,---
3_Fragment_13131_lociStitched	14	76974994	77001782	1203	---
5_Fragment_27687_lociStitched	22	41823698	41863614	1204	AL021453.1,SREBF2,CCDC134,---
3_Fragment_8083_lociStitched	11	86790443	86816722	1205	PRSS23,---
1_Fragment_11805_lociStitched	13	74128806	74137002	1206	---
3_Fragment_9039_lociStitched	12	6271973	6297140	1207	---
3_Fragment_28776_lociStitched	3	52175590	52199757	1208	ALAS1,ALDOAP1,---
2_Fragment_6623_lociStitched	11	612027	627316	1209	IRF7,SCT,CDHR5,---,PHRF1
5_Fragment_42070_lociStitched	8	123639794	123678023	1210	KLHL38,AC090193.1,---
1_Fragment_43929_lociStitched	9	124868023	124874278	1211	ARPC5L
2_Fragment_18422_lociStitched	17	72586818	72606007	1212	---,LINC00511
6_Fragment_40505_lociStitched	8	6833997	6884900	1213	XKR5,GS1-24F4.2,DEFB1,---
1_Fragment_7575_lociStitched	11	64266928	64273316	1214	GPR137,BAD,PLCB3
3_Fragment_1976_lociStitched	1	109238894	109265419	1215	CELSR2
2_Fragment_400_lociStitched	1	16497472	16517275	1216	CROCCP3,RNU1-1,AL137802.2,---
2_Fragment_28251_lociStitched	3	23805070	23812088	1217	UBE2E1-AS1,UBE2E1
2_Fragment_37696_lociStitched	6	157812697	157825570	1218	SNX9
1_Fragment_41718_lociStitched	8	97642773	97647780	1219	MTDH,---
2_Fragment_13953_lociStitched	15	40453501	40473023	1220	AC013356.3,AC013356.2,CHST14,BAHD1
1_Fragment_10093_lociStitched	12	74536972	74541749	1221	ATXN7L3B,AC025257.1
3_Fragment_3851_lociStitched	1	225734725	225759623	1222	AC099066.1,RNU6-1304P,---,AC099066.2
1_Fragment_33462_lociStitched	5	56813111	56818307	1223	MAP3K1
2_Fragment_14353_lociStitched	15	62885903	62900421	1224	AC103740.2
4_Fragment_34884_lociStitched	5	157539073	157576625	1225	AC106801.1,ADAM19
4_Fragment_18584_lociStitched	17	77810719	77848037	1226	---
2_Fragment_20915_lociStitched	19	43524343	43536153	1227	ZNF575,ETHE1
2_Fragment_24632_lociStitched	2	217867895	217881984	1228	TNS1,---
4_Fragment_21570_lociStitched	2	9738008	9783076	1229	AC082651.2,RNU4-73P,AC082651.3,---
3_Fragment_7500_lociStitched	11	61791729	61817652	1230	MIR611,FADS2,FEN1,TMEM258,MIR1908,FADS1
3_Fragment_30980_lociStitched	4	6731848	6761918	1231	---
4_Fragment_25613_lociStitched	20	25525064	25552147	1232	NINL
1_Fragment_27111_lociStitched	22	20548355	20556228	1233	MED15
4_Fragment_3844_lociStitched	1	225453774	225475890	1234	AC092811.2,AC092811.1,---
3_Fragment_15518_lociStitched	16	10917508	10942846	1235	DEXI,AC133065.6,AC133065.4,CIITA,---,AC133065.2
3_Fragment_26003_lociStitched	20	46686363	46712812	1236	AL031055.1,TP53RK,SLC2A10
2_Fragment_21214_lociStitched	19	52187758	52201196	1237	PPP2R1A
1_Fragment_7674_lociStitched	11	67051766	67058286	1238	RHOD
1_Fragment_6891_lociStitched	11	12108324	12115631	1239	MICAL2
1_Fragment_822_lociStitched	1	32739932	32747388	1240	KIAA1522
2_Fragment_33466_lociStitched	5	57172244	57189767	1241	GPBP1
3_Fragment_27590_lociStitched	22	38862464	38884093	1242	CBX6
3_Fragment_479_lociStitched	1	20483459	20508713	1243	CAMK2N1,MUL1
2_Fragment_40978_lociStitched	8	33553443	33567710	1244	RNF122
3_Fragment_4288_lociStitched	1	248856443	248874388	1245	ZNF692,AL672291.1
3_Fragment_43404_lociStitched	9	92592229	92612673	1246	CENPP,---
2_Fragment_35701_lociStitched	6	20203322	20214082	1247	AL158198.1,MBOAT1
2_Fragment_11041_lociStitched	13	20117834	20129249	1248	---
2_Fragment_36266_lociStitched	6	41731944	41742971	1249	TFEB,PGC,AL035588.1
1_Fragment_19846_lociStitched	19	1153509	1159424	1250	SBNO2
1_Fragment_30631_lociStitched	3	191328087	191332507	1251	CCDC50,UTS2B
7_Fragment_8238_lociStitched	11	100739211	100788188	1252	ARHGAP42
2_Fragment_7759_lociStitched	11	69640364	69659239	1253	CCND1,ORAOV1
1_Fragment_41852_lociStitched	8	102804244	102811365	1254	AP003356.1,---
3_Fragment_34546_lociStitched	5	138936079	138957009	1255	SIL1,---
2_Fragment_14637_lociStitched	15	72461417	72476925	1256	ARIH1,TMEM202-AS1,AC079322.1
1_Fragment_24860_lociStitched	2	231669172	231676391	1257	---
3_Fragment_21945_lociStitched	2	28639066	28665873	1258	AC074011.1,PLB1
1_Fragment_1870_lociStitched	1	94922434	94928729	1259	CNN3,AC105942.1,---
2_Fragment_24635_lociStitched	2	217963010	217981989	1260	AC010136.1,TNS1,---
2_Fragment_10540_lociStitched	12	108580627	108600221	1261	TMEM119
1_Fragment_32353_lociStitched	4	143335178	143340256	1262	GAB1
2_Fragment_42376_lociStitched	8	142658610	142671158	1263	PSCA,JRK
2_Fragment_9957_lociStitched	12	64608444	64628615	1264	AC078962.4,MIR548Z,MIR548C,AC078962.1,RASSF3
1_Fragment_37072_lociStitched	6	119345472	119351333	1265	MAN1A1,---
2_Fragment_7627_lociStitched	11	65710471	65721066	1266	KAT5,RNASEH2C,---
4_Fragment_2423_lociStitched	1	148422939	148461343	1267	AC245100.2,AC245100.8,AC245100.4,LINC01138,---
2_Fragment_42868_lociStitched	9	35603086	35619042	1268	MIR4667,TESK1,CD72
1_Fragment_34064_lociStitched	5	96932866	96937712	1269	AC009126.1,LNPEP,---
